# Supplementary material for: The evolution of a series of behavioral traits is associated with autism-risk genes in cavefish
Source: BMC Evol Biol. 2018 Jun 18;18:89. doi: 10.1186/s12862-018-1199-9 (PMC6004695; doi:10.1186/s12862-018-1199-9)
Supplement: Supplementary file 1 — Gene expression changes in A. mexicanus orthologs of SFARI genes (Category 1 to 4 and Category S in in March 2017). (XLSX 217 kb) [file 12862_2018_1199_MOESM1_ESM.xlsx]

## Sheet: README
Each sheet contains :
Gene Ortholog Number: The serial number of ortholog used in this study
Human Gene Symbol: Human ortholog symbol
A.mexicanus Gene Symbol
Gene Name: Common gene name
Ensembl ID (release 84): A. mexicanus Ensemble gene ID
p-value 10h-72h: P-values of the population x age interaction in the Gene expression (10, 24, 36, 72 hour post fertilization)
Log2 at 72 hpf: Log2 values of gene expression differences at 72 hours post fertilization (Pachón cavefish's expression devided by the one of Surface fish)
p-value 72h: P-values of the t-test between the gene expression values of Pachón cavefish and surface fish at 72 hours post fertilization.
Score Details: SFARI Gene score
Score Evidence: The evidences for the SFARI Gene Score
References: PMD ID for the evidences (listed in SFARI Gene)
For the P-values and Log2 scores,
Yellow shade if P < 0.05 in P-value
Green shade if Log2 > 0 (cavefish gene expressed higer than the one of surface fish)
Red shade if Log2 < 0 (cavefish gene expressed lower than the one of surface fish)

## Sheet: Category S
Genes with a score "S" are not found elsewhere in this spreadsheet; scores with "#S" are found in the appropriate numbered (#) category					Yellow is p<0.05	Light Red is <0, Green is >0	Yellow is p<0.05
Gene Number	Human Gene Symbol and Link	A.mexicanus Gene Symbol	Gene Name	Ensembl id (release 84)	p-value 10h-72h	Log2 72h	p-value 72h	Score Details	Score	Evidence	References	comment1	comment2
1	ADSL	adsl	adenylosuccinate lyase	ENSAMXG00000002626	0.925511	-0.287568	0.0128164	S	S	Autism has been reported in a subset of individuals with adenylosuccinate lyase deficiency.	1302001, 8825895, 15471876, 6150139, 16403972
2	AHI1	ahi1	Abelson helper integration site 1	ENSAMXG00000000479	0.328435	-0.0118033	0.938921	3S	S	Selected as a candidate gene based on its involvement in Joubert Syndrome. Single association study with significant results (PMID: 18782849), and also reasonably good evidence for a role in schizophrenia (PMID: 20371615).	18782849, 20371615
3	ALDH5A1	aldh5a1	aldehyde dehydrogenase 5 family, member A1 (succinate-semialdehyde dehydrogenase )	ENSAMXG00000015628	5.09e-08	-0.59396	0.0001461	S	S	Homozygous mutations in ALDH5A1 are responsible for succinic semialdehyde dehydrogenase (SSADH) deficiency (OMIM 271980), a rare autosomal recessive neurologic disorder in which an enzyme defect in the GABA degradation pathway causes a consecutive elevation of gamma-hydroxybutyric acid (GHB) and GABA. Clinical evaluation of 51 patients with SSADH deficiency in Pearl et al., 2003 identified clinic…	12743223, 9683595, 27061120, 25363760, 25363768
4	ALG6	alg6	ALG6, alpha-1,3-glucosyltransferase	ENSAMXG00000010552	0.000248819	0.0400696	0.776228	S	S	Evaluation of the clinical data from 41 patients with congenital disorder of glycosylation, type Ic, mediated by ALG6 mutations (ALG6-CDG) found that behavioral problems or mood disorders occurred in 14 patients, with most of these 14 patients showing autistic features. Furthermore, five patients with ALG6-CDG were diagnosed with autism (Morava et al., 2016).	27287710
5	ARX	arx (1 of many)	aristaless related homeobox	ENSAMXG00000019244	0.203302	-2.19313	1.09348e-12	4S	S	Mutations in ARX cause a spectrum of ARX- associated disorders, including X-linked mental retardation, X-linked infantile spasms and X-linked lissencephaly with ambiguous genitalia. A proportion of individuals with each of these disorders also has autism spectrum disorder. Category 4 evidence for the role of ARX in idiopathic evidence includes two studies in which the authors screened for ARX mut…	17044103, 12376946
		arxa	Paralog	ENSAMXG00000007740	0.555259	-0.448147	0.230382
6	ATP1A3	atp1a3a	ATPase Na+/K+ transporting subunit alpha 3	ENSAMXG00000014290	3.75e-22	-1.10077	3.88748e-40	S	S	Two siblings from a British family with CAPOS syndrome and a p.Glu818Lys missense variant in ATP1A3 were diagnosed with autism spectrum disorder; this variant was also observed in two additional families with CAPOS syndrome in the absence of ASD (Demos et al., 2014). A probably damaging missense variant in ATP1A3 was identified in an ASD proband from the Autism Sequencing Consortium (De Rubeis et…	24468074, 25363760, 24842602, 26410222, 27276195
		atp1a3b	Paralog	ENSAMXG00000017919	0.744593	0.290515	0.000307426
7	BRAF	braf	v-raf murine sarcoma viral oncogene homolog B	ENSAMXG00000011513	0.85187	-0.601984	4.1717e-05	S	S	Mutations in the BRAF gene are responsible for cardiofaciocutaneous syndrome (Nava et al., 2007). In two recent reports, patients with cardiofaciocutaneous syndrome mediated by BRAF mutations were found to frequently exhibit autistic features, such as social impairment and internalizing/externalizing problems, as measured by commonly used ASD-related diagnostic tools (Alfieri et al., 2014; Advien…	17704260, 24458522, 24101678
8	C12orf57	grcc10	Chromosome 12 open reading frame 57	ENSAMXG00000024543	0.639642	-0.109587	0.839849	S	S	Biallelic variants in the C12orf57 gene are responsible for Temtamy syndrome (OMIM 218340), a mental retardation/multiple congenital anomaly syndrome characterized by variable craniofacial dysmorphism, ocular coloboma, seizures, and brain abnormalities, including abnormalities of the corpus callosum and thalamus; ASD or autistic features have been observed in individuals with Temtamy syndrome (Ak…	23453666, 27848944
9	CACNA1C	cacna1c	calcium channel, voltage-dependent, L type, alpha 1C subunit	ENSAMXG00000007676	0.00894808	0.0296214	0.960142	S	S	Timothy Syndrome gene (Splawski et al., 2004; PMID: 15454078); no additional evidence it is involved in idiopathic autism.	15454078
10	CDKL5	cdkl5	cyclin-dependent kinase-like 5	ENSAMXG00000008390	0.640702	-1.10727	0.0145867	4S	S	Rare variant (frameshift) seen in three siblings from single family: identical twin girls showed Rett Syndrome and Autistic Disorder, respectively, and male sib presented with MR and seizures. Splice site mutation likewise observed in screen of 44 additional individuals with Rett and demonstrated to result in premature truncation of cDNA (no controls evaluated here; Weaving LS et al.). Likely pat…	15492925, 16611748, 19241098, 20397747, 20493745
		cdkl5 (1 of many)	Paralog	ENSAMXG00000001794	0.229052	-0.663313	0.0319228
11	CHD7	chd7	chromodomain helicase DNA binding protein 7	ENSAMXG00000006180	0.0771127	-0.152641	0.157809	S	S	Multiple independent reports have observed a relationship between individuals with CHARGE syndrome, resulting from mutations in CHD7, and autism. Included here are: 3/3 cases in PMID 10355813, 12/ 31 cases in PMID 15633180, 6/10 cases in PMID 15688419, and 25/31 cases in PMID 19709852. However, no relationship to autism was observed in PMID 16532469. CHD7 has been shown to interact with CDH8, whi…	10355813, 15633180, 15688419, 19709852, 20453063
12	CHKB	chkb	Choline kinase beta	ENSAMXG00000012927	6.75e-05	-0.19529	0.0834836	S	S	Clinical characterization of 15 patients from 14 unrelated families with megaconial type congenital muscular dystrophy caused by CHKB mutations found that 8/15 patients presented with autistic features/behavioral problems (PMID 26067811). A homozygous frameshift variant in CHKB was previously identifed in a patient with megaconial type congenital muscular dystrophy and a diagnosis of autistic spe…	26067811, 23692895
13	DHCR7	dhcr7	7-dehydrocholesterol reductase	ENSAMXG00000009784	6.29e-05	0.443865	0.00142878	S	S	Mutations in DHCR7 are responsible for Smith-Lemli-Optiz syndrome (SLOS). Evaluation of the behavioral phenotype in 56 subjects with SLOS in Tierney et al., 2001 concluded that individuals with SLOS manifested a behavioral profile of cognitive delay, sensory hyperreactivity, irritability, language impairment, sleep-cycle disturbance, self-injurious behavior, syndrome-specific motor movements, and…	11223857, 14659996, 16761297, 27053961
14	DMD	dmd	dystrophin (muscular dystrophy, Duchenne and Becker types)	ENSAMXG00000000112	1.4e-10	-0.0771617	0.653421	S	S	Muscular dystrophy patients reported to have symptoms of autism. There is little if any evidence implicating variation in DMD in idiopathic autism. A recent study by Pagnamenta et al. reported a duplication of exons 31-44 in a child ascertained for autism, but not enough information is provided to know if the child developed muscular dystrophy.	21484199
		dmd (1 of many)	Paralog	ENSAMXG00000000117	0.000964013	0.796213	0.0360831
		dmd (1 of many)	Paralog	ENSAMXG00000000121	0.444096	0.186851	0.815061
		dmd (1 of many)	Paralog	ENSAMXG00000000119	0.0217913	1.17873	0.00651372
15	DMPK	rock1 (1 to many)	dystrophia myotonica-protein kinase	ENSAMXG00000001609	5.54e-06	0.572328	0.00024716	S	S	Myotonic dystrophy gene associated with autism.	18228241
		dmpk	Paralog	ENSAMXG00000014929	2.14e-05	-1.66025	0.00114917
16	FMR1	fmr1	fragile X mental retardation 1	ENSAMXG00000000371	0.180138	0.246166	0.543986	S	S	According to a review (Dykens and Volkmar, 1997) of 14 studies, the percentages of individuals with Fragile X syndrome who met criteria for autism varied from 5 to 60%, with 7 studies finding more than 20%. While polymorphisms in the FMR1 gene have been reported to be associated with autism, no consistent association between FMR1 polymorphisms and autism has been demonstrated. Separately, several…	11773805, 9118347, 9358013, 14755444, 9813775
17	GATM	gatm	Glycine amidinotransferase (L-arginine:glycine amidinotransferase)??	ENSAMXG00000008299	3.96e-91	-1.66591	1.3619e-123	S	S	An analysis of the clinical, biochemical, and molecular findings in 27 patients with GAMT deficiency determined that 21 of these patients (78%) were autistic, hyperactive, and self-injurious (Mercimek-Mahmutoglu et al., 2006).	16855203
18	HCN1	hcn1	Hyperpolarization activated cyclic nucleotide-gated potassium channel 1	ENSAMXG00000008425	0.0919406	-1.59519	0.00951044	S	S	6 missense variants in the HCN1 gene, 5 of which were de novo in origin and were experimentally shown to alter channel properties, were identified in patients with epileptic encephalopathy; individuals with these variants had clinical features resembling those of Dravet syndrome with progression towards atypical absences, intellectual disability, and autistic features (Nava et al., 2014). In the …	24747641, 26966193
19	HDAC4	hdac4	histone deacetylase 4	ENSAMXG00000018271	0.823086	0.37108	0.0805274	S	S	This gene has been identified with syndromic autism, where a subpopulation of individuals with a given syndrome develop autism. In particular, haploinsufficiency in the HDAC4 gene has been identified with brachydactyly mental retardation syndrome (Williams et al., 2010). No other evidence exists that implicates this gene in autism.	20691407
		hdac4 (1 of many)	Paralog	ENSAMXG00000013400	0.000122485	-0.908571	9.35038e-05
20	HEPACAM	hepacam	hepatic and glial cell adhesion molecule	ENSAMXG00000007387	0.0105154	-1.41175	0.00724052	S	S	This gene has been identified with syndromic autism, where a subpopulation of individuals with a given syndrome develop autism. In particular, rare mutations in the HEPACAM gene have been found to cause Megalencephalic Leukoencephalopathy with subcortical Cysts (MLC) (L?pez-Hern?ndez et al., 2011). No other evidence exists that implicates this gene in autism.	21419380
		hepacam (1 of many)	Paralog	ENSAMXG00000018373	0.0343836	-0.765739	0.132417
		hepacam2	Paralog	ENSAMXG00000014291	0.904615	0.899187	2.11246e-08
21	HERC2	herc2 (1 of many)	HECT and RLD domain containing E3 ubiquitin protein ligase 2	ENSAMXG00000024980	0.782954	0.697604	0.0426985	S	S	A homozygous missense variant in the HERC2 gene (c.1781C>T; p.Pro594Leu) has been observed in multiple Old Order Amish pedigrees exhibiting an autosomal recessive neuordevelopmental disorder with some phenotypic similarities to Angelman syndrome characterized by global developmental delay/intellectual disability, behavioral abnormalities including autistic behavior, hypotonia, gait instability, a…	23065719, 23243086, 25363768
		herc2 (1 of many)	Paralog	ENSAMXG00000010732	0.977129	0.478167	0.0876774
22	HOXA1	hoxa1a	homeobox A1	ENSAMXG00000005258	0.0192042	0.64	0.213076	3S	S	HOXA1 mutations have been reported in brainstem malformation syndrome accompanied by ASD (Tischfield et al., 2005). There are a number of studies that report associations (not genome-wide significant), which would put it in category 4S. Finally, there are associations with autism-associated features such as head circumference (Conciatori et al., 2004), which boosts it to category 3S.	16155570, 14960295, 11091361
23	IQSEC2	iqseq2	IQ motif and Sec7 domain 2	ENSAMXG00000007479	0.020642	-1.04373	0.0146156	S	S	Mutations in IQSEC2 are responsible for a form of X-linked intellectual disability (MRX1; OMIM 309530); epilepsy and autistic features have been observed in some affected individuals with IQSEC2-mediated intellectual disability (Shoubridge et al., 2010; Tran Mau-Them et al., 2013; Gandomi et al., 2014; Madrigal et al., 2016; Kalscheuer et al., 2016). Phenotypic evaluation of 18 patients with epil…	20473311, 23674175, 24306141, 26733290, 26793055, 27665735
24	NF1	nf1a	neurofibromin 1 (neurofibromatosis, von Recklinghausen disease, Watson disease)	ENSAMXG00000010459	0.600451	0.205927	0.165285	4S	S	Neurofibromatosis is a Mendelian disease associated with autism. There is some association and linkage evidence implicating it in idiopathic autism, including positive association that was found with a NF1 polymorphism in the Japanese population (Marui et al., 2004).	10581497, 15389774, 17163520
		nf1b	Paralog	ENSAMXG00000006463	0.956209	-0.228198	0.137827
		nf1 (1 of many)	Paralog	ENSAMXG00000012472	0.984648	-0.0305601	0.935519
25	NFIX	nfix (1 of many)	nuclear factor I/X (CCAAT-binding transcription factor)	ENSAMXG00000003579	0.742188	-0.118938	0.876512	S	S	De novo monoallelic variants affecting the NFIX gene are responsible for two distinct syndromes: Sotos syndrome 2, also known as Malan syndrome, and Marshall-Smith syndrome (Malan et al., 2010). It was reported in Klaassens et al., 2014 that autistic traits have been reported in five cases with Malan syndrome (25%), including one case with a diagnosis of ASD (patient 1 in that report).	20673863, 25118028
		nfixb	Paralog	ENSAMXG00000015498	0.0414927	-1.05366	0.0417321
26	NIPBL	nipblb	Nipped-B homolog (Drosophila)	ENSAMXG00000006890	3.39e-06	0.0186342	0.870536	S	S	Mutations in NIPBL cause Cornelia de Lange syndrome (PMID 15146186), characterized by growth failure, intellectual disability, upper limb abnormalities, hirsutism, craniofacial features and often autistic and self-destructive behaviors. Investigation of NIPBL variants in non-syndromic autism has not been carried out to date.	15146186
		nipbl (1 of many)	Paralog	ENSAMXG00000004175	0.420048	-0.0136851	0.968163
		nipbl (1 of many)	Paralog	ENSAMXG00000004189	0.883422	-0.33233	0.475597
27	NSD1	nsd1 (1 of many)	nuclear receptor binding SET domain protein 1	ENSAMXG00000020568	0.958715	-0.735067	1.68512e-09	S	S	This gene has been associated with syndromic autism, where a subpopulation of individuals with a given syndrome develop autism. In particular, rare mutations of the NSD1 gene have been identified with Sotos syndrome (Kurotaki et al., 2002). One study identified several rare variations of the NSD1 gene in individuals with ASD, although the variants were considered nonpathogenic (Buxbaum et al., 20…	11896389, 18001468, 23599694
		nsd1 (1 of many)	Paralog	ENSAMXG00000020567	0.570367	-0.29372	0.236233
		nsd1 (1 of many)	Paralog	ENSAMXG00000007006	0.011562	-0.814559	5.96727e-07
28	OCRL	ocrl	oculocerebrorenal syndrome of Lowe	ENSAMXG00000000239	0.000610853	1.09099	3.89529e-11	S	S	Mutations in the OCRL gene are responsible for Lowe syndrome (OMIM 309000), an X-linked multisystem disorder affecting the eyes, nervous system, and kidney. Maladaptive behaviors, including stereotypic/repetitive behavior, are frequently observed in Lowe syndrome cases (Kenworthy et al., 1993; Kenworth and Charnas, 1995). Evaluation of 52 patients with Lowe syndrome with the Autism Screening Ques…	8488875, 8599350, 21080217, 22965764
29	PACS1	pacs1 (1 of many)	phosphofurin acidic cluster sorting protein 1	ENSAMXG00000007895	0.614565	-0.0465723	0.884734	S	S	Clinical evaluation of 19 patients with a syndromic form of intellectual disability resulting from a recurrent de novo missense variant in the PACS1 gene (p.Arg203Trp) demonstrated that 6/19 individuals presented with ASD or showed behavior with the autism spectrum (Schuurs-Hoeijmakers et al., 2016). Functional characterization of the p.Arg203Trp variant showed that expression of mutant PACS1 mRN…	26842493, 23159249
		pacs1a	Paralog	ENSAMXG00000020099	8.73e-10	0.394604	0.000966932
30	PAX6	pax6	Paired box 6	ENSAMXG00000013008	0.0099352	-1.4475	5.44491e-58	S	S	Pax6 heterozygous mutant rats with a spontaneous mutation in the Pax6 gene exhibited abnormalites in social interaction, impairment in rearing activity and in fear-conditioned memory, and abnormal ultrasonic vocalization in female pups (PMID 21203536). Variants affecting PAX6 have been identified in patients presenting with autism, intellectual disability, and additional ocular phenotypes (PMIDs …	21203536, 18322702, 19607881, 24357251
		pax6 (1 of many)	Paralog	ENSAMXG00000001228	3.73e-07	-3.30709	1.28091e-22
31	PCCA	pcca	propionyl-CoA carboxylase alpha subunit	ENSAMXG00000000658	7.39e-05	-0.197601	0.0787003	S	S	Biallelic variants in the PCCA gene are responsible for propionic acidemia (OMIM 606054). A homozygous PCCA missense variant (p.Gly117Asp) was identified in a female Saudi patient with propionic acidemia and a DSM-IV diagnosis of autistic disorder (Al-Owain et al., 2013). Two additional patients with propionic acidemia caused by homozygous PCCA variants were reported to exhibit autistic features …	23430497, 27825584, 16950524, 20937326, 24466331, 24747144, 25446754
32	PCCB	pccb	propionyl-CoA carboxylase beta subunit	ENSAMXG00000006365	0.905243	0.300533	0.00048455	S	S	Biallelic variants in the PCCB gene are responsible for propionic acidemia (OMIM 606054). A diagnosis of autism according to either DSM-IV or DSM-5 criteria was made for four patients with propionic acidemia resulting from biallelic variants in the PCCB gene; one additional patient with a homozygous variant in this gene presented with autistic features (Witters et al., 2016). Adminstration of pro…	27825584, 16950524, 20937326, 24466331, 24747144, 25446754
33	PCDH19	pcdh19	protocadherin 19	ENSAMXG00000021519	0.301397	-0.241424	0.19338	S	S	Rare mutations in the PCDH19 gene have been identified with autism and schizophrenia (Piton et al., 2011) as well as with epilepsy and mental retardation limited to females (EFMR) and epilepsy alone (Dibbens et al., 2008 and other studies).	20479760, 18469813, 23334464
34	PIK3R2	NA	Phosphoinositide-3-kinase, regulatory subunit 2 (beta)	NA	NA	NA	NA	S	S	Exome sequencing of families with megalencephaly-polymicrogyria-polydactyly-hydrocephalus syndrome (MPPH) identified a recurrent missense variant in the PIK3R2 gene in 11 unrelated families; in one of these families, an affected male sibling was also diagnosed with Asperger syndrome, while one of two affected female siblings also had Asperger-like features (Riviere et al., 2012).	22729224		only pik3r1 exist in current cavefish genebuild
35	PRKD1	prkd1 (1 of many)	Protein kinase D1	ENSAMXG00000008230	0.862144	-0.285437	0.637306	S	S	Three patients with atypical Rett syndrome were found to have a de novo 14q12 deletion that included the PRKD1 gene, but not the neighboring FOXG1 gene (Ellaway et al., 2012). Gene expression analysis demonstrated a decrease in both FOXG1 and PRKD1 mRNA expression levels in two of these patients. However, no pathogenic mutations in PRKD1 were identified following screening of an additional 32 pat…	22968132
		prkd1 (1 of many)	Paralog	ENSAMXG00000008215	0.825812	-0.132813	0.837579
		prkd1 (1 of many)	Paralog	ENSAMXG00000008257	0.657453	-0.556841	0.197569
		prkd1 (1 of many)	Paralog	ENSAMXG00000008281	0.755633	-0.57851	0.165283
36	RAI1	rai1	retinoic acid induced 1	ENSAMXG00000009026	0.293253	-2.03249	8.35474e-16	S	S	RAI1 is included in a region that is duplicated in an individual with autism/MR, and shows altered gene expression (PMID: 17334992). It was identified as the single gene in this interval that overlaps with the region affected in Potocki-Lupski syndrome, making it those most likely candidate. There is no evidence implicating it in idiopathic autism.	17334992
37	SCN1A	scn1a	sodium channel, voltage-gated, type I, alpha subunit	ENSAMXG00000010407	0.880074	-0.466124	0.258261	3S	S	Mutations appear to give rise to Dravet Syndrome as well as distinct epilepsy-related disorders and also migraine. Missense mutations were observed in cases from multiple unrelated families, one of which presented with seizures and Asperger Syndrome (asymptomatic carriers were also seen in families, but missense variants were not observed in any of 304 controls (Osaka H et al.). Autism seems to b…	17507202, 17105460, 12610651
		scn1lab	Paralog	ENSAMXG00000004964	9.75e-11	-0.967858	6.08832e-09
38	SGSH	sgsh	N-sulfoglucosamine sulfohydrolase	ENSAMXG00000004733	0.926439	0.225813	0.17051	S	S	13 of 21 children with mucopolysaccharidosis type IIIA (MPS IIIA), documented enzyme deficiency and SGSH gene mutations that were evaluated with the Autism Diagnostic Observation Schedule (ADOS) (module 1) met the ADOS criteria for ASD/autism (PMID 24582005). A homozygous missense variant in the SGSH gene (c.416C>T; p.T139M) was observed in two affected female siblings from a consanguineous Pales…	24582005, 24576347
39	SLC1A2	slc1a2b	Solute carrier family 1 (glial high affinity glutamate transporter), member 2	ENSAMXG00000017604	0.991897	-1.60542	4.11252e-89	S	S	Astrocyte-specific GLT1 inducible knockout mice exhibit pathological repetitive behaviors including excessive and injurious levels of self-grooming and tic-like head shakes; treatment with an N-methyl-D-aspartate (NMDA) receptor antagonist memantine ameliorated these pathological repetitive behaviors (Aida et al., 2015). A survey of 31 patients with WAGR (Wilms tumor, Aniridia, Genitourinary malf…	25662838, 19096215, 17322880, 20410850
		slc1a2 (1 of many)	Paralog	ENSAMXG00000019747	0.430324	0.5644	0.410511
40	SLC9A6	slc9a6	solute carrier family 9 (sodium/hydrogen exchanger), member 6	ENSAMXG00000008466	0.854582	0.383145	0.000605986	S	S	A nonsense mutation in the SLC9A6 gene was identified in a 22 year-old male with Christianson syndrome, which is characterized by mental retardation, ASD, and epilepsy (PMID 20395263).	20395263
		slc9a6 (1 of many)	Paralog	ENSAMXG00000008605	0.000169283	0.720975	0.000514146
41	SMARCA2	smarca2	SWI/SNF related, matrix associated, actin dependent regulator of chromatin, subfamily a, member 2	ENSAMXG00000012615	0.694156	-2.21146	5.14906e-06	S	S	Defects in SMARCA2 are the cause of Nicolaides-Baraitser syndrome (NCBRS) [MIM:601358], a rare disorder characterized by severe mental retardation with absent or limited speech, seizures, short stature, sparse hair, typical facial characteristics, brachydactyly, prominent finger joints and broad distal phalanges (Van Houdt et al., 2012). Some individuals with NCBRS have also been formally diagnos…	22366787, 19606471, 20802310, 22822383
42	SNX14	snx14	Sorting nexin 14	ENSAMXG00000010654	0.00379536	-0.0168028	0.92152	S	S	Biallelic variants in SNX14 were shown to cause a recessive syndrome in 12 families characterized by cerebellar atrophy, ataxia, coarsened facial features, and intellectual disability; detailed clinical characterization of affected individuals found that 22/22 displayed delayed or absent social development, while 12/22 displayed autistic-like behavior (Akizu et al., 2015). Biallelic variants in t…	25848753, 25439728
		snx14 (1 of many)	Paralog	ENSAMXG00000014858	6.35e-13	-1.03496	2.89798e-11
43	TAF1	taf1	TATA-box binding protein associated factor 1	ENSAMXG00000007593	0.68407	-0.0958475	0.371161	S	S	Rare genetic variants involving TAF1 were identified in affected males from 11 families presenting with an X-linked syndrome characterized by developmental delay, intellectual disability, facial dysmorphic features, generalized hypotonia, and variable neurologic features (O'Rawe et al., 2015); ten of the fourteen probands with TAF1 variants in this report exhibited autistic behaviors. Variants in…	26637982, 25644381
		taf1c		ENSAMXG00000013241	0.00151886	1.15833	9.22548e-21
		taf1b		ENSAMXG00000004793	0.000238635	-0.139516	0.605036
44	TCF4	tcf4	Transcription factor 4	ENSAMXG00000009833	0.0410087	-1.11145	2.76496e-08	S	S	Defects in this gene are associated with Pitt-Hopkins syndrome (PTHS) [MIM:610954]. Patients with Pitt-Hopkins syndrome frequently exhibit stereotypic hand and head movements (summarized in Peippo and Ignatius, 2012). More recently, evaluation of 10 Pitt-Hopkins syndrome patients with psychiatric examinations and neuropsychological measurements using a comprehensive assessment battery, including …	22670138, 22712893, 19571808, 21791550
45	TSC1	tsc1a	tuberous sclerosis 1	ENSAMXG00000016096	0.000321255	-0.266061	0.0729891	S	S	Mutations in TSC1 cause the autosomal dominant disorder tuberous sclerosis (TSC). About 25% of individuals with TSC have autism and 40%-50% meet diagnostic criteria within the autistic spectrum disorders.	9813776, 21624971
		tsc1b	Paralog	ENSAMXG00000008601	0.0938629	-0.250117	0.421852
46	TSC2	tsc2	tuberous sclerosis 2	ENSAMXG00000010507	0.770817	0.37904	0.0105498	S	S	Mutations in TSC2 cause the autosomal dominant disorder tuberous sclerosis (TSC). About 25% of individuals with TSC have autism and 40%-50% meet diagnostic criteria within the autistic spectrum disorders.	9813776, 21624971, 14627686
47	UPF3B	upf3b	UPF3 regulator of nonsense transcripts homolog B (yeast)	ENSAMXG00000000199	7.25e-05	-0.0402357	0.763371	S	S	Defects in UPF3B are the cause of a syndromic form of mental retardation, mental retardation syndromic X-linked type 14 (MRXS14) [MIM:300676]. A subset of individuals with MRXS14 are also either diagnosed with autism or are found to exhibit autistic features (PMIDs 17704778, 19238151, 20479756 and 22609145).	17704778, 19238151, 20479756, 22609145
48	VPS13B	vps13b	vacuolar protein sorting 13 homolog B (yeast)	ENSAMXG00000014544	0.618996	-0.0285975	0.860862	S	S	This gene has been associated with syndromic autism, where a subpopulation of individuals with a given syndrome develop autism. In particular, rare mutations of the VPS13B gene have been identified with Cohen syndrome (Kolehmainen et al., 2003). In the four founder population mutations studied, autistic features vary, with none reported in Finnish patients, 93% in Greek/Mediterranean patients, 50…	12730828
49	ADNP	adnpa	Activity-dependent neuroprotector homeobox	ENSAMXG00000006355	0.0819814	-0.624385	1.68821e-13	1.1 + S	1S	Two de novo frameshift variants identified in unrelated simplex ASD cases (PMIDs 22495309 and 23160955). An additional seven de novo LoF variants were recently identified in patients with ASD, giving a current total of nine de novo LoF variants in ADNP gene in ASD cases; probability of detecting eight or more de novo truncating events in ADNP given as P=2.65 x 10-18 in this report. The frequency …	22495309, 23160955, 24531329, 25363760, 26401017	see Category 1 sheet for comparison
		adnpb	Paralog	ENSAMXG00000012100	0.00648159	-0.320514	0.00363284
50	ARID1B	arid1b	AT rich interactive domain 1B (SWI1-like)	ENSAMXG00000018182	0.68976	-0.302046	0.0311967	1.1 + S	1S	Two de novo frameshift variants reported in unrelated simplex ASD cases (PMIDs 22495309 and 23160955); de novo translocation and deletions disrupting ARID1B identified in ASD patients (PMID 21801163). Variants in ARID1B recently found to be associated with Coffin-Siris syndrome (CSS); a subset of CSS patients also show ASD or autistic features (PMID 22426309, PMID 24569609). Three additional de n…	22495309, 23160955, 21801163, 22426309, 24569609, 25363760, 26401017	see Category 1 sheet for comparison
		arid1b (1 of many)	Paralog	ENSAMXG00000018241	0.203302	-2.19313	1.09348e-12
51	ASXL3	NA	Additional sex combs like 3 (Drosophila)	NA	NA	NA	NA	1.1 + S	1S	Three de novo LoF variants in the ASXL3 gene have been identified in ASD probands (PMIDs 24044690, 25363760). De novo truncating variants in this gene have also been identified in individuals presenting with a syndrome that shares characteristics with Bohring-Opitz syndrome, including developmental delay, post-natal growth retardation and feeding problems (PMID 23383720). Analysis of rare coding …	24044690, 25363760, 26401017, 23383720	see Category 1 sheet for comparison	zebrafish and cavefish don't have ASXL3. Only ASXL1 and ASXL2 in current genebuild
52	CHD8	chd8	chromodomain helicase DNA binding protein 8	ENSAMXG00000020922	0.0748134	0.197168	0.123747	1.1 + S	1S	PMID 22495309 showed 2 de novo loss-of-function (LoF) mutations in CHD8 among 209 simplex ASD families. In a screen of 44 genes in 2,446 ASD probands from the Simons Simplex Collection, PMID 23160955 found 6 additional de novo CHD8 LoF mutations. A ninth de novo LoF variant in CHD8 in an ASD proband from the Simons Simplex Collection was observed in PMID 25363768. Additional LoF variants in CHD8 …	22495309, 23160955, 25363768, 24998929, 22521361, 25363760, 26401017	see Category 1 sheet for comparison
53	DYRK1A	dyrk1ab	Dual-specificity tyrosine-(Y)-phosphorylation regulated kinase 1A	ENSAMXG00000002931	0.000293312	-0.333334	0.00303898	1.1 + S	1S	A total of four de novo LoF variants in the DYRK1A gene were identified in ASD probands from the Simons Simplex Collection (PMIDs 22495309, 22542183, 23160955, 25363768). Analysis of rare coding variation in 3,871 ASD cases and 9,937 ancestry-matched or paternal controls from the Autism Sequencing Consortium (ASC) identified DYRK1A as a gene meeting high statistical significance with a FDR ???0.0…	22495309, 22542183, 23160955, 25363768, 25363760, 25707398, 26401017	see Category 1 sheet for comparison
54	POGZ	pogz (1 of many)	Pogo transposable element with ZNF domain	ENSAMXG00000000037	0.000617926	-0.268512	0.0224599	1.1 + S	1S	De novo variants in the POGZ gene have been identified in autistic probands in two separate reports. In the first, 1 of 175 de novo frameshift variants was found in the POGZ gene (PMID 22495311). In the other, 1 of 343 likely gene-disrupting variants was found in the POGZ gene (PMID 22542183). no controls (many missense have been observed in EVS). A third de novo LoF variant in the POGZ gene was …	22495311, 22542183, 25363768, 25363760, 26401017, 26942287, 27148570	see Category 1 sheet for comparison
		pogza	Paralog	ENSAMXG00000020522	9.69e-12	-0.0828653	0.598096
55	PTEN	ptenb	phosphatase and tensin homolog (mutated in multiple advanced cancers 1)	ENSAMXG00000007753	0.970811	0.638159	0.0329765	1.1 + S	1S	Syndromic because of causative mutations in Cowden syndrome. Two de novo LoF events in PTEN from recent exome sequencing studies in simplex ASD cases: from O'Roak et al. Nature 2012 (PMID 22495309) a de novo missense variant (p.Thr167Asn) that was ranked severe; and from O'Roak et al. Science 2012 (PMID 23160955) a de novo frameshift insertion (p.Cys136MetfsX44) was also identified." A de novo Lo…	22495309, 23160955, 25363760, 25288137, 26401017	see Category 1 sheet for comparison
		ptena	Paralog	ENSAMXG00000010994	0.936868	-0.394225	3.4704e-05
56	SETD5	setd5	SET domain containing 5	ENSAMXG00000016290	0.25288	-0.240648	0.00684236	1.1 + S	1S	Seven loss-of-function variants in the SETD5 gene, five of which were confirmed as de novo in origin, were identified in affected individuals following screening of 996 individuals with ID; two individuals with de novo LoF SETD5 variants were also identified as ???autistic??? in the supplementary material (PMID 24680889). A de novo LoF variant and a de novo likely damaging missense variant in the…	24680889, 25363760, 26401017	see Category 1 sheet for comparison
57	SHANK3	shank3a	SH3 and multiple ankyrin repeat domains 3	ENSAMXG00000004290	0.00486985	-1.58189	0.000368183	1.1 + S	1S	SHANK3 is part of a multi-genic region that is deleted in Phelan-McDermid syndrome, which is accompanied by ASD. A total of eight de novo loss-of-function variants in SHANK3 have been identified in simplex ASD cases (one in PMID 18615476, seven in PMID 25188300); in contrast, no truncating variants in SHANK3 were observed in 1,031 controls. Individuals with truncating SHANK3 variants display ASD …	19566951, 19384346, 18615476, 17999366, 17173049, 20385823, 25188300, 26401017	see Category 1 sheet for comparison
		shank3b	Paralog	ENSAMXG00000009680	1.06e-09	-1.44738	3.0664e-10
		shank3 (1 of many)	Paralog	ENSAMXG00000012983	0.546137	-0.420312	0.572125
58	SYNGAP1	syngap1a	synaptic Ras GTPase activating protein 1	ENSAMXG00000020546	0.00093504	-0.652646	0.156296	1.1 + S	1S	Several studies have found rare variants in the SYNGAP1 gene to be associated with autism as well as mental retardation and intellectual disability (e.g., PMID 21237447). More recently, an additional eight de novo LoF variants (either predicted in silico or demonstrated experimentally) in SYNGAP1 have been identified in patients with ASD and intellectual disability with or without epilepsy (PMIDs…	21237447, 23020937, 23708187, 23161826, 24267886, 25363760, 26401017	see Category 1 sheet for comparison
		syngap1b	Paralog	ENSAMXG00000024615	0.019188	-0.830071	0.0478834
59	ANKRD11	ankrd11	ankyrin repeat domain 11	ENSAMXG00000010764	0.119124	0.88746	8.54271e-05	2.1 + S	2S	ANKRD11 is in an ASD-associated multi-genic CNV on chromosome 16q24.3 (Willemsen et al., 2010; Marshall et al., 2008). Two de novo LoF variants in the ANKRD11 gene (both frameshift) have been identified in ASD probands from the Simons Simplex Collection (PMIDs 25284784, 25363768). Mutations in ANKRD11 are also responsible for KBG syndrome (OMIM 148050), which is characterized by developmental del…	19920853, 18252227, 25284784, 25363768, 21782149, 19597979, 27667800	see Category 2 sheet for comparison
60	BCL11A	bcl11aa	B-cell CLL/lymphoma 11A (zinc finger protein)	ENSAMXG00000004597	0.00878798	-0.609923	4.69015e-11	2.1 + S	2S	A de novo LoF variant in the BCL11A gene was identified in an ASD proband from the Simons Simplex Collection (Iossifov et al., 2014), while a second de novo LoF variant in this gene was identified in an ASD proband from 2,270 trios screened by the Autism Sequencing Consortium (De Rubeis et al., 2014). Analysis of rare coding variation in 3,871 ASD cases and 9,937 ancestry-matched or paternal cont…	22542183, 25363760, 25533962, 27453576, 24810580, 25938782, 27699255	see Category 2 sheet for comparison
61	CHD2	chd2	Chromodomain helicase DNA binding protein 2	ENSAMXG00000007404	5.68e-05	-0.362856	1.95084e-05	2.1 + S	2S	De novo loss-of-function and missense variants in the CHD2 gene have been identified in a total of 11 patients presenting with epilepsy and developmental delay/intellectual disability from four reports (PMIDs 23020937, 23708187, 23934111, and 24207121). Two cases with de novo LoF CHD2 variants also presented with ASD (PMIDs 23708187 and 24207121). De novo deletions affecting CHD2 have also been i…	23020937, 23708187, 23934111, 24207121, 24834135, 25363768	see Category 2 sheet for comparison
62	CNTNAP2	cntnap2	contactin associated protein-like 2	ENSAMXG00000021544	4.47e-05	-1.4707	6.16776e-10	2.3 + S	2S	Syndromic because of apparent causative mutations in focal epilepsy and Pitt-Hopkins syndrome. Multiple lines of evidence point to CNTNAP2 in autism, including common SNP association to autism diagnosis (Arking et al., 2008; PMID: 18179894 and Anney et al, 2012; PMID: 22843504), a modest increase in the burden of rare variants identified by re-sequencing in individuals with autism (Bakkaloglu et …	18179894, 22843504, 18179895, 18179893, 18987363, 21048216	see Category 2 sheet for comparison
63	DEAF1	deaf1	DEAF1 transcription factor	ENSAMXG00000016516	9.81e-10	0.793921	3.2853e-07	2.1 + S	2S	De novo missense variants in the DEAF1 gene that resulted in impaired transcriptional regulation of the DEAF1 promoter were identified in four individuals from three reports (PMIDs 21076407, 23020937, 24726472). All four individuals presented with intellectual disability, mild motor delay, and severely affected speech development; three of these individuals also displayed severe behavioral proble…	21076407, 23020937, 24726472	see Category 2 sheet for comparison
64	KMT2A	kmt2a	Lysine (K)-specific methyltransferase 2A	ENSAMXG00000001402	0.196162	0.444846	0.0195482	2.1 + S	2S	De novo loss-of-function variants in the KMT2A gene have been identified in ASD probands from three independent case cohorts: one from the Autism Sequencing Consortium (PMID 25363760), the second from the Simons Simplex Collection (PMID 25363768), and the third from the Deciphering Developmental Disorders Study (PMID 25533962). De novo mutations in this gene are also responsible for Wiedemann-Ste…	25363760, 25363768, 25533962, 22795537	see Category 2 sheet for comparison
65	MAGEL2	ndnl2	MAGE-like 2	ENSAMXG00000012845	0.0704527	0.414776	0.00183764	2.1 + S	2S	A de novo frameshift variant on the paternal allele of the MAGEL2 gene was identified in a male patient with ASD, mild intellectual disability, and a history of Prader-Willi-like phenotypes; this variant was absent in dbSNP, 1000 Genomes, and ESP5000 . A search of the Baylor College of Medicine Whole-Genome Laboratory database identified an additional three subjects with loss-of-function variants…	24076603, 25473036, 27195816	see Category 2 sheet for comparison
66	MBOAT7	mboat7	membrane bound O-acyltransferase domain containing 7	ENSAMXG00000009988	0.741472	0.226115	0.0262595	2.1 + S	2S	Homozygous variants in the MBOAT7 gene were identified in 16 affected individuals presenting with intellectual disability from six consanguineous families; ASD was documented in seven of these individuals according to the Childhood Autism Rating Scale, and three additional individuals showed clinical autistic features (Johansen et al., 2016). In addition to intellectual disability and ASD/autisti…	27616480	see Category 2 sheet for comparison
67	MECP2	mecp2	Methyl CpG binding protein 2	ENSAMXG00000017019	0.284007	-0.105183	0.819031	2.1 + S	2S	Mutations in MECP2 cause Rett syndrome (Amir et al., 1999), which has been recognized as an autism spectrum disorder (DSM-IV). MECP2 mutations were identified in four females and one male with a clinical diagnosis of Angelman syndrome (Watson et al., 2001). Brain samples from several related neurodevelopmental disorders, including autism, pervasive developmental disorder, Prader-Willi and Angelma…	10508514, 11283202, 14734626, 15615769, 16080119, 17172942, 17339270, 17486179, 17546640, 19125863, 20035514, 12770674, 27824329	see Category 2 sheet for comparison
68	WAC	waca	WW domain containing adaptor with coiled-coil	ENSAMXG00000012591	0.131855	-0.249173	0.0344947	2.1 + S	2S	Two de novo LoF variants in the WAC gene (both frameshift) were identified in ASD probands from the Simons Simplex Collection (PMID 25363768). A third de novo LoF variant in the WAC gene was recently identified in an ASD proband in PMID 26325558. This gene was identified in Iossifov et al. 2015 as a strong candidate to be an ASD risk gene based on a combination of de novo mutational evidence and …	25363768, 26325558, 26401017, 26264232, 26757981	see Category 2 sheet for comparison
69	AHDC1	ahdc1	AT-hook DNA binding motif containing 1	ENSAMXG00000025287	1.4e-07	-1.23658	2.14661e-10	3.3 + S	3S	Mutations in the AHDC1 gene were found in four individuals presenting with a syndrome characterized by intellectual disability, expressive language delay, hypotonia, and obstructive sleep apnea, which was subsequently classified as Xia-Gibbs syndrome (OMIM 615829), (Xia et al., 2014). One of the original subjects from the Xia et al., 2014 study (subject 4) is described as having noncommunicating …	24791903, 25363768, 27148574	see Category 3 sheet for comparison
70	DDX3X	ddx3a	DEAD (Asp-Glu-Ala-Asp) box helicase 3, X-linked	ENSAMXG00000002569	2.16e-06	-0.865799	1.60731e-24	4.5 + acc2 + S	3S	35 unique de novo variants (including 19 predicted loss-of-function alleles and 5 missense variants experimentally shown to be loss-of-function) in the DDX3X gene were identified in 38 female cases with intellectual disability, 20 of whom also presented with behavioral problems including autism spectrum disorder, hyperactivity, and aggression (Snijders Blok et al., 2015). A de novo splice-site va…	26235985, 25363768	see Category 3 sheet for comparison
		ddx3b	Paralog	ENSAMXG00000013396	1.5e-15	-0.119435	0.0766634
71	EHMT1	ehmt1a	Euchromatic histone-lysine N-methyltransferase 1	ENSAMXG00000016013	0.271452	-0.152633	0.241462	4.4 + acc2 + S	3S	Disruptions in the EHMT1 gene are the cause of Kleefstra syndrome, which is accompanied by autistic features and intellectual disability (PMIDs 15805155, 16826528, 19264732). This gene was identified as an ASD candidate gene following the identification of a balanced chromosomal abnormality (BCA) leading to gene disruption in an ASD case (PMID 22521361). This report also showed significant burden…	15805155, 16826528, 19264732, 2251361, 26808425	see Category 3 sheet for comparison
		ehmt1b	Paralog	ENSAMXG00000008776	0.354037	-0.295317	0.147887
		ehmt1 (1 of many)	Paralog	ENSAMXG00000020378	0.736019	-0.0616666	0.849495
		ehmt1 (1 of many)	Paralog	ENSAMXG00000008778	0.628606	-0.465471	0.00240704
		ehmt1 (1 of many)	Paralog	ENSAMXG00000020380	0.668574	0.0659799	0.847058
72	KAT6A	kat6a	K(lysine) acetyltransferase 6A	ENSAMXG00000015159	0.114844	-0.0241294	0.900132	4.5 + acc2 + S	3S	A de novo frameshift variant in the KAT6A gene has been identified in an ASD proband from the Simons Simplex Collection (PMID 25363768). Variants in this gene are associated with autosomal dominant mental retardation-32 (MRD32; OMIM 616268). One of the four patients with a de novo KAT6A nonsense variant and intellectual disability that was identified in Arboleda et al., 2015 was also diagnosed wi…	25363768, 25728775, 25728777, 27133397	see Category 3 sheet for comparison
73	MBD5	mbd5	Methyl-CpG binding domain protein 5	ENSAMXG00000007949	0.0866697	0.207016	0.297926	S + 4.3 + acc1	3S	MBD5 was originally identified as a candidate gene in a report describing copy number variation in patients with unexplained mental retardation (Wagenstaller et al., 2007). Since that report, numerous studies have implicated MBD5 haploinsufficiency as being associated with intellectual disability, epilepsy, and autism spectrum disorder (Jaillard et al., 2009; van Bon et al., 2010; Williams et al.…	21981781, 22521361	see Category 3 sheet for comparison
74	PRODH	prodha	Proline dehydrogenase (oxidase) 1	ENSAMXG00000013282	4.47e-12	1.51237	1.66038e-58	"=+ S"	3S	A recurrent 350 kb deletion spanning the PRODH gene was identified in 9 of 260 ASD cases and 1of 236 controls (P=0.02) (PMID 19736351). Patients with hyperprolinemia type I caused by biallelic PRODH mutations have been shown to exhibit early onset and severe neurological features including autistic features (Afenjar et al., 2007). This gene is located on chromosome 22q11.21, a region which has al…	19736351, 17412540	see Category 3 sheet for comparison
		prodh (1 of many)	Paralog	ENSAMXG00000003824	0.825328	0.24429	0.426858
75	STXBP1	stxbp1a	Syntaxin binding protein 1	ENSAMXG00000010573	1.99e-35	-1.45235	1.17369e-35	4.4 + acc2 + S	3S	Heterozygous variants in the STXBP1 gene are responsible for a form of early-onset epileptic encephalopathy (EIEE4; OMIM 612164) highlighted by epilepsy and often severe intellectual disability (Saitsu et al., 2008; Deprez et al., 2010). ASD has been observed in individuals with STXBP1 variants both in the presence and absence of epilepsy and/or intellectual disability (Campbell et al., 2012; Nea…	18469812, 20876469, 22722545, 22495311, 25533962, 25621899, 26865513, 25714420, 25914188, 27824329	see Category 3 sheet for comparison
		stxbp1b	Paralog	ENSAMXG00000015624	0.648227	-1.91519	2.15896e-07
76	UBE3A	ube3a	ubiquitin protein ligase E3A	ENSAMXG00000012931	0.0181299	-0.293143	0.00020959	4.5 + acc2 + S	3S	UBE3A is present in common 15q11-13 duplications which involves autism (Glessner et al., 2009; Bucan et al., 2009 and many other references reporting duplication). Angelman syndrome results predominantly either from de novo 15q11-q13 deletions on the maternal chromosome or mutations in UBE3A. A number of other rare variants which have been associated with this gene and/or association studies with…	19404257, 19557195, 21624971, 18361419, 12851639, 10089011, 25363768, 26255772, 21974935	see Category 3 sheet for comparison
77	ZBTB20	zbtb20	Zinc finger and BTB domain containing 20	ENSAMXG00000006682	NA	-0.654036	0.254519	3.3 + S	3S	Missense variants in the ZBTB20 gene were recently identified in eight patients diagnosed with Primrose syndrome; seven of these variants were de novo in origin, and six of these variants were experimentally shown to have functional effects (i.e. reduced promoter binding and impaired function in repressing reporter expression) in a dominant-negative manner. These missense variants were not observ…	25017102, 22180640, 23878096	see Category 3 sheet for comparison
78	EP300	NA	E1A binding protein p300	NA	NA	NA	NA	4.5 + S	4S	Heterozygous variants in the EP300 gene are responsible for Rubinstein-Taybi syndrome 2 (OMIM 613684), a multiple congenital anomaly syndrome characterized by intellectual disability, postnatal growth deficiency, microcephaly, broad thumbs and halluces, and dysmorphic facial features (Roelfsema et al., 2005; Zimmermann et al., 2007; Foley et al., 2009). A patient with a de novo EP300 frameshift v…	15706485, 17299436, 19353645, 26788536, 27465822, 25363760, 25363768, 25533962, 27648933	see Category 4 sheet for comparison	zebrafish and cavefish don't have EP300 Only crebbp (ENSAMXG00000008137)
79	MEF2C	mef2cb	myocyte enhancer factor 2C	ENSAMXG00000014607	3.54e-16	-0.483272	0.00149671	4.4 + S	4S	Rare variants in the MEF2C gene have been identified with autism (Novara et al., 2010; Neale et al., 2012) as well as with mental retardation and developmental delay. Heterozygous mutations in MEF2C, as well as heterozygous 5q14.3 deletions involving MEF2C, are responsible for an autosomal dominant form of intellectual disability (MRD20, also referred to as chromosome 5q14.3 deletion syndrome; OM…	20412115, 22495311, 20513142, 23389741, 27841880, 27779093	see Category 4 sheet for comparison
80	NR2F1	nr2f1a	nuclear receptor subfamily 2 group F member 1	ENSAMXG00000007779	8.66e-06	-1.35547	4.74337e-45	4.4 + S	4S	Heterozygous mutations in this gene are a cause of Bosch-Boonstra-Schaaf optic atrophy syndrome (BBSOAS; OMIM 615722), an autosomal dominant disorder characterized by delayed development, moderate intellectual disability, and optic atrophy (Bosch et al., 2014). One of the six patients with Bosch-Boonstra-Schaaf optic atrophy syndrome described in Bosch et al., 2014 presented with autism spectrum …	24462372, 26986877, 22495306, 25363760	see Category 4 sheet for comparison
81	NTNG1	vav3b (ntng1)	netrin G1	ENSAMXG00000005175	0.934677	-0.51217	0.487481	4.4 + S	4S	NTNG1 disrupted by chromosomal translocation in a female Rett syndrome patient (PMID 15870826), basis for syndromic designation); two de novo LoF missense variants identified in unrelated simplex ASD cases (PMID 22495309); genetic association found between NTNG1 and schizophrenia in a Japanese population cohort (PMID 18384956)	15870826, 22495309, 18384956	see Category 4 sheet for comparison
		vav3b (ntng1)	Paralog	ENSAMXG00000013183	0.080567	-2.35024	1.67483e-05
82	PPP2R5D	ppp2r5d	Protein phosphatase 2, regulatory subunit B', delta	ENSAMXG00000015584	0.188005	-0.133073	0.448695	4.5 + S	4S	Four de novo missense variants in the PPP2R5D gene were identified in seven unrelated patients with developmental delay/intellectual disability; five of these patients also presented with ASD (Shang et al., 2015). Two of the de novo PPP2R5D missense variants that were found in ASD cases in this report (p.Glu198Lys and p.Glu200Lys) have been previously identified in patients with intellectual disa…	26576547, 25533962, 25972378, 26168268, 25363768	see Category 4 sheet for comparison
83	PTPN11	ptpn11	protein tyrosine phosphatase, non-receptor type 11	ENSAMXG00000019931	0.202957	0.331745	0.253785	4.4 + S	4S	This gene is associated with syndromic autism, where a subpopulation of individuals with a given syndrome develop autism. In particular, rare mutations of the PTPN11 gene have been identified with patients with Noonan syndrome (PMID 11704759). The prevalence of autistic traits in patients with Noonan syndrome has been quantified using standard assessment tools (PMIDs 24101678, 24458522). A de nov…	11704759, 24101678, 24458522, 25961944, 8662733	see Category 4 sheet for comparison
84	RERE	rerea	Arginine-glutamic acid dipeptide (RE) repeats	ENSAMXG00000024776	0.0588136	-0.672694	4.90857e-11	4.5 + S	4S	Novel recurrent/overlapping RERE CNVs (a paternally-inherited duplication and a deletion of unknown origin, both within an intronic region of the RERE gene) were identified in ASD probands in Prasad et al., 2012. A de novo LoF variant and a de novo predicted damaging missense variant were identified in RERE in ASD probands from the Simons Simplex Collection and Autism Sequencing Consortium, respe…	23275889, 25363760, 25961944, 27087320	see Category 4 sheet for comparison
		rereb	Paralog	ENSAMXG00000002224	0.751156	-0.438528	4.14833e-05
85	RNF135	NA	Ring finger protein 135??	NA	NA	NA	NA	4.4 + S	4S	Genetic analysis of RNF135 in a French ASD cohort found a significant increase in the frequency of genotypes carrying the p.Arg115Lys missense variant in cases compared to controls (P=0.0019, odds ratio 4.23), including three unrelated patients that were homozygous for the p.Arg115Lys variant (Tastet et al., 2015). Mutations in RNF135 are responsible for macrocephaly, macrosomia, and facial dysmo…	17632510, 26368817	see Category 4 sheet for comparison	zebrafish and cavefish don't have RNF135
86	RPS6KA3	rps6kal	Ribosomal protein S6 kinase, 90kDa, polypeptide 3	ENSAMXG00000013462	0.0807004	-0.51287	1.36168e-05	4.5 + S	4S	A small subset of patients with Coffin-Lowry syndrome have also presented with autism (Zeniou et al., 2002) or transient autistic behavior (Manouvrier-Hanu et al., 1999), implicating RPS6KA3 as a syndromic ASD gene. On a related note, an ASD case had previously been identified who had also been given a provisional diagnosis of Coffin-Lowry syndrome (Bryson et al., 1988). More recently, a de novo …	3265136, 10528858, 11992250, 22495309	see Category 4 sheet for comparison
87	SATB2	satb2	SATB homeobox 2	ENSAMXG00000002186	0.0649784	-1.98962	1.92317e-14	4.3 + S	4S	This gene was identified as an ASD candidate gene following the identification of a balanced chromosomal abnormality (BCA) leading to gene disruption in an ASD case (PMID 22521361). This report also showed significant burden (P=0.001) of SATB2 CNVs in individuals with neurodevelopmental disorder (NDD; ~25% of cases with ASD). Delineation of the phenotypes associated with SATB2-associated syndrome…	22521361, 27774744	see Category 4 sheet for comparison
88	SIN3A	sin3aa	SIN3 transcription regulator family member A??	ENSAMXG00000008726	0.595588	-0.268968	0.0185808	4.5 + S	4S	De novo missense variants in the SIN3A gene were observed in ASD probands from the Autism Sequencing Consortium and the Simons Simplex Collection (a predicted benign missense variant in De Rubeis et al., 2014, and a predicted damaging missense variant in Iossifov et al., 2014); a predicted benign missense variant in SIN3A was also observed in an unaffected sibing in Iossifov et al., 2014. De novo…	25363760, 25363768, 27399968, 27513193	see Category 4 sheet for comparison
		sin3ab	Paralog	ENSAMXG00000004608	0.238456	0.367887	0.0171493
89	SYNE1	syne1a	spectrin repeat containing, nuclear envelope 1	ENSAMXG00000006306	8.1e-15	-0.526988	3.22855e-07	4.4 + S	4S	Rare mutations in the SYNE1 gene have been identified with autism (PMID 21572417) as well as with cerebellar ataxia and myogenic arthrogryposis multiplex congenita.	21572417	see Category 4 sheet for comparison
		syne1b	Paralog	ENSAMXG00000000506	1.45e-12	0.095578	0.631079

## Sheet: Category 1
Blue cells are genes that are not present					Yellow is p<0.05	Light Red is <0, Green is >0	Yellow is p<0.05
Gene Number	Human Gene Symbol and Link	A.mexicanus Gene Symbol	Gene Name	Ensembl id (release 84)	p-value 10h-72h	Log2 72h	p-value 72h	Score Details	Score	Evidence	References	comment
1	ADNP	adnpa	Activity dependent neuroprotector homeobox	ENSAMXG00000006355	3.21e-05	-0.62	1.68821e-13	1.1 + S	1S	Two de novo frameshift variants identified in unrelated simplex ASD cases (PMIDs 22495309 and 23160955). An additional seven de novo LoF variants were recently identified in patients with ASD, giving a current total of nine de novo LoF variants in ADNP gene in ASD cases; probability of detecting eight or more de novo truncating events in ADNP given as P=2.65 x 10-18 in this report. The frequency …	22495309, 23160955, 24531329, 25363760, 26401017
		adnpb	Paralog	ENSAMXG00000012100	1.03e-05	-0.32	0.00363284
2	ANK2	ank2	Ankyrin 2	ENSAMXG00000017269	3.43e-37	-1.82	3.77367e-60	1.1	1	A total of three de novo LoF variants in the ANK2 gene have been identified in ASD probands from the Simons Simplex Collection (PMIDs 22542183, 24267886, 25363768), while a fourth de novo LoF in this gene was recently identified in an ASD proband from the Autism Sequencing Consortium (PMID 25363760). Analysis of rare coding variation in 3,871 ASD cases and 9,937 ancestry-matched or paternal contr…	22542183, 24267886, 25363760, 25363768, 26401017
		ank2	Paralog	ENSAMXG00000004031	2.21e-09	-1.3	5.23102e-10
3	ARID1B	arid1b	AT-rich interaction domain 1B	ENSAMXG00000018241	0.000217952	-2.19	1.09348e-12	1.1 + S	1S	Two de novo frameshift variants reported in unrelated simplex ASD cases (PMIDs 22495309 and 23160955); de novo translocation and deletions disrupting ARID1B identified in ASD patients (PMID 21801163). Variants in ARID1B recently found to be associated with Coffin-Siris syndrome (CSS); a subset of CSS patients also show ASD or autistic features (PMID 22426309, PMID 24569609). Three additional de n…	22495309, 23160955, 21801163, 22426309, 24569609, 25363760, 26401017
		arid1b	Paralog	ENSAMXG00000018182	0.0670503	-0.3	0.0311967
4	ASH1L	ash1l	ASH1 like histone lysine methyltransferase	ENSAMXG00000009994	0.298915	0.36	0.000747149	1.1	1	Two de novo LoF variants in the ASH1L gene were identified in ASD probands from the Simons Simplex Collection (PMIDs 24267886, 25363768), while a third de novo LoF variant in this gene was identified in one ASD proband from 2,270 trios screened by the Autism Sequencing Consortium (PMID 25363760). Analysis of rare coding variation in 3,871 ASD cases and 9,937 ancestry-matched or paternal controls …	24267886, 25363768, 25363760, 26325558, 26401017, 26785492
5	ASXL3	NA	Additional sex combs like 3 (Drosophila)	NA	NA	NA	NA	1.1 + S	1S	Three de novo LoF variants in the ASXL3 gene have been identified in ASD probands (PMIDs 24044690, 25363760). De novo truncating variants in this gene have also been identified in individuals presenting with a syndrome that shares characteristics with Bohring-Opitz syndrome, including developmental delay, post-natal growth retardation and feeding problems (PMID 23383720). Analysis of rare coding …	24044690, 25363760, 26401017, 23383720	zebrafish and cavefish don't have ASXL3. Only ASXL1 and ASXL2 in current genebuild
6	CHD8	chd8	Chromodomain helicase DNA binding protein 8	ENSAMXG00000020922	0.15897	0.2	0.123747	1.1 + S	1S	PMID 22495309 showed 2 de novo loss-of-function (LoF) mutations in CHD8 among 209 simplex ASD families. In a screen of 44 genes in 2,446 ASD probands from the Simons Simplex Collection, PMID 23160955 found 6 additional de novo CHD8 LoF mutations. A ninth de novo LoF variant in CHD8 in an ASD proband from the Simons Simplex Collection was observed in PMID 25363768. Additional LoF variants in CHD8 …	22495309, 23160955, 25363768, 24998929, 22521361, 25363760, 26401017
7	CUL3	cul3b	Cullin 3	ENSAMXG00000013139	0.305337	-0.54	1.34846e-05	1.1	1	2 de novo LoF mutations (both nonsense variants) reported in the CUL3 gene in unrelated ASD cases (PMIDs 22495309 and 22914163). Analysis of rare coding variation in 3,871 ASD cases and 9,937 ancestry-matched or paternal controls from the Autism Sequencing Consortium (ASC) identified CUL3 as a gene meeting high statistical significance with a FDR ???0.01, meaning that this gene had a ???99% chanc…	22495309, 22914163, 25363760, 27824329
		cul3a	Paralog	ENSAMXG00000011867	0.150744	-0.26	0.0117648
		cul3b	Paralog	ENSAMXG00000013140	0.406183	-0.47	0.0267021
8	DSCAM	dscam	DS cell adhesion molecule	ENSAMXG00000006411	3.68e-09	-2.18	5.88643e-47	1.1	1	Three de novo LoF variants in the DSCAM gene were identified in ASD probands from the Simons Simplex Collection (PMID 25363768), while a fourth de novo LoF variant in this gene was identified in one ASD proband from 2,270 trios screened by the Autism Sequencing Consortium (PMID 25363760). Two additional de novo LoF variants were identified in Chinese ASD probands from the Autism Clinical and Gene…	25363768, 25363760, 27824329
		dscamb	Paralog	ENSAMXG00000014775	2.02e-31	-2.24	5.91418e-39
		dscama	Paralog	ENSAMXG00000002989	4.46e-05	-1.73	2.75347e-08
9	DYRK1A	dyrk1ab	Dual specificity tyrosine phosphorylation regulated kinase 1A	ENSAMXG00000002931	3.71e-06	-0.33	0.00303898	1.1 + S	1S	A total of four de novo LoF variants in the DYRK1A gene were identified in ASD probands from the Simons Simplex Collection (PMIDs 22495309, 22542183, 23160955, 25363768). Analysis of rare coding variation in 3,871 ASD cases and 9,937 ancestry-matched or paternal controls from the Autism Sequencing Consortium (ASC) identified DYRK1A as a gene meeting high statistical significance with a FDR ???0.0…	22495309, 22542183, 23160955, 25363768, 25363760, 25707398, 26401017
		dyrk1a	Paralog	ENSAMXG00000007845	0.460469	-0.76	0.00194359
		dyrk1aa	Paralog	ENSAMXG00000008849	0.00027043	-0.18	0.145843
10	GRIN2B	grin2b	Glutamate ionotropic receptor NMDA type subunit 2B	ENSAMXG00000007861	0.284627	-1.36	0.0169341	1.1	1	Studies have identified rare mutations in the GRIN2B gene with autism. In particular, O'Roak et al. (2011) found a single individual with a 3' splice mutation of GRIN2B, Myers et al. (2011) found an excess of rare non-synonymous mutations in GRIN2B in both autism and schizophrenia. As well, Yoo et al. (2012) showed association of GRIN2B markers in a Korean cohort of 151 families. Studies have als…	21572417, 21383861, 22326929, 22495309, 23160955, 25363760, 26401017
		grin2b	Paralog	ENSAMXG00000007825	0.242028	-1.12	0.0574352
		grin2bb	Paralog	ENSAMXG00000018677	0.521034	-0.68	0.328812
11	KMT5B	suv420h1	Lysine methyltransferase 5B; (KMT5B)	ENSAMXG00000020652	4.48e-05	-0.63	5.75921e-11	1.1	1	An apparent LoF splice variant (de novo) in KMT5B (originally known as SUV420H1) was identified in an autistic proband (PMID 22542183). In addition, rare mutation in the KMT5B/SUV420H1 gene was also identified in PMID 22495306. Although population rate is not provided, many missense variants are listed in the NHLBI Exome Sequencing Project's Exome Variant Viewer. Two additional de novo LoF varian…	22542183, 22495306, 25363760, 26401017
		(=kmt5b)	Paralog	ENSAMXG00000017258	0.990754	-0.07	0.741221
12	MYT1L	myt1l	Myelin transcription factor 1 like	ENSAMXG00000013895	1e-09	-2.62	9.33623e-13	1.1	1	A de novo LoF variant and a de novo likely damaging missense variant in the MYT1L gene were identified in two unrelated ASD probands from 2,270 trios screened by the Autism Sequencing Consortium (PMID 25363760). De novo LoF variants in MYT1L were also identified in two sporadic cases, one in a patient presenting with ASD and intellectual disability and the other in a patient presenting with intel…	25363760, 25232846, 21990140, 25232846, 27824329
		myt1la	Paralog	ENSAMXG00000001873	0.0017332	-1.93	2.32283e-11
13	POGZ	pogza	Pogo transposable element with ZNF domain	ENSAMXG00000020522	1.22e-14	-0.08	0.598096	1.1 + S	1S	De novo variants in the POGZ gene have been identified in autistic probands in two separate reports. In the first, 1 of 175 de novo frameshift variants was found in the POGZ gene (PMID 22495311). In the other, 1 of 343 likely gene-disrupting variants was found in the POGZ gene (PMID 22542183). no controls (many missense have been observed in EVS). A third de novo LoF variant in the POGZ gene was …	22495311, 22542183, 25363768, 25363760, 26401017, 26942287, 27148570
		pogz	Paralog	ENSAMXG00000000037	1.73e-09	-0.27	0.0224599
14	PTEN	ptena	phosphatase and tensin homolog	ENSAMXG00000010994	0.200992	-0.39	3.4704e-05	1.1 + S	1S	Syndromic because of causative mutations in Cowden syndrome. Two de novo LoF events in PTEN from recent exome sequencing studies in simplex ASD cases: from O'Roak et al. Nature 2012 (PMID 22495309) a de novo missense variant (p.Thr167Asn) that was ranked severe; and from O'Roak et al. Science 2012 (PMID 23160955) a de novo frameshift insertion (p.Cys136MetfsX44) was also identified." A de novo Lo…	22495309, 23160955, 25363760, 25288137, 26401017
		ptenb	Paralog	ENSAMXG00000007753	0.993602	0.64	0.0329765
15	SCN2A	scn1lab (scn2a)	Sodium voltage-gated channel alpha subunit 2; SCN2A	ENSAMXG00000004964	3.88e-10	-0.97	6.08832e-09	1.1	1	Rare variants in the SCN2A gene were identified in a single study based on exon screening in a region of linkage with autism (PMID: 12610651). PMID 22495306 reported 2 de novo LoF in SCN2A among 200 ASD families. A third de novo LoF variant in the SCN2A gene was recently identified in a simplex ASD case; this variant was not observed in dbSNP or other genomic databases (PMID 24650168). A fourth d…	12610651, 22495306, 24650168, 23849776, 25363760, 26401017
16	SETD5	setd5	SET domain containing 5	ENSAMXG00000016290	0.00482076	-0.24	0.00684236	1.1 + S	1S	Seven loss-of-function variants in the SETD5 gene, five of which were confirmed as de novo in origin, were identified in affected individuals following screening of 996 individuals with ID; two individuals with de novo LoF SETD5 variants were also identified as ???autistic??? in the supplementary material (PMID 24680889). A de novo LoF variant and a de novo likely damaging missense variant in the…	24680889, 25363760, 26401017
17	SHANK3	shank3b	SH3 and multiple ankyrin repeat domains 3	ENSAMXG00000009680	5.84e-10	-1.45	3.0664e-10	1.1 + S	1S	SHANK3 is part of a multi-genic region that is deleted in Phelan-McDermid syndrome, which is accompanied by ASD. A total of eight de novo loss-of-function variants in SHANK3 have been identified in simplex ASD cases (one in PMID 18615476, seven in PMID 25188300); in contrast, no truncating variants in SHANK3 were observed in 1,031 controls. Individuals with truncating SHANK3 variants display ASD …	19566951, 19384346, 18615476, 17999366, 17173049, 20385823, 25188300, 26401017
		shank3	Paralog	ENSAMXG00000012983	0.162787	-0.42	0.572125
		shank3a	Paralog	ENSAMXG00000004290	0.0032307	-1.58	0.000368183
18	SYNGAP1	syngap1a	Synaptic Ras GTPase activating protein 1	ENSAMXG00000020546	0.000287876	-0.65	0.156296	1.1 + S	1S	Several studies have found rare variants in the SYNGAP1 gene to be associated with autism as well as mental retardation and intellectual disability (e.g., PMID 21237447). More recently, an additional eight de novo LoF variants (either predicted in silico or demonstrated experimentally) in SYNGAP1 have been identified in patients with ASD and intellectual disability with or without epilepsy (PMIDs…	21237447, 23020937, 23708187, 23161826, 24267886, 25363760, 26401017
		syngap1b	Paralog	ENSAMXG00000024615	0.0169289	-0.83	0.0478834
19	TBR1	tbr1b	T-box, brain 1	ENSAMXG00000009990	8.92e-19	-0.03	0.905023	1.1	1	Two de novo LoF variants (one frameshift, one nonsense) and two de novo missense variants in TBR1 have been identified in simplex ASD cases (PMIDs 22495309, 23160955, 22495311); these variants were not observed in controls or in external databases. Functional analysis demonstrated that these four de novo TBR1 variants disrupt multiple aspects of TBR1 function, including interactions with co-regul…	22495309, 23160955, 22495311, 25232744, 23112752, 24458984, 25363760, 26401017

## Sheet: Category 2
Blue cells are genes that are not present					Yellow is p<0.05	Light Red is <0, Green is >0	Yellow is p<0.05
Gene Number	Human Gene Symbol and Link	A.mexicanus Gene Symbol	Gene Name	Ensembl id (release 84)	p-value 10h-72h	Log2 72h	p-value 72h	Score Details	Score	Evidence	References
1	ANKRD11	ankrd11	ankyrin repeat domain 11	ENSAMXG00000010764	0.396865	0.89	8.54271e-05	2.1 + S	2S	ANKRD11 is in an ASD-associated multi-genic CNV on chromosome 16q24.3 (Willemsen et al., 2010; Marshall et al., 2008). Two de novo LoF variants in the ANKRD11 gene (both frameshift) have been identified in ASD probands from the Simons Simplex Collection (PMIDs 25284784, 25363768). Mutations in ANKRD11 are also responsible for KBG syndrome (OMIM 148050), which is characterized by developmental del…	19920853, 18252227, 25284784, 25363768, 21782149, 19597979, 27667800
2	BCKDK	bckdk	Branched chain ketoacid dehydrogenase kinase	ENSAMXG00000007554	4.89e-21	-0.46	9.69256e-08	2.1	2	Homozygous loss-of-function variants in the BCKDK gene were identified that segregated with ASD and intellectual disability in two consanguineous multiplex families (PMID 22956686). While these variants were not observed in ethnically-matched controls or publically available databases, there was no rigorous statistical comparison of variant frequency in controls. Homozygous missense variants in t…	22956686, 24449431
3	BCL11A	bcl11aa	B-cell CLL/lymphoma 11A	ENSAMXG00000004597	0.000314593	-0.61	4.69015e-11	2.1 + S	2S	A de novo LoF variant in the BCL11A gene was identified in an ASD proband from the Simons Simplex Collection (Iossifov et al., 2014), while a second de novo LoF variant in this gene was identified in an ASD proband from 2,270 trios screened by the Autism Sequencing Consortium (De Rubeis et al., 2014). Analysis of rare coding variation in 3,871 ASD cases and 9,937 ancestry-matched or paternal cont…	22542183, 25363760, 25533962, 27453576, 24810580, 25938782, 27699255
4	CACNA1H	cacna1ha	calcium voltage-gated channel subunit alpha1 H	ENSAMXG00000010289	1.09e-05	-1.23	2.99501e-06	2.1	2	Rare variants seen to reduce Ca(V)3.2 channel activity present in 6 / 461 cases but none of 480 controls, imperfect segregation with disease as inherited from unaffected family members consistent with incomplete penetrance and/or polygenic etiology (Splawski I et al.); consistent with above, Heron et al. indicates that variants that are biologically functional and may predispose to seizures are i…	16754686, 17696120
		cacna1hb	Paralog	ENSAMXG00000004441	0.166848	-0.99	0.0181296
5	CACNA2D3	cacna2d3	Calcium voltage-gated channel auxiliary subunit alpha2delta3	ENSAMXG00000007164	9.49e-08	-2.32	2.44869e-21	2.1	2	A de novo LoF variant in the CACNA2D3 gene was identified in an ASD proband from the Simons Simplex Collection (PMID 22542183), while a second de novo LoF variant in this gene was identified in one ASD proband from 2,270 trios screened by the Autism Sequencing Consortium (PMID 25363760). Analysis of rare coding variation in 3,871 ASD cases and 9,937 ancestry-matched or paternal controls from the …	22542183, 25363760
		cacna2d3	Paralog	ENSAMXG00000014926	0.0268517	-1.3	0.0193248
6	CHD2	chd2	chromodomain helicase DNA binding protein 2	ENSAMXG00000007404	5.09e-09	-0.36	1.95084e-05	2.1 + S	2S	De novo loss-of-function and missense variants in the CHD2 gene have been identified in a total of 11 patients presenting with epilepsy and developmental delay/intellectual disability from four reports (PMIDs 23020937, 23708187, 23934111, and 24207121). Two cases with de novo LoF CHD2 variants also presented with ASD (PMIDs 23708187 and 24207121). De novo deletions affecting CHD2 have also been i…	23020937, 23708187, 23934111, 24207121, 24834135, 25363768
7	CNTN4	cntn4	Contactin 4	ENSAMXG00000004352	0.0229987	0.04	0.917925	2.1	2	Inherited (maternal and paternal) deletions observed in 7/~2000 unrelated cases and 0/~2500 controls, 1/7 unrelated individuals confirmed by qPCR (2 sibs actually confirmed). Statistical support for effect at this gene (4.7 x 10-4) is similar to that observed for either 15q11-13 or NRXN1, but still nominal given number of tests performed. Inherited duplications may also be enriched in cases with …	21308999, 19404257, 18349135, 15106122
8	CNTNAP2	cntnap2	Contactin associated protein-like 2	ENSAMXG00000021544	0.000204551	-1.47	6.16776e-10	2.3 + S	2S	Syndromic because of apparent causative mutations in focal epilepsy and Pitt-Hopkins syndrome. Multiple lines of evidence point to CNTNAP2 in autism, including common SNP association to autism diagnosis (Arking et al., 2008; PMID: 18179894 and Anney et al, 2012; PMID: 22843504), a modest increase in the burden of rare variants identified by re-sequencing in individuals with autism (Bakkaloglu et …	18179894, 22843504, 18179895, 18179893, 18987363, 21048216
		cntnap2a	Paralog	ENSAMXG00000012642	0.960024	-0.13	NA
9	CTNND2	ctnnd2a	Catenin delta 2	ENSAMXG00000007719	3.93e-09	-1.82	3.53751e-13	2.1	2	Exome sequencing of 13 unrelated female ASD patients from multiplex families with severe autism identified two missense variants in the CTNND2 gene. Additional sequencing of ASD cases and controls determined that missense variants at conserved residues of the CTNND2 gene were found to be significantly more frequent in autism cases than in controls (P=0.04 vs. 1000 Genomes Project; P=7.8E-04 vs. E…	25807484, 22521361
		ctnnd2b	Paralog	ENSAMXG00000018249	5.33e-07	-0.6	1.48286e-06
10	DEAF1	deaf1	DEAF1 transcription factor	ENSAMXG00000016516	4.82e-11	0.79	3.2853e-07	2.1 + S	2S	De novo missense variants in the DEAF1 gene that resulted in impaired transcriptional regulation of the DEAF1 promoter were identified in four individuals from three reports (PMIDs 21076407, 23020937, 24726472). All four individuals presented with intellectual disability, mild motor delay, and severely affected speech development; three of these individuals also displayed severe behavioral proble…	21076407, 23020937, 24726472
11	ERBIN	erbb2ip (erbin)	Erbb2 interacting protein	ENSAMXG00000020815	9.17e-05	0.73	1.34172e-07	2.1	2	This gene, formerly known as ERBB2IP, was originally identified as an ASD candidate gene based on its enrichment in an autism-associated protein interaction module. Sequencing of post-mortem brain tissue from 25 ASD cases resulted in the identification of significant non-synonymous variants in this gene with an expected false-positive rate at 0.1, confirming the involvement of this module with au…	25549968, 25363760, 25961944, 26401017, 26402605
12	FOXP1	foxp1a	Forkhead box P1	ENSAMXG00000017401	0.00213834	-0.28	0.00484436	2.1	2	A rare de novo loss-of-function (LoF) variant in the FOXP1 gene was first identified in a male patient with autism and non-syndromic ID (PMID 20950788), while additional de novo LoF variants in FOXP1 have been identified in ASD probands from the Simons Simplex Collection (PMIDs 21572417 and 25636768). A fourth ASD-associated de novo LoF variant in FOXP1 was recently identified in a female patient…	20950788, 21572417, 25363768, 25853299, 20848658
		foxp1b	Paralog	ENSAMXG00000015047	0.000575216	0.55	0.0234123
13	GABRB3	gabrb3	Gamma-aminobutyric acid type A receptor beta3 subunit	ENSAMXG00000012837	0.0252058	0	0.995715	2.1	2	The gene lies within the 15q11-q13 duplication that, when maternally inherited, causes autism. There have been multiple gene-based association studies with mixed results; the gene has not been implicated in genome-wide association studies, nor have any of the gene-based associations been replicated. Knockout mice show social deficits and cerebellar vermis hypoplasia, and deficiency of MECP2 (a ca…	25363760, 22542183, 10490705, 10686550, 9545402, 11920158, 12092907, 17230033, 17957331, 19430570, 15615769
14	GIGYF2	gigyf2	orthologue of GIGYF2: GRB10 interacting GYF protein 2	ENSAMXG00000001520	0.668353	-0.07	0.657913	2.1	2	Three de novo variants in the GIGYF2 gene (1 nonsense, 2 missense) have been identified in simplex ASD cases, with no de novo events in this gene observed in 1,786 unaffected siblings from the Simons Simplex Collection (P=3.40 x 10-4) (De Rubeis et al., 2014; Iossifov et al., 2014; Krumm et al., 2015). A fourth de novo LoF variant in GIGYF2 was identified in a Chinese ASD proband from the Autism …	25363760, 25363768, 25961944, 27824329
15	GRIP1	grip1	glutamate receptor interacting protein 1	ENSAMXG00000011215	1.59e-14	-0.48	0.00147077	2.1	2	Rare variants and genetic association have been found with the GRIP1 gene and autism in AGRE and SCAP cohorts (Mejias et al., 2011). In particular, that study showed convincing higher incidence of missense variants in 480 cases compared to 480 controls. Although segregation within pedigrees was not perfect, the variants were shown to be functional due to altered binding to glutamate receptor 2/3.	21383172
		grip1	Paralog	ENSAMXG00000017193	0.396844	-0.56	0.439242
		grip1	Paralog	ENSAMXG00000017212	0.436275	0.01	NA
		grip1	Paralog	ENSAMXG00000017239	0.282653	0.66	0.146377
16	ILF2	ilf2	Interleukin enhancer binding factor 2	ENSAMXG00000010896	1.55e-08	-0.03	0.693906	2.1	2	This gene was identified by TADA (transmission and de novo association) analysis of a combined dataset from the Simons Simplex Collection (SSC) and the Autism Sequencing Consortium (ASC) as a gene strongly enriched for variants likely to affect ASD risk with a false discovery rate (FDR) of <0.1 (Sanders et al., 2015); among the variants observed in this gene were two de novo loss-of-function (LoF…	25363760, 25363768, 26402605
17	INTS6	ints6	Integrator complex subunit 6	ENSAMXG00000013498	0.00582346	-0.56	4.0993e-10	2.1	2	Two de novo variants (one nonsense, one missense) in the INTS6 gene were identified in ASD probands from the Simons Simplex Collection in Iossifov et al., 2014. Krumm et al., 2015 reported that no de novo SNVs in this gene were observed in SSC unaffected siblings (de novo SNV P-value <0.05), and no rare effect types were reported in the Exome Variant Server. This gene was recently identified by T…	25363768, 25961944, 26402605
18	IRF2BPL	NA	Interferon regulatory factor 2 binding protein like	NA	NA	NA	NA	2.1	2	This gene was identified in Iossifov et al. 2015 as a strong candidate to be an ASD risk gene based on a combination of de novo mutational evidence and the absence or very low frequency of mutations in controls (PMID 26401017). This gene was subsequently identified by TADA (transmission and de novo association) analysis of a combined dataset from the Simons Simplex Collection (SSC) and the Autism…	25363768, 26401017, 26402605	zebrafish has a homolog irf2bp2a (ENSDARG00000004702) but not found in cavefish yet
19	KAT2B	kat2b	Lysine acetyltransferase 2B	ENSAMXG00000015004	9.5e-07	-1.61	8.76083e-25	2.1	2	This gene was identified in Iossifov et al. 2015 as a strong candidate to be an ASD risk gene based on a combination of de novo mutational evidence and the absence or very low frequency of mutations in controls (PMID 26401017). This gene was subsequently identified by TADA (transmission and de novo association) analysis of a combined dataset from the Simons Simplex Collection (SSC) and the Autism…	25363768, 24768552, 26401017, 26402605
20	KATNAL2	katnal2	Katanin catalytic subunit A1 like 2	ENSAMXG00000009836	0.987241	0.19	0.768714	2.1	2	De novo variants in the KATNAL2 gene have been identified in autistic probands from simplex families in two separate reports (PMIDs 22495306 and 22495309). Two of these variants are stop-gains and many are missense variants in EVS. Analysis of rare coding variation in 3,871 ASD cases and 9,937 ancestry-matched or paternal controls from the Autism Sequencing Consortium (ASC) identified KATNAL2 as …	22495306, 22495309, 25363760
21	KDM5B	kdm5bb	lysine demethylase 5B	ENSAMXG00000018648	3.18e-11	-0.35	1.33538e-05	2.1	2	Two de novo LoF variants in the KDM5B gene (two nonsense, one frameshift) were identified in ASD probands from the Simons Simplex Collection (PMID 25363768), while a third de novo LoF variant in this gene was identified in one ASD proband from 2,270 trios screened by the Autism Sequencing Consortium (PMID 25363760).	25363768, 25363760
		kdm5ba	Paralog	ENSAMXG00000024732	0.0792494	0.02	0.890041
22	KMT2A	kmt2a	Lysine methyltransferase 2A	ENSAMXG00000001402	0.444757	0.44	0.0195482	2.1 + S	2S	De novo loss-of-function variants in the KMT2A gene have been identified in ASD probands from three independent case cohorts: one from the Autism Sequencing Consortium (PMID 25363760), the second from the Simons Simplex Collection (PMID 25363768), and the third from the Deciphering Developmental Disorders Study (PMID 25533962). De novo mutations in this gene are also responsible for Wiedemann-Ste…	25363760, 25363768, 25533962, 22795537
23	KMT2C	kmt2c	Lysine methyltransferase 2C	ENSAMXG00000006549	0.0427521	1.55	8.04052e-05	2.1	2	A de novo LoF variant in the KMT2C gene was identified in an ASD proband from the Simon Simplex Collection (PMIDs 22495309), while a second de novo LoF variant in this gene was identified in one ASD proband from 2,270 trios screened by the Autism Sequencing Consortium (PMID 25363760). Analysis of rare coding variation in 3,871 ASD cases and 9,937 ancestry-matched or paternal controls from the Aut…	22495309, 25363760, 25363768, 25961944, 26785492
		kmt2cb	Paralog	ENSAMXG00000001776	1.01e-05	-0.12	0.320249
24	MAGEL2	ndnl2 (magel2)	MAGE family member L2 (necdin-like 2)	ENSAMXG00000012845	0.133018	0.41	0.00183764	2.1 + S	2S	A de novo frameshift variant on the paternal allele of the MAGEL2 gene was identified in a male patient with ASD, mild intellectual disability, and a history of Prader-Willi-like phenotypes; this variant was absent in dbSNP, 1000 Genomes, and ESP5000 . A search of the Baylor College of Medicine Whole-Genome Laboratory database identified an additional three subjects with loss-of-function variants…	24076603, 25473036, 27195816
25	MBOAT7	mboat7	membrane bound O-acyltransferase domain containing 7	ENSAMXG00000009988	0.741472	0.226115	0.0262595	2.1 + S	2S	Homozygous variants in the MBOAT7 gene were identified in 16 affected individuals presenting with intellectual disability from six consanguineous families; ASD was documented in seven of these individuals according to the Childhood Autism Rating Scale, and three additional individuals showed clinical autistic features (Johansen et al., 2016). In addition to intellectual disability and ASD/autisti…	27616480
26	MECP2	mecp2	Methyl CpG binding protein 2	ENSAMXG00000017019	0.284007	-0.105183	0.819031	2.1 + S	2S	Mutations in MECP2 cause Rett syndrome (Amir et al., 1999), which has been recognized as an autism spectrum disorder (DSM-IV). MECP2 mutations were identified in four females and one male with a clinical diagnosis of Angelman syndrome (Watson et al., 2001). Brain samples from several related neurodevelopmental disorders, including autism, pervasive developmental disorder, Prader-Willi and Angelma…	10508514, 11283202, 14734626, 15615769, 16080119, 17172942, 17339270, 17486179, 17546640, 19125863, 20035514, 12770674, 27824329
27	MED13L	med13l	Mediator complex subunit 13 like	ENSAMXG00000009206	0.460781	-0.1	0.544386	2.1	2	Two de novo LoF variants in the MED13L gene (one splice-site, one nonsense) were identified in ASD probands from the Simons Simplex Collection (PMIDs 22542183, 25363768). A third de novo LoF variant in MED13L was identified in a patient from the Deciphering Developmental Disorders Study presenting with ASD and developmental delay (PMID 25533962). Variants in MED13L that result in haploinsufficien…	22542183, 25363768, 25533962, 23403903, 24781760, 25712080
28	MET	met	MET proto-oncogene, receptor tyrosine kinase	ENSAMXG00000002094	0.011527	-0.38	0.0320588	2	2	Under a linkage peak. At least 4 positive association studies (PMID: 17053076, 19255034, 19681062, 19360663), though not always the same findings (PMID: 19002214). One of the associated variants (rs1858830) is functional. Altered expression in autism brains vs controls (PMID: 17696172). Association with schizophrenia (PMID: 20080979).	17053076, 19255034, 19681062, 19360663, 19002214, 17696172, 20080979
29	MSNP1AS	NA	Moesin pseudogene 1, antisense	NA	NA	NA	NA	2.2	2	PMID 19404256 showed genome-wide significant association of rs4307059 and five other chromosome 5p14.1 markers with ASD diagnosis. The association was not replicated in other GWAS (PMID 19812673, 20663923, and 22843504). PMID 22739633 provided support for association of rs4307059 with ASD diagnosis and PMID 20634369 provided evidence for association of rs4307059 with social communication phenotyp…	19404256, 22739633, 20634369, 22491950	zebrafish and cavefish don't have moesin pseudogene 1
30	NCKAP1	nckap1	NCK-associated protein 1	ENSAMXG00000014904	0.357767	0.04	0.626885	2.1	2	Two de novo LoF variants in the NCKAP1 gene (one nonsense, one frameshift) were identified in ASD probands from the Simons Simplex Collection (PMIDs 22542183, 25363768). A third de novo LoF variant in NCKAP1 was identified in a Chinese ASD proband from the Autism Clinical and Genetic Resources in China (ACGC) cohort in Wang et al., 2016.	22542183, 25363768, 27824329
31	NLGN3	nlgn3b	Neuroligin 3	ENSAMXG00000007571	8.99e-09	-1.84	9.74028e-24	2.1	2	A series of rare, deleterious variants have been reported in autism (Jamain et al., 2003 and Sanders et al., 2011; PMID: 21658581), and a gene expression study of lymphoblasts suggests reduced expression of the gene in ASD (Yasuda et al., 2011; PMID: 21615902). NLGN3 interacts with another ASD gene, NRXN1. This gene was recently identified by TADA (transmission and de novo association) analysis o…	20868653, 20615874, 20227402, 19645625, 19607885, 19545994, 19348707, 18628683, 18555979, 18419324, 18361425, 18189281, 16648374, 16508939, 16429495, 16077734, 15679194, 15389766, 15274046, 12669065,
		nlgn3a	Paralog	ENSAMXG00000014280	0.00864835	-1.75	7.4987e-09
32	NRXN1	nrxn1a	Neurexin 1	ENSAMXG00000011625	3.07e-14	-1.75	5.53163e-22	2.1	2	Numerous studies have demonstrated a statistically significant enrichment of NRXN1 deletions in ASD cases compared to controls [10 in 2195 cases vs. none in 2519 controls (permuted P-value 0.002) in Glessner et al., 2009; 9 in 1771 cases vs. none in 2539 controls (P-value 3.3 E-04) in Bucan et al., 2009; an excess of exonic NRNX1 CNVs in 996 cases compared to 4,964 controls ((P-value 7.7E-4) in P…	20162629, 19404257, 19557195, 20468056, 20531469, 23375656, 23495017, 25217958, 27195815, 19896112, 21964664
		nrxn1	Paralog	ENSAMXG00000000283	0.0806607	-0.99	0.000174766
		nrxn1b	Paralog	ENSAMXG00000011628	0.00289334	-1.32	1.54849e-07
33	PTCHD1	ptchd1	Patched domain containing 1	ENSAMXG00000007995	0.933385	-0.37	0.539465	2	2	There is strong evidence for the role of PTCHD1, an X-linked gene, in autism, based on the finding of deletions and mutations disrupting the gene in affected individuals but not in controls (see Noor et al. ,2010, Marshall et al., 2008, Pinto et al., 2010). These reports include a deletion transmitted from an unaffected mother with skewed X inactivation to 2 affected twin sons and an unaffected d…	20844286, 20531469, 18252227	zebrafish and cavefish don't have RANBP17 instead of closest gene XPO7 (exportin 7)
34	RANBP17	NA	RAN binding protein 17	NA	NA	NA	NA	2.1	2	This gene was identified by TADA (transmission and de novo association) analysis of a combined dataset from the Simons Simplex Collection (SSC) and the Autism Sequencing Consortium (ASC) as a gene strongly enriched for variants likely to affect ASD risk with a false discovery rate (FDR) of <0.1 (Sanders et al., 2015); among the variants observed in this gene were two de novo loss-of-function (LoF…	25363760, 25363768, 26402605
35	RELN	reln	Reelin	ENSAMXG00000015348	1.24e-05	-1.8	3.79122e-10	2.1	2	Several studies have found a genetic association between the RELN gene and autism. Positive associations have been found in the Italian and US populations (Persico et al., 2001), the Chinese Han population and Caucasian AGRE families. Several studies have also revealed lack of association between RELN and autism in a number of samples, including IMGSAC, CPEA, German and Chinese Han populations. V…	11317216, 12399956, 14515139, 14674845, 15820235, 17621165, 17955477, 18378158, 18597938, 436377, 20554015, 20442744, 25363760, 22542183
36	RIMS1	rims1a	Regulating synaptic membrane exocytosis 1	ENSAMXG00000011907	1.64e-16	-1.78	1.61546e-22	2.1	2	De novo loss-of-function frameshift variants in the RIMS1 gene have been identified in two unrelated ASD cases from the Simons Simplex Collection (PMIDs 22542183, 25284784); no similar indels were observed in controls. A third de novo LoF variant in NCKAP1 was identified in a Chinese ASD proband from the Autism Clinical and Genetic Resources in China (ACGC) cohort in Wang et al., 2016.	22542183, 25284784, 27824329
		rims1b	Paralog	ENSAMXG00000000491	5.39e-06	-1.32	5.5832e-06
37	SHANK2	shank2	SH3 and multiple ankyrin repeat domains 2	ENSAMXG00000012762	0.000920801	-1.36	0.0018715	2.1	2	Rare SHANK2 deletions have been identified in ASD cases, but not in controls (PMIDs 20473310, 20531469, 22346768); all SHANK2 deletions were de novo in origin and were predicted to disrupt coding exons , although a meta-analysis failed to reach statistical significance (P=0.076) (PMID 25188300). De novo LoF variants in SHANK2 (one nonsense, one frameshift insertion) have been identified in simple…	20473310, 20531469, 22346768, 25188300, 22495306, 21994763, 22699619
		shank2	Paralog	ENSAMXG00000020547	0.380081	0.49	0.468373
38	SLC6A1	slc6a1b	Solute carrier family 6 member 1	ENSAMXG00000014084	1.33e-09	-1.69	3.62635e-77	2.1	2	A de novo missense variant in the SLC6A1 gene was identified in an ASD proband from the Simons Simplex Collection (Sanders et al., 2012). This same variant was recently found in two patients (a mother and her female offspring) presenting with myoclonic atonic epilepsy (Carvill et al., 2015). Additional de novo variants in SLC6A1 were identified in patients with myoclonic atonic epilepsy in this r…	22495306, 25865495, 25961944, 25363760, 25363768, 26401017, 26402605
		slc6a1a	Paralog	ENSAMXG00000009126	0.0387463	-1.55	1.9606e-14
39	SPAST	spast	Spastin	ENSAMXG00000002732	0.121371	0.65	0.0627386	2.1	2	This gene was identified as an ASD candidate gene following the identification of a balanced chromosomal abnormality (BCA) leading to gene disruption in an ASD case (PMID 22521361). This report also showed that there is no significant burden (P=0.27) of SPAST CNVs in individuals with NDD. Two de novo LoF variants in the SPAST gene (both frameshift) have been identified in ASD probands (PMIDs 2249…	22521361, 22495311, 25363768, 26402605
40	TRIP12	trip12	Thyroid hormone receptor interactor 12	ENSAMXG00000021606	0.18386	0.13	0.190535	2.1	2	Two de novo LoF variants and two de novo missense variants in the TRIP12 gene have been identified in ASD probands from independent simplex cohorts (PMID 22542183, 25418537). A third de novo LoF variant in the TRIP12 gene was identified in a Chinese ASD proband from the Autism Clinical and Genetic Resources in China (ACGC) cohort in Wang et al., 2016. A patient with intellectual disability and a …	22542183, 25418537, 27824329, 27479843, 27848077
41	USP7	usp7	Ubiquitin specific peptidase 7	ENSAMXG00000002501	0.656714	-0.05	0.731853	2.1	2	De novo variants (six multigenic deletions, one nonsense variant) affecting the USP7 gene were identified in seven patients presenting with developmental delay/intellectual disability, with five of these cases having an additional diagnosis of ASD (Hao et al., 2015). Subsequent statistical analysis determined that there was a strong correlation between the seven patients having both a de novo USP…	26365382, 26401017
42	WAC	waca	WW domain containing adaptor with coiled-coil	ENSAMXG00000012591	0.00536356	-0.25	0.0344947	2.1 + S	2S	Two de novo LoF variants in the WAC gene (both frameshift) were identified in ASD probands from the Simons Simplex Collection (PMID 25363768). A third de novo LoF variant in the WAC gene was recently identified in an ASD proband in PMID 26325558. This gene was identified in Iossifov et al. 2015 as a strong candidate to be an ASD risk gene based on a combination of de novo mutational evidence and …	25363768, 26325558, 26401017, 26264232, 26757981
43	WDFY3	wdfy3	WD repeat and FYVE domain containing 3	ENSAMXG00000019775	0.0917803	0.02	0.898323	2.1	2	Two de novo LoF variants in the WDFY3 gene (both nonsense) were identified in ASD probands from the Simons Simplex Collection (PMIDs 22542183, 25363768). A third de novo LoF variant was identifed in an ASD proband from a cohort of 200 Canadian ASD trio families in Yuen et al., 2016, while a fourth de novo LoF variant was observed in a Chinese ASD proband from the Autism Clinical and Genetic Resou…	22542183, 25363768, 25198012, 27525107, 27824329

## Sheet: Category 3
Blue cells are genes that are not present					Yellow is p<0.05	Light Red is <0, Green is >0	Yellow is p<0.05
Gene Number	Human Gene Symbol and Link	A.mexicanus Gene Symbol	Gene Name	Ensembl id (release 84)	p-value 10h-72h	Log2 72h	p-value 72h	Score Details	Score	Evidence	References
1	ACHE	ache	Acetylcholinesterase (Cartwright blood group)	ENSAMXG00000004164	3.18e-10	-0.78	5.4927e-11	3.1	3	This gene was identified in Iossifov et al. 2015 as a strong candidate to be an ASD risk gene based on a combination of de novo mutational evidence and the absence or very low frequency of mutations in controls (PMID 26401017). This gene was subsequently identified by TADA (transmission and de novo association) analysis of a combined dataset from the Simons Simplex Collection (SSC) and the Autism…	25363760, 25363768, 26401017, 26402605
		ache	Paralog	ENSAMXG00000005681	3.17e-10	-0.78	6.93395e-11
2	ADA	ada	Adenosine deaminase	ENSAMXG00000017327	0.157649	0.04	0.896744	4.3 + acc1	3	There are multiple, but inconsistent, associations of the functional p.Asp8Asn SNP in 3 studies (all fewer than 150 families/cases; Persico et al., 2000 PMID: 11121182; Bottini et al., 2001 PMID: 11354825; Hettinger et al., 2008 PMID: 17340203), which places the gene in category 4. One early report of reduced enzymatic activity in sera from individuals with ASD boosts it to category 3.	11121182, 11354825, 17340203
3	AHDC1	ahdc1	AT-hook DNA binding motif containing 1	ENSAMXG00000025287	8.33e-11	-1.24	2.14661e-10	3.3 + S	3S	Mutations in the AHDC1 gene were found in four individuals presenting with a syndrome characterized by intellectual disability, expressive language delay, hypotonia, and obstructive sleep apnea, which was subsequently classified as Xia-Gibbs syndrome (OMIM 615829), (Xia et al., 2014). One of the original subjects from the Xia et al., 2014 study (subject 4) is described as having noncommunicating …	24791903, 25363768, 27148574
4	AKAP9	akap9	A-kinase anchoring protein 9	ENSAMXG00000017718	0.491003	0.74	4.80641e-09	3.1	3	This gene was identified by TADA (transmission and de novo association) analysis of a combined dataset from the Simons Simplex Collection (SSC) and the Autism Sequencing Consortium (ASC) as a gene strongly enriched for variants likely to affect ASD risk with a false discovery rate (FDR) of <0.1 (Sanders et al., 2015); among the variants identified in this gene was one de novo loss-of-function (Lo…	25363760, 25363768, 26402605
		akap9	Paralog	ENSAMXG00000005886	0.693442	0.88	5.40807e-08
		akap9	Paralog	ENSAMXG00000017034	0.267018	0.51	0.00110859
5	AMPD1	ampd1	Adenosine monophosphate deaminase 1	ENSAMXG00000012319	1.1e-24	-3.24	1.28878e-104	3.3	3	Variants in and adjacent to the AMPD1 gene were found to associate with ASD in a genome-wide assocation study in two Chinese cohorts for gene discovery and three European datasets for replication analysis (Xia et al., 2013). Case-specific functional variants in the AMPD1 gene have also been identified in ASD cases of Han Chinese descent; one of these functional variants was de novo in origin (Zha…	24189344, 25155876, 25363760
6	AMT	amt	Aminomethyltransferase	ENSAMXG00000019666	0.00897038	0.68	1.5926e-08	3.4	3	Homozygous missense variants in AMT were found to segregate with ASD in two consanguineous families (one multiplex, one simplex) in Yu et al., 2013; biochemical analysis of the missense variant found in the multiplex family (p.Ile308Phe) demonstrated protein misfolding and aggregation, as well as partial loss-of-function of glycine cleavage and synthesis activity. Defects in AMT are a cause of no…	23352163
7	ANXA1	anxa1c	Annexin A1	ENSAMXG00000006568	0.00330105	-0.36	0.00215915		3	A recurrent duplication overlapping the last four exons and 3'UTR region of the ANXA1 gene was found to have an overall prevalence of 11/3,643 (0.30%) in unrelated ASD patients but was not identified in 5,374 controls (P=4.64 x 10-5) (PMID 24720851). However, this duplication displayed incomplete segregation with ASD in some families, and its functional effect remains unclear.	24720851
8	APH1A	aph1a	aph-1 homolog A, gamma-secretase subunit	ENSAMXG00000010576	6e-05	-0.412405	0.00119993	3.1	3	A de novo LoF variant and a de novo missense variant that is predicted to be damaging were identified in ASD probands from the Autism Sequencing Consortium (PMID 22495311, 25363760). Analysis of rare coding variation in 3,871 ASD cases and 9,937 ancestry-matched or paternal controls from the Autism Sequencing Consortium (ASC) identified APH1A as a gene meeting high statistical significance with a…	22495311, 25363760
9	ASTN2	astn2	Astrotactin 2	ENSAMXG00000009575	0.299249	-0.86	0.114216	4.4 + acc1	3	The report from Glessner et al. indicates that 6/~2000 cases and 1/~2500 controls have deletions that overlap with the ASTN2 locus, inheritance unknown. Multiple case events are exonic while the only control event is within an intron. Of the 6 variants, 2 were confirmed by Affymetrix arrays but the status of the remainder is unknown. Statistical support is lacking (the p value of 9.5 x 10-3 is fo…	19404257, 20195266, 18940311, 18839057
		astn2	Paralog	ENSAMXG00000009580	0.661441	-0.7	0.263307
10	ATP10A	atp10a	ATPase phospholipid transporting 10A	ENSAMXG00000012884	0.00386541	0.2	0.504047	4.1 + 4.3	3	Candidate gene based on being in 15q11-13 duplication region. Linkage (Freitag, 2007) and association studies have inconsistent findings in this autism candidate region. Nurmi et al., (2001) found the marker D15S122, located at the 5? end of the gene UBE3A, associated with autism in the Collaborative Linkage Study of Autism (CLSA); however, Cook et al., (1998) could not find any association betwe…	20213230, 11543639, 9545402, 12851639, 18496211
11	ATP2B2	atp2b2	ATPase plasma membrane Ca2+ transporting 2	ENSAMXG00000000039	0.00872776	-0.64	0.00886868	4.3 + acc1	3	This gene is under a replicated linkage peak at 3p25 (PMID 16205737) and is differentially expressed in lymphoblasts from discordant sib pairs (PMID 19492049). The gene also shows male-specific common variant association (p = 5.3 ? 10?5) after combination of discovery and replication cohorts (PMID 21757185; category score was obtained via category 4.3 with altered expression).	16205737, 19492049, 21757185
12	AUTS2	auts2b	Autism susceptibility candidate 2	ENSAMXG00000002870	2.44e-11	-0.61	2.65631e-06	4.4 + acc2	3	Rare variants and deletions have been identified in AUTS2 in individuals with ASD and other neurodevelopmental disorders (NDD) in multiple studies. While initial studies were performed without rigorous comparison with controls, Beunders et al., 2013 demonstrated a statistical enrichment of exonic AUTS2 deletions in NDD cases compared to controls (24/49,684 cases vs. 0/16,784 controls; P=0.00092).…	20635338, 12160723, 17211639, 18179895, 20531469, 19404257, 21277432, 20502679, 21471458, 23332918, 25205402, 25851617, 27075013, 23349641, 25533347
13	AVPR1A	avpr1ab	Arginine vasopressin receptor 1A	ENSAMXG00000000726	0.240546	-1.93	8.03781e-11	4.3 + acc2	3	Modest association of this gene with autism has been found in multiple studies (PMIDs 20452058, 20546835, 21453499; see PMID 16520824 with p ~ 7 x 10-5 for association between haplotype and ADOS). There has also been demonstration in the human brain of a functional relationship between associated genotype and amygdala response to faces (PMID 18490926). This score was obtained via category 4.3 wit…	20452058, 20546835, 21453499, 16520824, 18490926
		avpr1a	Paralog	ENSAMXG00000018142	0.0732333	-0.59	0.221653
14	C11orf30	emsy	EMSY BRCA2-interacting transcriptional repressor [Source:ZFIN;Acc:ZDB-GENE-030131-7832]	ENSAMXG00000008821	0.504404	-0.35929	0.0331434	4.5 + acc1	3	Single-gene expression analysis of brain cortical tissue samples from 47 ASD cases and 57 controls identified C11orf30 as a gene showing transcriptome-wide significant differential gene expression (0.6-fold decrease) between autism and control brains (P=3.29E-07; threshold for transcriptome-wide significance set at P<4.76E-07) (Gupta et al., 2014). A de novo LoF variant in this gene was also iden…	25494366, 25363760
		emsy (1 of many)	Paralog	ENSAMXG00000008825	0.0169778	-0.672411	0.000164576
15	CACNA1D	cacna1db	Calcium voltage-gated channel subunit alpha1 D	ENSAMXG00000014965	0.0295138	0.88	0.00607576	3.3	3	Two de novo missense variants in the CACNA1D gene were identified in ASD probands from the Simons Simplex Collection; neither of these variants were observed in controls or external databases (PMIDs 22495309, 22542183). Functional analysis of these variants following expression in tsA-201 cells and whole-cell patch-clamp studies showed that both variants caused significant changes in channel gati…	22495309, 22542183, 25620733, 23913001, 15689539
16	CACNA1E	cacna1eb	Calcium voltage-gated channel subunit alpha1 E	ENSAMXG00000008956	0.00159042	-0.77	0.0620957	4.4 + acc	3	Two de novo variants (a missense variant and a synonymous variant predicted in PMID 26938441 to affect splicing regulation by altering an exonic splicing regulator) were observed in the CACNA1E gene in ASD probands (O'Roak et al., 2012; Neale et al., 2012). Evaluation of the statistical significance of observing multiple functional de novo variants in this gene, taking into account gene length an…	22495309, 22495311, 26938441, 16631598, 21482359, 24790266
		cacna1e	Paralog	ENSAMXG00000014702	0.162757	0.15	0.825553
17	CACNB2	cacnb2b	calcium voltage-gated channel auxiliary subunit beta 2	ENSAMXG00000013243	0.0023584	-0.76	0.0361779		3	Three rare missense variants in the CACNB2 gene were identified in ASD probands from the Autism Genetic Resource Exchange (AGRE). These variants showed incomplete segregation with ASD in the probands' respective families but were shown to be functional (altered time-dependent inactivation of Ca2+ channels in whole-cell patch-clamp recordings of HEK293 cells expressing mutant CACNB2). While these …	24752249
		cacnb2a	Paralog	ENSAMXG00000010460	0.445167	-0.45	0.405865
18	CAPRIN1	caprin1a	Cell cycle associated protein 1	ENSAMXG00000005142	0.00185553	-0.36	0.000504474	4.5 + acc3	3	A de novo nonsense variant in CAPRIN1 was identified in a male ASD proband; this variant was not present in dbSNP135, 1000 Genomes, or ESP6500 (PMID 23849776). CAPRIN1 interacts with Fragile X Mental Retardation Protein (FMRP) at the level of the translation machinery as well as in trafficking neuronal granules (PMID 22737234).	23849776, 22737234
		caprin1	Paralog	ENSAMXG00000006601	0.0141809	-0.17	0.0733491
19	CC2D1A	cc2d1a	Coiled-coil and C2 domain containing 1A	ENSAMXG00000012041	0.0100325	0.6	6.78946e-05	4.4 + acc2	3	Homozygous loss-of-variant (LoF) variants in the CC2D1A gene were identified in four families with a total of 16 individuals affected with a variable spectrum of presentations including intellectual disability, ASD, and seizures. A splice-site variant in CC2D1A was observed in two related families with at least one ASD case, while a frameshift variant in CC2D1A was observed in another family with…	25066123, 16033914, 26826102
		cc2d1a	Paralog	ENSAMXG00000018501	0.471975	0.45	0.50313
20	CCT4	cct4	Chaperonin containing TCP1 subunit 4	ENSAMXG00000003076	0.153214	-0.31	3.5711e-07		3	Two de novo missense variants in the CCT4 gene were identified in ASD probands from the Simons Simplex Collection in Iossifov et al., 2014. Krumm et al., 2015 reported that no de novo SNVs in this gene were observed in SSC unaffected siblings (de novo SNV P-value <0.05), and no rare effect types were reported in the Exome Variant Server.	25363768, 25961944
21	CDC42BPB	cdc42bpb	CDC42 binding protein kinase beta	ENSAMXG00000019172	0.441783	0.33	7.7036e-05	3.1	3	A de novo LoF variant and a de novo missense variant that is predicted to be damaging were identified in ASD probands from the Simons Simplex Collection and the Autism Sequencing Consortium, respectively (PMID 22495309, 25363760). Analysis of rare coding variation in 3,871 ASD cases and 9,937 ancestry-matched or paternal controls from the Autism Sequencing Consortium (ASC) identified CDC42BPB as …	22495309, 25363760
22	CEP41	cep41	Centrosomal protein 41	ENSAMXG00000011660	0.0024684	-0.05	0.811757	4.4 + acc2	3	Rare mutations in this gene are reported to involve Joubert syndrome including MR but not ASD in one family. Candidate sequencing in an ASD discovery cohort in this linkage region was performed by Korvatska et al. (2011). Two missense variants were found that changed conserved residues in the same protein domain. A third variant altered splicing, which resulted in a protein with an internal delet…	21438139
23	CGNL1	cgnl1	Cingulin like 1	ENSAMXG00000014800	0.104323	-0.62	0.00320337		3	Two de novo missense variants in the CGNL1 gene have been identified in ASD probands from the Simons Simplex Collection, with no de novo events in this gene observed in 1,786 unaffected siblings (P=0.04) (Iossifov et al., 2014; Krumm et al., 2015).	25363768, 25961944
		cgnl1	Paralog	ENSAMXG00000012217	0.740277	0.12	0.761182
24	CHRNA7	chrna7	Cholinergic receptor nicotinic alpha 7 subunit	ENSAMXG00000007260	0.15144	-1.03	0.00865584	4.1 + acc1	3	An association between autism and gene dosage has been demonstrated at a 1.6 Mb region of 15q13.3 including CHRNA7 (PMID 18805830). Smaller deletions encompassing only two genes (OTUD7A and CHRNA7) were later identified in ten individuals from four families with intellectual disability and seizures (PMID 19898479). Significant reduction was shown in CHRNA7 in the frontal cortex from Rett syndrome…	18805830, 19898479, 21840925
25	CIB2	cib2	Calcium and integrin binding family member 2	ENSAMXG00000017917	0.0319653	-0.78	0.0415453		3	Three novel overlapping duplications involving at least one exon of the the CIB2 gene were identified in unrelated ASD cases; no similar duplications were detected in 5139 controls (FET two-tailed p=0.001691) (Prasad et al., 2012).	23275889
26	CNR1	cnr1	Cannabinoid receptor 1	ENSAMXG00000024959	0.0109368	-0.65	3.72763e-07		3	Genetic association has been found between the CNR1 gene and striatal response to happy faces in a Caucasian cohort (Chakrabarti et al., 2006). Seven exon-disrupting duplications involving the CNR1 gene were observed in a cohort of 2,588 cases compared to 1 exon-disrupting CNV in 2670 controls (p=0.032) (PMID 23375656).	16623851, 23375656
27	CNTN5	cntn5	Contactin 5	ENSAMXG00000005969	0.0575899	-1.13	0.00328293		3	CNVs affecting the CNTN5 gene have been identified in ASD cases, including a paternally-inherited deletion of the CNTN5 gene co-segregated with ASD in a multiplex family with three affected male children (PMIDs 21837366, 23275889, 23632794). Potentially damaging missense variants in CNTN5 have also been identified in ASD probands (PMIDs 23934111, 24410847). Screening for CNTN5 CNVs and SNVs in AS…	21837366, 23275889, 23632794, 23934111, 24410847, 27166760, 25337070
28	CNTN6	cntn6	Contactin 6	ENSAMXG00000006223	0.00871772	-1.42	0.00118014		3	CNVs affecting the CNTN6 gene have been identified in probands with ASD and other neurodevelopmental disorders (PMIDs 21837366, 25606055, 26257835). A de novo potentially damaging missense variant in CNTN6 was identified in an ASD proband from the Simons Simplex Collection (Iossifov et al., 2014); however, this variant was also present in dbSNP and ESP. Screening for CNTN6 CNVs and SNVs in ASD ca…	21837366, 25606055, 26257835, 25363768, 27166760, 25337070
29	CNTNAP4	cntnap3*	*orthologue of CNTNAP4: contactin associated protein like 4	ENSAMXG00000019308	0.0446349	-0.99	5.57654e-05	4.4 + 4.5	3	A de novo, likely gene-disruptive deletion involving the CNTNAP4 gene was identified in a simplex ASD case from the Simons Simplex Collection (PMID 22495309). More recently, a survey of an independent cohort of 784 ASD cases identified two unrelated patients carrying maternally-inherited deletions affecting at least one exon of CNTNAP4 (PMID 24870235). Furthermore, a screen for CNVs within the CN…	22495309, 24870235
30	CTCF	ctcf	CCCTC-binding factor	ENSAMXG00000020494	0.748131	0.1	0.308601	4.5 + acc2	3	A de novo loss-of-function variant in the CTCF gene was identified in an ASD proband from the Simons Simplex Collection (PMID 25363768). De novo variants in this gene (two frameshift, one missense) were previously identified in individuals presenting with developmental delay/intellectual disability, microcephaly, and growth retardation; autistic features were also observed in one of these individ…	25363768, 23746550, 16949368
31	CTNNB1	ctnnb1	Catenin beta 1	ENSAMXG00000000198	3.99e-06	-0.02	0.865032	4.5 + acc2	3	Two de novo variants (one nonsense, one missense) in the CTNNB1 gene were identified in unrelated simplex ASD cases (PMIDs 22495309 and 23160955). Three de novo LoF variants in CTNNB1 (two frameshift, one nonsense) have been identified in unrelated patients with a similar phenotypic profile: severe ID, absent or very limited speech, microcephaly, and spasticity (PMIDs 23033978 and 24614104). De n…	22495309, 23160955, 23033978, 24614104, 25533962, 26785492, 27131348
32	CTTNBP2	cttnbp2	Cortactin binding protein 2	ENSAMXG00000000388	0.189087	-0.19	0.134141	3.1	3	A de novo LoF variant in the CTTNBP2 gene was identified in an ASD proband from the Simons Simplex Collection (PMID 22542183). Analysis of rare coding variation in 3,871 ASD cases and 9,937 ancestry-matched or paternal controls from the Autism Sequencing Consortium (ASC) identified CTTNBP2 as a gene meeting high statistical significance with a 0.01<FDR ???0.05, meaning that this gene had a ???95%…	22542183, 25363760, 11707066
33	CUL7	cul9*	*orthologue of CUL7: cullin 7	ENSAMXG00000015487	0.596965	0.35	0.00063214		3	Two de novo missense variants in the CUL7 gene have been identified in ASD probands from the Simons Simplex Collection, with no de novo events in this gene observed in 1,786 unaffected siblings (P=0.04) (Iossifov et al., 2014; Krumm et al., 2015). Furthermore, two inherited likely gene-disruptive variants in CUL7 were identified in simplex ASD probands with none observed in unaffected siblings (K…	25363768, 25961944
34	CUX1	cux1 (1 of many)	cut-like homeobox 1 [Source:HGNC Symbol;Acc:HGNC:2557]	ENSAMXG00000014925	0.553934	0.238561	0.462309	3.4	3	A rare G>A mutation within the human accelerated region HAR426, for which existing ChIA-Pet data showed an interaction with the dosage-sensitive CUX1 promoter 200 kb distal, was homozygous in three individuals presenting with ASD and ID from two unrelated consanguineous families; functional analysis of this variant in luciferase reporter assays demonstrated that while HAR426 joined to the human C…	27667684
		cux1a	Paralog	ENSAMXG00000008817	3.1e-08	-0.859126	0.000374443
35	DAPP1	dapp1	Dual adaptor of phosphotyrosine and 3-phosphoinositides 1	ENSAMXG00000017590	0.0377467	0.79	0.0509989		3	A novel recurrent duplication involving the DAPP1 gene was identified in two unrelated ASD cases; this variant was not detected in 5139 controls (FET two-tailed p=0.01421) (Prasad et al., 2012).	23275889
36	DDX3X	ddx3a	DEAD-box helicase 3, X-linked	ENSAMXG00000002569	8.86e-11	-0.87	1.60731e-24	4.5 + acc2 + S	3S	35 unique de novo variants (including 19 predicted loss-of-function alleles and 5 missense variants experimentally shown to be loss-of-function) in the DDX3X gene were identified in 38 female cases with intellectual disability, 20 of whom also presented with behavioral problems including autism spectrum disorder, hyperactivity, and aggression (Snijders Blok et al., 2015). A de novo splice-site va…	26235985, 25363768
		ddx3b	Paralog	ENSAMXG00000013396	9.37e-22	-0.12	0.0766634
37	DENR	denr	Density-regulated protein	ENSAMXG00000019387	0.134788	0.1	0.269926	3.3	3	Haas et al., 2016 demonstrated that DENR controls radial migration in the mouse brain through its binding partner MCTS1. De novo missense variants in the DENR gene were identified in two unrelated ASD probands (Neale et al., 2012; Haas et al., 2016); additional functional characterization of these variants in Haas et al., 2016 demonstrated effects on migration, dendritic branching, and dendritic …	22495311, 27239039
38	DIP2A	dip2a	Disco interacting protein 2 homolog A	ENSAMXG00000000155	0.0104814	0.82	1.20509e-12	3.3	3	Two de novo LoF variants in the DIP2A gene (one frameshift, one nonsense) were identified in ASD probands from the Simons Simplex Collection (PMIDs 22542183, 25363768). However, a de novo LoF variant (splice-site) in this gene was also observed in an unaffected sibling from the Simons Simplex Collection (PMID 25217958).	22542183, 25363768, 25217958
39	DISC1	NA	disrupted in schizophrenia 1	NA	NA	NA	NA	4.3 + 4.4 + acc	3	Evidence for the involvement of DISC1 in autism is suggestive. There have been two gene-based association studies (Kilpinen et al., 2008; Lim et al., 2009) with inconsistent results. In addition, two studies have identified copy number variants in DISC1 in affected individuals. Finally, DISC1 is thought to play a role in the genetic etiology of schizophrenia, a related neuropsychiatric disorder.	17579608, 19352214	zebrafish has a homolog Disc1 (ENSDARG00000021895) but not found in cavefish yet
40	DNMT3A	dnmt3a	DNA methyltransferase 3 alpha	ENSAMXG00000017013	0.000637174	-0.91	7.52451e-14	3.1	3	This gene was identified by TADA (transmission and de novo association) analysis of a combined dataset from the Simons Simplex Collection (SSC) and the Autism Sequencing Consortium (ASC) as a gene strongly enriched for variants likely to affect ASD risk with a false discovery rate (FDR) of <0.1 (Sanders et al., 2015); among the variants identified in this gene was one de novo loss-of-function (Lo…	25363760, 25363768, 26402605
		dnmt3aa	Paralog	ENSAMXG00000001678	9.19e-15	0.33	0.147429
41	DOCK8	dock8	dedicator of cytokinesis 8 [Source:ZFIN;Acc:ZDB-GENE-060503-743]	ENSAMXG00000007414	1.86e-05	0.804515	5.09508e-15	3.3	3	A total of two de novo loss-of-function variants in the DOCK8 gene have been observed in ASD probands from the Autism Sequencing Consortium and the Autism Clinical and Genetic Resources in China (ACGC) cohort (De Rubeis et al., 2014; Wang et al., 2016). The 9p24.3 locus, which contains the DOCK8 gene, overlaps with linkage regions identified in large autism extended pedigrees (Allen-Brady et al.,…	25363760, 27824329, 18283277, 20678250, 18060736
42	DPP10	dpp10	Dipeptidyl-peptidase 10	ENSAMXG00000024284	0.000216443	-0.91	0.000149937		3	An inherited gain in one family and an inherited loss in a second was reported in Marshall et al., 2008 out of a total of 427 unrelated ASD probands that were screened. Similar events were not seen in 500 controls or DGV controls (N ~1000 at time of analysis). DPP10 was found to be enriched for exon-disrupting CNVs in a case-control study in Girirajan et al., 2013 (5 exon-disrupting duplications …	18252227, 23375656
43	EFR3A	efr3a	EFR3 homolog A	ENSAMXG00000009584	0.119199	0.35	0.122891		3	Rare nonsynonymous variants in the EFR3A gene were found to be more common among ASD cases (16/2196; 0.73%) than matched controls (12/3389; 0.35%), and were statistically more common at conserved nucleotides based on an experiment-wide significance threshold (P=0.0077, permutation test); variants likely to be deleterious were also statistically more common in cases than controls (P=0.017, Fisher …	24860643, 22495306, 25363760
44	EHMT1	ehmt1a	Euchromatic histone lysine methyltransferase 1	ENSAMXG00000016013	0.407602	-0.15	0.241462	4.4 + acc2 + S	3S	Disruptions in the EHMT1 gene are the cause of Kleefstra syndrome, which is accompanied by autistic features and intellectual disability (PMIDs 15805155, 16826528, 19264732). This gene was identified as an ASD candidate gene following the identification of a balanced chromosomal abnormality (BCA) leading to gene disruption in an ASD case (PMID 22521361). This report also showed significant burden…	15805155, 16826528, 19264732, 2251361, 26808425
45	ELAVL3	elavl3	ELAV like RNA binding protein 3	ENSAMXG00000000687	0.655551	-0.45	0.00273956		3	Two de novo missense variants in the ELAVL3 gene were identified in ASD probands from the Simons Simplex Collection in Iossifov et al., 2014. Krumm et al., 2015 reported that no de novo SNVs in this gene were observed in SSC unaffected siblings (de novo SNV P-value <0.05), and no rare effect types were reported in the Exome Variant Server.	25363768, 25961944
46	ELP4	elp4	Elongator acetyltransferase complex subunit 4	ENSAMXG00000001232	0.582864	0.65	0.001612		3	A case-control analysis of the frequency of ELP4 CNVs from 2,845 ASD cases compared with 6,469 control individuals in PMID 26010655 identified a significant excess of CNVs involving this gene in cases vs. controls (P=2.7 x 10-3); however, the extent of segregation of ELP4 CNVs with ASD and their functional effect remains unclear. This gene has also been associated with rolandic epilepsy (PMID 191…	26010655, 19172991
47	EP400	ep400	E1A binding protein p400	ENSAMXG00000000356	0.0407615	0.07	0.505498	4.5 + acc	3	A de novo probably damaging missense variant and a de novo LoF variant was observed in EP400 in ASD probands from the Simons Simplex Collection and the Autism Sequencing Consortium, respectively (Iossifov et al., 2012; De Rubeis et al., 2014). This gene was subsequently identified in Iossifov et al. 2015 as a strong candidate to be an ASD risk gene based on a combination of de novo mutational evi…	22542183, 25363760, 26401017
48	ETFB	etfb	Electron transfer flavoprotein beta subunit	ENSAMXG00000019397	0.0709844	0.22	0.0235601	3.1	3	A de novo LoF variant in the ETFB gene was identified in an ASD proband from the Simons Simplex Collection (PMID 22495309). Analysis of rare coding variation in 3,871 ASD cases and 9,937 ancestry-matched or paternal controls from the Autism Sequencing Consortium (ASC) identified ETFB as a gene meeting high statistical significance with a 0.05<FDR ???0.1, meaning that this gene had a ???90% chance…	22495309, 25363760
49	FAM92B	fam92b	Family with sequence similarity 92 member B	ENSAMXG00000003337	0.952333	0.89	0.00952992		3	Two de novo missense variants in the FAM92B gene have been identified in ASD probands from the Simons Simplex Collection, with no de novo events in this gene observed in 1,786 unaffected siblings (P=7.96 x 10-3) (Iossifov et al., 2014; Krumm et al., 2015).	25363768, 25961944
50	FBN1	NA	Fibrillin 1 like	NA	NA	NA	NA		3	Two de novo missense variants in the FBN1 gene were identified in ASD probands from the Simons Simplex Collection in Iossifov et al., 2012 and Iossifov et al., 2014. Krumm et al., 2015 reported that no de novo SNVs in this gene were observed in SSC unaffected siblings (de novo SNV P-value <0.05), and no rare effect types were reported in the Exome Variant Server. A third de novo missense variant …	22542183, 25363768, 25961944, 25363760	zebrafish has a homolog fbn1 (ENSDARG00000105333) but not found in cavefish yet
51	FOXP2	foxp2	Forkhead box P2	ENSAMXG00000020959	3.07e-11	-1.46	5.30657e-25	4.3 + acc2 + acc4	3	A significant but unreplicated association study of FOXP2 in ASD has been reported. FOXP2 is mutated in specific language impairment, and also physically interacts with FOXP1, which has been implicated in ASD (PMID: 21572417)	21572417, 15108192, 21624971, 15737702
52	GIGYF1	gigyf1	GRB10 interacting GYF protein 1	ENSAMXG00000003316	0.532944	0.3	0.0913735	3.3	3	Two de novo LoF variants in the GIGYF1 gene (both frameshift) were identified in ASD probands from the Simons Simplex Collection (PMID 25363768).	25363768
		gigyf1	Paralog	ENSAMXG00000019988	0.210143	0.12	0.349523
53	GPC4	gpc4	glypican 4 [Source:ZFIN;Acc:ZDB-GENE-011119-1]	ENSAMXG00000008467	0.273618	0.404684	0.000476107	3.4	3	Previously unreported homozyous variants in the same human accelerated region (HAR) within an intron of the GPC4 gene were identified in individuals affected with ASD and ID from two unrelated consanguineous families; interaction data revealed interactions between this HAR and the GPC4 promoter in adult human brain tissue, and luciferase reporter assays demonstrated that both variants reduced reg…	27667684
54	GPHN	gphnb	Gephyrin	ENSAMXG00000018764	2.92e-19	-1.55	5.91675e-24		3	Screening of 8775 cases with ASD, schizophrenia, or epilepsy and 27,019 controls for GPHN deletions determined that experimentally validated deletions in GPHN were significantly greater in cases than in controls (6/8,775 vs. 3/27,019; Fisher's exact two-sided P=0.009); three of the cases with GPHN deletions in this study were diagnosed with ASD (PMID 23393157). Additional deletions in the GPHN ge…	23393157, 23275889, 23632794, 24643514, 24561070
		gphna	Paralog	ENSAMXG00000011740	3.85e-05	-1.19	1.55298e-09
55	GRIK2	grik2	Glutamate ionotropic receptor kainate type subunit 2	ENSAMXG00000001407	1.54e-29	-1.71	1.21153e-14	4.3 + acc2	3	There are multiple association results that do not reach genome-wide significance to date. There are associations with other diseases, such as schizophrenia and obsessive-compulsive disorder, which boost the gene from category 4 to category 3.	20442744, 17712621, 17428563, 15389769, 15305151, 15094479, 11920157
		grik2	Paralog	ENSAMXG00000004419	0.00142474	-3.12	1.21538e-13
56	GRIK5	grik5	Glutamate ionotropic receptor kainate type subunit 5	ENSAMXG00000018469	0.000234972	-1.95	1.1078e-05		3	Three de novo missense variants in the GRIK5 gene have been identified in simplex ASD cases, with no de novo events in this gene observed in 1,786 unaffected siblings from the Simons Simplex Collection (P=0.01) (De Rubeis et al., 2014; Iossifov et al., 2014; Krumm et al., 2015).	25363760, 25363768, 25961944
		grik5	Paralog	ENSAMXG00000014408	0.0306644	-1.55	0.00021601
57	GRIN1	grin1b	glutamate receptor, ionotropic, N-methyl D-aspartate 1b [Source:ZFIN;Acc:ZDB-GENE-051202-2]	ENSAMXG00000016090	0.0500075	-1.82322	5.52565e-25	3.3	3	Decreased social interaction in GRIN1-knockout mice was observed in two separate studies (Gandal et al., 2012; Saunders et al., 2013). Mutations in GRIN1 are associated with an autosomal dominant form with intellectual disability (MRD8; OMIM 614254). 7 of 28 individuals with GRIN1 variants in Lemke et al., 2016 had ASD in addition to intellectual disability with or without epilepsy; this included…	22806213, 23441094, 27164704
		grin1 (1 of many)	Paralog	ENSAMXG00000016201	0.461199	-1.35951	0.00141924
		grin1 (1 of many)	Paralog	ENSAMXG00000019722	0.735653	-0.691847	0.241632
		grin1 (1 of many)	Paralog	ENSAMXG00000000939	0.735653	-0.691847	0.241632
		grin1 (1 of many)	Paralog	ENSAMXG00000016196	0.654185	-1.38955	1.76465e-09
58	HECW2	hecw2b	HECT, C2 and WW domain containing E3 ubiquitin protein ligase 2	ENSAMXG00000009379	4.63e-05	-0.48	0.00183924	4.4 + acc2	3	Two de novo missense variants in the HECW2 gene were identified in simplex ASD probands, with no de novo events in this gene observed in 1,786 unaffected siblings from the Simons Simplex Collection (P=0.05) (Iossifov et al., 2014; Krumm et al., 2015). De novo variants in HECW2 have also been identified in patients presenting with epilepsy and intellectual disability (Appenzeller et al., 2014; Wri…	25363768, 25961944, 25262651, 25529582, 27334371, 27389779
		hecw2	Paralog	ENSAMXG00000012171	0.660889	0.54	0.459815
		hecw2a	Paralog	ENSAMXG00000012167	0.000121779	-0.82	0.239155
59	HMGN1	NA	high mobility group nucleosome binding domain 1	NA	NA	NA	NA	4.3 + acc3	3	Genetic association has been found between common SNPs near the HMGN1 gene and ASD in an AGRE cohort (Abuhatzira et al., 2011). In addition, that study also showed that HMGN1 functionally binds the human MECP2 promoter.	22009741	zebrafish and cavefish don't have HMGN1
60	ITGB3	itgb3b	Integrin subunit beta 3	ENSAMXG00000001361	0.000316285	0.92	0.00042196	3.1 + acc3	3	ITGB3 has been associated with both serotonin levels and SLC6A4 levels (PMID: 16724005), and an interaction between ITGB3 and SLC6A4 has been observed (PMIDs: 17203304, 17999363). Both sex-specific effects and influence of family history have been noted. For association studies, there have been inconsistent findings (no single SNP seems to be consistently replicated; PMIDs: 21182210, 21102624, 19…	21182210, 21102624, 17203304, 19588468, 16721604, 17406648, 16724005, 15292919, 17999363
61	KAT6A	kat6a	Lysine acetyltransferase 6A	ENSAMXG00000015159	0.0788048	-0.02	0.900132	4.5 + acc2 + S	3S	A de novo frameshift variant in the KAT6A gene has been identified in an ASD proband from the Simons Simplex Collection (PMID 25363768). Variants in this gene are associated with autosomal dominant mental retardation-32 (MRD32; OMIM 616268). One of the four patients with a de novo KAT6A nonsense variant and intellectual disability that was identified in Arboleda et al., 2015 was also diagnosed wi…	25363768, 25728775, 25728777, 27133397
62	KCNJ10	kcnj10 (1 of many)	potassium channel, inwardly rectifying subfamily J, member 10 [Source:HGNC Symbol;Acc:HGNC:6256]	ENSAMXG00000018055	0.773553	-0.653136	0.359155	4.4 + acc2	3	Rare mutations in the KCNJ10 gene have been identified with autism (Sicca et al., 2011). In particular, that study found two non-synonymous SNPs (P18Q and V84M) in unrelated individuals with a seizure disorder who also have ASD and ID. Both of these mutations were shown to be functional in heterologous systems. Sicca et al., 2016 identified missense variants in KCNJ10 in additional ASD cases with…	21458570, 27677466, 15120748
		kcnj10a	Paralog	ENSAMXG00000007999	4.51e-08	-2.99964	5.74916e-23
63	KCNQ2	kcnq2b	Potassium voltage-gated channel subfamily Q member 2	ENSAMXG00000017504	5.2e-05	-1.22	1.29225e-07	4.4 + acc2	3	A paternally-inherited splice-site variant in KCNQ2 was identified in a male ASD proband; this variant was inherited from a father with Asperger disorder and was also observed in the proband's sister, who was reported to exhibit autistic-like behavior (Jiang et al., 2013). A de novo frameshift variant in the KCNQ2 gene was identified in a male ASD proband from the Simons Simplex Collection (PMID …	23849776, 25284784, 9425895, 23692823
		kcnq2	Paralog	ENSAMXG00000000220	0.631117	-0.41	0.554104
		kcnq2a	Paralog	ENSAMXG00000000940	0.678227	-0.87	0.112114
64	KCNQ3	kcnq3	Potassium voltage-gated channel subfamily Q member 3	ENSAMXG00000011934	0.153654	-0.39	0.520681	4.4 + acc2	3	A de novo balanced translocation t(3;8)(q21;q24) with a breakpoint lying within intron 1 of the KCNQ3 gene was identified in a Danish male diagnosed with childhood autism. Furthermore, the same KCNQ3 missense variant (c.1720C>T; p.P574S) was identified in three unrelated individuals with childhood autism and no history of convulsions; this variant resulted in significant reduction of potassium cu…	23596459
65	KDM5C	kdm5c	Lysine demethylase 5C	ENSAMXG00000012757	0.0513144	-0.01	0.921891	4.4 + acc2	3	Maternally-inherited, possibly damaging missense variants in KDM5C have been identified in ASD cases in two studies (PMIDs 18203167, 23999528); a maternally-inherited frameshift variant in this gene was also identified in a male patient with intellectual disability and a diagnosis of pervasive developmental disorder (PMID 25167861). Mutations in the KDM5C gene are responsible for a syndromic form…	18203167, 23999528, 25167861, 15586325, 26804915, 27421841
66	KDM6B	kdm6bb	Lysine demethylase 6B	ENSAMXG00000019968	2.39e-07	-1.02	9.63368e-17	3.3	3	Two de novo LoF variants in the KDM6B gene (one frameshift, one splice-site) were identified in ASD probands from the Simons Simplex Collection (PMIDs 22542183, 25363768).	22542183, 25363768
		kdm6b	Paralog	ENSAMXG00000002734	0.00214673	0.52	3.04178e-09
67	KIAA1586	NA	KIAA1586	NA	NA	NA	NA		3	Rare deletions involving the KIAA1586 gene were observed with five cases with autism in Bucan et al., 2009, whereas no deletions in this gene were observed in 2539 controls (combined P-value 0.012). KIAA1586 were found to be enriched for exon-disrupting CNVs in a case-control analysis in Girirajan et al., 2013 (8 exon-disrupting CNVs in 2,588 cases compared to 2 exon-disrupting CNVs in 2670 contr…	19557195, 23375656	zebrafish and cavefish don't have KIAA1586
68	KIAA2022	si:dkey-114c15.7	si:dkey-114c15.7 [Source:ZFIN;Acc:ZDB-GENE-110411-102]	ENSAMXG00000007091	0.00788698	-1.63754	1.50108e-31	3.3	3	Maternally-inherited variants affecting the KIAA2022 gene have been identified in male probands presenting with intellectual disability and autism/autistic features (Cantagrel et al., 2004; Van Maldergem et al., 2013; Charzewska et al., 2015). De novo gene-disruptive variants in KIAA2022 have also been identified in both male and female patients presenting with intellectual disability and ASD/aut…	15466006, 23615299, 25394356, 25900396, 26290131, 26576034, 27358180, 27822498
69	KIRREL3	kirrel3	Kin of IRRE like 3 (Drosophila)	ENSAMXG00000008024	0.444654	-2.2	4.67884e-06	4.4 + acc2	3	Two de novo damaging missense variants in KIRREL3 were identified in ASD probands from the Autism Seqeuncing Consortium (De Rubeis et al., 2014) and the Simons Simplex Collection (Iossifov et al., 2014). Additional variants in KIRREL3 have been identified in patients with related neurodevelopmental disorders (Bhalla et al., 2008; Talkowski et al., 2012).	25363760, 25363768, 19012874, 22521361, 26575286, 26283919
		kirrel3a	Paralog	ENSAMXG00000006380	0.345172	-0.82	0.153195
70	KMT2E	kmt2e	Lysine methyltransferase 2E	ENSAMXG00000006334	0.0776106	-0.68	1.07129e-12	3.3	3	De novo loss-of-function frameshift variants in the KMT2E gene have been identified in two unrelated ASD cases from the Simons Simplex Collection (PMIDs 22542183, 25284784); no similar indels were observed in controls.	22542183, 25284784
71	LAMB1	lamb1b	Laminin subunit beta 1	ENSAMXG00000005792	0.0940443	-0.64	0.00501298	4.3 + acc2	3	Nominally significant association within a genome-wide significant linkage region in two separate studies, missense variants observed in cases (n=48) but not controls (>300), likewise nominal (Hutcheson HB et al.). Additional studies show upregulation in hippocampus and serum in epilepsy vs. control (Wu Y, 2008).	15523497, 15128462, 19916850, 18691630
		lamb1a	Paralog	ENSAMXG00000000835	0.0589549	0.13	0.126455
72	LMX1B	lmx1bb	LIM homeobox transcription factor 1 beta	ENSAMXG00000014691	0.00677135	-0.46	0.000270634	4.3 + acc1	3	Genetic association has been found between the LMX1B gene and autism in a Caucasian AGRE cohort (Thanseem et al., 2011). In that study, the authors showed nominally significant association of 2 markers in LMX1B and a significant decrease in LMX1B expression in the anterior cingulate gyrus of individuals with ASD compared to controls.	21901133
		lmx1ba	Paralog	ENSAMXG00000009021	0.0540537	-0.31	0.0345239
73	LZTR1	lztr1	Leucine-zipper-like transcription regulator 1	ENSAMXG00000001193	0.393088	-0.03	0.87226	4.4 + acc	3	An analysis of 2,377 families from the Simons Simplex Collection revealed statistically significant over-transmission of private likely gene-disruptive variants in the LZTR1 gene to ASD probands (6 inherited CNVs/SNVs in probands compared to none in unaffected siblings; inherited p-value=0.03) (Krumm et al., 2015).	25961944
		lztr1	Paralog	ENSAMXG00000001196	0.843582	0.1	0.76726
74	MACROD2	macrod1*	*orthologue of MACROD2: MACRO domain containing 2	ENSAMXG00000010525	0.477432	0.05	0.860695	4.3 + acc2	3	Inconsistent genetic association has been reported between the MACROD2 gene and autism in AGP, AGRE and SAGE cohorts (Anney et al., 2010). However, genetic association was not found between MACROD2 and autism in a large European population cohort (Curran et al., 2011).	20663923, 21656903
75	MBD5	mbd5	Methyl-CpG binding domain protein 5	ENSAMXG00000007949	0.0812617	0.21	0.297926	S + 4.3 + acc1	3S	MBD5 was originally identified as a candidate gene in a report describing copy number variation in patients with unexplained mental retardation (Wagenstaller et al., 2007). Since that report, numerous studies have implicated MBD5 haploinsufficiency as being associated with intellectual disability, epilepsy, and autism spectrum disorder (Jaillard et al., 2009; van Bon et al., 2010; Williams et al.…	21981781, 22521361
76	MFRP	mfrp	Membrane frizzled-related protein	ENSAMXG00000010190	6.05e-08	-0.74	0.0491534	3.1	3	This gene was identified by TADA (transmission and de novo association) analysis of a combined dataset from the Simons Simplex Collection (SSC) and the Autism Sequencing Consortium (ASC) as a gene strongly enriched for variants likely to affect ASD risk with a false discovery rate (FDR) of <0.1 (Sanders et al., 2015); among the variants identified in this gene was one de novo loss-of-function (Lo…	25284784, 25363768, 26402605
77	MTOR	mtor	Mechanistic target of rapamycin	ENSAMXG00000014520	0.0199946	0.22	0.00562042	4.5 + acc2	3	A previously observed gain-of-function missense variant in the MTOR gene (c.5395G>A; p.Glu1799Lys) that likely arose through gonadal mosaicism was identified in two affected brothers, aged 6 and 23 years, who presented with ASD, intellectual disability, macrocephaly (+5 SD), and megalencephaly (Mroske et al., 2015). Sequencing of patients with focal cortical dysplasia, hemimegalencephaly, and dif…	26542245, 22729223, 25851998, 23934111, 27159400
78	MYO9B	myo9b	Myosin IXB	ENSAMXG00000001747	0.00603567	1.32	4.65773e-29	3.1	3	A de novo LoF variant and two de novo missense variants that are predicted to be damaging were identified in the MYO9B gene in ASD probands (PMID 22542183, 25363760). Analysis of rare coding variation in 3,871 ASD cases and 9,937 ancestry-matched or paternal controls from the Autism Sequencing Consortium (ASC) identified MYO9B as a gene meeting high statistical significance with a 0.05<FDR ???0.1…	22542183, 25363760
		myo9b	Paralog	ENSAMXG00000016576	0.341105	-0.15	0.0911934
79	NAA15	naa15a	N(alpha)-acetyltransferase 15, NatA auxiliary subunit	ENSAMXG00000002242	0.947986	-0.77	7.91529e-17	3.1	3	A de novo LoF variant and a de novo missense variant that is predicted to be damaging were identified in the NAA15 gene in unrelated ASD probands from the Autism Sequencing Consortium (PMID 25363760). Analysis of rare coding variation in 3,871 ASD cases and 9,937 ancestry-matched or paternal controls from the Autism Sequencing Consortium (ASC) identified NAA15 as a gene meeting high statistical s…	25363760
		naa15b	Paralog	ENSAMXG00000005342	0.790396	-0.24	0.00921552
80	NAV2	nav2b	Neuron navigator 2	ENSAMXG00000012935	1.42e-08	0.29	0.0115212	4.4 + acc	3	De novo variants in the NAV2 gene, including two missense variants and a synonymous variant predicted in PMID 26938441 to affect splicing regulation by altering an exonic splicing regulator, have been observed in ASD probands (Sanders et al., 2012; O'Roak et al., 2012; Iossifov et al., 2014). Evaluation of the statistical significance of observing multiple functional de novo variants in this gene…	22495306, 22495309, 25363768, 26938441, 15158073
		nav2	Paralog	ENSAMXG00000016776	0.574499	-0.16	0.165071
81	NINL	ninl	Ninein-like	ENSAMXG00000001987	0.00713573	0.2	0.17353	3.1	3	This gene was identified by TADA (transmission and de novo association) analysis of a combined dataset from the Simons Simplex Collection (SSC) and the Autism Sequencing Consortium (ASC) as a gene strongly enriched for variants likely to affect ASD risk with a false discovery rate (FDR) of <0.1 (Sanders et al., 2015); among the variants identified in this gene was one de novo loss-of-function (Lo…	25363760, 25363768, 26402605
82	NLGN4X	nlgn4b*	*orthologue of NLGN4X: neuroligin 4, X-linked	ENSAMXG00000001458	0.00124644	-2.1	2.84162e-17	4.4 + acc4	3	Several studies have observed rare variants in the NLGN4X gene with autism. In addition, association was seen in Finnish and Caucasian population cohorts. However, several studies have found no rare variants in the NLGN4X gene in autistic patients in their cohorts (including Quebec population and IMGSAC cohorts). NLGN4X interacts with another ASD gene, NRXN1.	2669065, 14963808, 15274046, 15389766, 16077734, 16508939, 18231125, 18194880, 18189281, 17391250, 18252227
		nlgn4a*	Paralog	ENSAMXG00000018861	0.451982	-1.31	0.00453373
83	NR3C2	nr3c2	Nuclear receptor subfamily 3 group C member 2	ENSAMXG00000018443	0.270624	1.37	0.0267268	3.1	3	A de novo LoF variant and a de novo missense variant that is predicted to be damaging were identified in the NR3C2 gene in unrelated ASD probands from the Simons Simplex Collection (PMID 22542183). Analysis of rare coding variation in 3,871 ASD cases and 9,937 ancestry-matched or paternal controls from the Autism Sequencing Consortium (ASC) identified NR3C2 as a gene meeting high statistical sign…	22542183, 25363760
84	NRXN3	nrxn3a	Neurexin 3	ENSAMXG00000018634	2.72e-08	-2.13	1.22851e-21		3	Exonic deletions affecting the NRXN3 gene were identified in four ASD cases; the frequency of such deletions in cases (4/4,322) was found to be significantly higher than in controls (4/15,122; p=0.039). Furthermore, three of the four deletions observed in ASD cases affected both isoforms of NRXN3, whereas none in controls did so (p=0.0055). However, NRXN3 deletions showed incomplete segregation w…	22209245
		nrxn3b	Paralog	ENSAMXG00000012773	2.99e-06	-1.68	6.43435e-07
85	NUAK1	nuak1b	NUAK family kinase 1	ENSAMXG00000014594	4.18e-07	-0.6	2.68863e-11		3	Two de novo variants (one nonsense, one missense) in the NUAK1 gene were identified in ASD probands from the Simons Simplex Collection in Iossifov et al., 2012 and Iossifov et al., 2014. Krumm et al., 2015 reported that no de novo SNVs in this gene were observed in SSC unaffected siblings (de novo SNV P-value <0.05), and no rare effect types were reported in the Exome Variant Server.	22542183, 25363768, 25961944
		nuak1a	Paralog	ENSAMXG00000019471	0.0132785	0.83	1.12371e-06
86	OPHN1	ophn1	Oligophrenin 1	ENSAMXG00000011407	0.101194	1.26	3.53751e-13		3	Rare mutations in the OPHN1 gene have been identified with autism and schizophrenia (Piton et al., 2011; Celestino-Soper et al., 2011) as well as with congenital cerebellar hypoplasia (CCH) and mental retardation.	20479760, 21865298, 12807966
87	OR52M1	NA	Olfactory receptor, family 52, subfamily M, member 1??	NA	NA	NA	NA	3.1	3	This gene was identified by TADA (transmission and de novo association) analysis of a combined dataset from the Simons Simplex Collection (SSC) and the Autism Sequencing Consortium (ASC) as a gene strongly enriched for variants likely to affect ASD risk with a false discovery rate (FDR) of <0.1 (Sanders et al., 2015); among the variants identified in this gene was one de novo loss-of-function (Lo…	25363768, 26402605	zebrafish and cavefish don't have OR52M1
88	OXTR	oxtr	Oxytocin receptor	ENSAMXG00000015140	2.99e-05	-0.92	0.0300494	4.3 + acc1	3	A number of studies have focused on the genetic association of the OXTR gene with autism, including negative association. Cohorts and populations that have shown positive associations include AGRE, Chinese Han, Caucasian, Japanese, Irish, Portuguese, US and the United Kingdom. In addition, one study (Gregory et al., 2009) found a rare deletion in the OXTR gene in an autistic family. In addition, …	15992526, 16288458, 17383819, 17893705, 18207134, 19777562, 19845972, 20094064, 20303388, 20347913, 21484202
89	P2RX5	p2rx5	purinergic receptor P2X 5	ENSAMXG00000019595	0.450324	-0.31	0.665847	3.1	3	This gene was identified by TADA (transmission and de novo association) analysis of a combined dataset from the Simons Simplex Collection (SSC) and the Autism Sequencing Consortium (ASC) as a gene strongly enriched for variants likely to affect ASD risk with a false discovery rate (FDR) of <0.1 (Sanders et al., 2015); among the variants identified in this gene was one de novo loss-of-function (Lo…	25363768, 26402605
90	P4HA2		*orthologue for P4HA2: prolyl 4-hydroxylase subunit alpha 2	ENSAMXG00000018804	0.0025539	0.74	0.037718	4.4 + acc	3	Three de novo missense variants in the P4HA2 gene have been identified in simplex ASD cases, with no de novo events in this gene observed in 1,786 unaffected siblings from the Simons Simplex Collection (P=1.21 x 10-4) (De Rubeis et al., 2014; Iossifov et al., 2014; Krumm et al., 2015).	25363760, 25363768, 25961944
91	PAH	pah	Phenylalanine hydroxylase	ENSAMXG00000014191	1.42e-15	-1.6	3.71795e-19	3.4	3	Homozygous variants in the PAH gene were found to segregate with ASD in two consanguineous families in Yu et al., 2013: a nonsense variant that segregated with ASD in a multiplex family, and an in-frame deletion of 7 amino acids that segregated with ASD in a simplex family. Defects in PAH are the cause of phenylketonuria (PKU), non-phenylketonuria hyperphenylalaninemia (Non-PKU HPA), and hyperphe…	23352163
92	PARK2	park2	Parkin RBR E3 ubiquitin protein ligase	ENSAMXG00000015822	0.135436	0.04	0.913872		3	Deletions affecting PARK2 were observed in 7 cases (discovery and replication datasets) but not in controls (P=0.0047) in Glessner et al., 2009; 1/7 variants were confirmed by qPCR, but the status of the remainder is unknown (P value of 3.3 x 10-3 is for genes within GO term ubiquitin conjugation" not PARK2 alone) and gene-level statistical support was only nominal in this report. A total of 24 P…	19404257, 23375656, 27042285, 27824727, 23164820
93	PAX5	NA	Paired box 5	NA	NA	NA	NA	3.3	3	Two de novo LoF variants and one de novo missense variant in the PAX5 gene have been identified in independent simplex cohorts (PMID 22542183, 25418537).	22542183, 25418537	zebrafish has a homolog pax5 (ENSDARG00000037383) but not found in cavefish yet
94	PHF2	phf2	PHD finger protein 2	ENSAMXG00000004446	0.0952331	0.27	0.427218	3.3	3	Two de novo LoF variants in the PHF2 gene (one frameshift, one nonsense) were identified in ASD probands from the Simons Simplex Collection (PMIDs 22542183, 25363768).	22542183, 25363768
95	PHRF1	phrf1	PHD and ring finger domains 1	ENSAMXG00000016476	0.316429	-0.09	0.424436	4.4 + acc	3	Three de novo missense variants in the gene were identified in simplex ASD probands, with no de novo events in this gene observed in 1,786 unaffected siblings from the Simons Simplex Collection (P=0.20) (De Rubeis et al., 2014; Iossifov et al., 2014; Krumm et al., 2015). This gene was identified in Iossifov et al. 2015 as a strong candidate to be an ASD risk gene based on a combination of de novo…	25363760, 25363768, 25961944, 26401017
96	PLCB1	plcb1	Phospholipase C beta 1	ENSAMXG00000014951	2.19e-05	-0.93	0.000218238	4.4 + acc2	3	Copy number variants affecting the PLCB1 gene have been identified in ASD cases (PMIDs 18374305, 23275889, 23375656). Biallelic variants of this gene are associated with early infantile epileptic encephalopathy-12 (EIEE12; OMIM 613722) (PMIDs 20833646, 22690784).	18374305, 23275889, 23375656, 20833646, 22690784
		plcb1	Paralog	ENSAMXG00000006035	2.92e-14	0.06	0.80678
97	PLXNA4	plxna4	Plexin A4	ENSAMXG00000007516	0.180682	1.19	2.43444e-05	4.4 + acc1	3	Two novel overlapping CNVs involving the PLXNA4 gene were identified in unrelated ASD cases; deletions affecting PLXNA4 were not observed in 0/5,139 controls, whereas duplications affecting this gene were seen in 2/5,139 controls (Prasad et al., 2012). Significantly reduced expression of PLXNA4 was observed in the anterior cingulate cortex and primary motor cortex of autistic brains compared to c…	23275889, 21859478, 25518740
		plxna4	Paralog	ENSAMXG00000014622	0.587488	0.63	0.321537
		plxna4	Paralog	ENSAMXG00000014625	0.63636	0.53	0.384899
		plxna4	Paralog	ENSAMXG00000014628	0.595709	0.54	0.283817
		plxna4	Paralog	ENSAMXG00000014631	0.748168	0.49	0.460217
98	PON1	pon1	Paraoxonase 1	ENSAMXG00000016119	2.72e-05	0.52	1.34381e-08	4.3 + acc1	3	Initial association study was negative (PMID: 15446388). Second study hypothesized that higher use of organophosphates would make an association more likely in US than European populations (PMID: 16027737), observed marginal association in US population, but none in European. Low PON esterase activity observed in autistic children (PMID: 16297937), but small n (12 case, 9 controls) and marginal s…	15446388, 16027737, 16297937, 18624774, 20488557
99	PREX1	prex1	Phosphatidylinositol-3,4,5-trisphosphate dependent Rac exchange factor 1	ENSAMXG00000000207	0.021846	0.16	0.444803	4.3 + acc1	3	Common genetic variants and rare deletions in the PREX1 gene were found to associate with autism in a Han Chinese cohort; PREX1 mRNA levels were also significantly lower in peripheral blood cells from autistic individuals compared to controls (Li et al., 2015). In the same report, genetic deletion or knockdown of PREX1 in the CA1 region of the hippocampus in mice resulted in autism-like social be…	26621702
100	PRICKLE1	prickle1a	prickle planar cell polarity protein 1	ENSAMXG00000014705	5.03e-07	0.01	0.943451	4.4 + acc2	3	Prickle1 +/- mice were shown to exhibit ASD-like behaviors, including altered social behaviors and disrupted circadian rhythms; PRICKLE1 was also shown to interact with Synapsin-1a, a gene product of the ASD-associated gene SYN1 (Paemka et al., 2013). Potentially damaging missense variants in PRICKLE1 have been observed in affected siblings from ASD multiplex families (PMIDs 24410847, 23999528). …	24312498, 24410847, 23999528, 18976727
		prickle1b	Paralog	ENSAMXG00000016570	0.161538	-0.01	0.975613
101	PRICKLE2	prickle2b	Prickle planar cell polarity protein 2	ENSAMXG00000009231	5.15e-05	-0.4	0.00582086	4.4 + acc2	3	Mice with disruption in Prickle2 display behavioral abnormalities including altered social interaction, learning abnormalities and behavioral inflexibility. Prickle2 disruption in mouse hippocampal neurons lead to reductions in dendrite branching, synapse number and PSD size. Consistent with these findings, Prickle2 null neurons show decreased frequency and size of spontaneous miniature synaptic …	23711981, 21276947
		prickle2a	Paralog	ENSAMXG00000015173	0.731577	-0.83	0.0804511
102	PRKCB	prkcba	Protein kinase C beta	ENSAMXG00000004180	4.26e-11	0.18	0.0682442	4.3 + acc1	3	There are multiple but inconsistent reports of association with ASD (Philippi et al., 2005 PMID: 16027742; Yang et al., 2007 PMID: 17167344); one report shows decreased expression in postmortem ASD brain.	16027742, 17167344
		prkcbb	Paralog	ENSAMXG00000011950	0.00656829	0.38	0.0532424
103	PRODH	prodh*	*orthologue for PRODH: proline dehydrogenase 1	ENSAMXG00000013282	6.96e-11	1.51	1.66038e-58	+ S	3S	A recurrent 350 kb deletion spanning the PRODH gene was identified in 9 of 260 ASD cases and 1of 236 controls (P=0.02) (PMID 19736351). Patients with hyperprolinemia type I caused by biallelic PRODH mutations have been shown to exhibit early onset and severe neurological features including autistic features (Afenjar et al., 2007). This gene is located on chromosome 22q11.21, a region which has al…	19736351, 17412540
		prodh*	Paralog	ENSAMXG00000003824	0.00276744	0.24	0.426858
104	PTK7	ptk7	Protein tyrosine kinase 7	ENSAMXG00000003135	1.31e-11	-0.19	0.322674	3.1	3	This gene was identified by TADA (transmission and de novo association) analysis of a combined dataset from the Simons Simplex Collection (SSC) and the Autism Sequencing Consortium (ASC) as a gene strongly enriched for variants likely to affect ASD risk with a false discovery rate (FDR) of <0.1 (Sanders et al., 2015); among the variants identified in this gene was one de novo loss-of-function (Lo…	25363760, 25363768, 26402605
		ptk7a	Paralog	ENSAMXG00000004591	3.07e-14	0.04	0.786603
105	PYHIN1	NA	Pyrin and HIN domain family, member 1	NA	NA	NA	NA		3	Three de novo variants in the PYHIN1 gene (one nonsense, two missense) have been identified in simplex ASD cases, with no de novo events in this gene observed in 1,786 unaffected siblings from the Simons Simplex Collection (P=5.53 x 10-4) (De Rubeis et al., 2014; Iossifov et al., 2014; Krumm et al., 2015).	25363760, 25363768, 25961944	zebrafish and cavefish don't have PYHIN1
106	RAB2A	rab2a	RAB2A, member RAS oncogene family	ENSAMXG00000006172	0.992778	0.07	0.526117	4.5 + acc	3	Two de novo variants (a nonsense variant and a synonymous variant predicted in PMID 26938441 to affect splicing regulation by altering an exonic splicing regulator) were observed in the RAB2A gene in ASD probands from the Simons Simplex Collection (Sanders et al., 2012; Iossifov et al., 2012). Evaluation of the statistical significance of observing multiple functional de novo variants in this gen…	22495306, 22542183, 26938441, 20308991, 26249043
107	RBFOX1	rbfox1	RNA binding protein, fox-1 homolog 1	ENSAMXG00000002431	4.48e-06	-2.07	2.40717e-15	4.4 + acc1 + acc2	3	Two individuals (one with MR and 2nd with epilepsy) observed to have translocations; No similar events observed in 192 controls (Bhalla K, 2004); No evidence for nominal association in IMGSAC families for this regional study; previous linkage result not genome-wide significant (MPL = 2.93) (Barnby G, 2005); De novo translocation with demonstration of altered transcription (Martin CL, 2007); p < 1…	15148587, 15830322, 17503474, 19567891, 19546859
108	ROBO2	robo2	Roundabout guidance receptor 2	ENSAMXG00000001773	1.58e-08	-1.36	2.23477e-13	4.4 + acc1	3	A novel recurrent deletion involving the ROBO2 gene was identified in two unrelated ASD cases (Prasad et al., 2012). Significantly reduced expression of ROBO2 was observed in the anterior cingulate cortex and primary motor cortex of autistic brains compared to control brains in PMID 21859478. A SNP located ~19 kb 3' of the ROBO2 gene (rs7642482) reached genome-wide significance for association wi…	23275889, 21859478, 25226531
109	SBF1	sbf1	SET binding factor 1	ENSAMXG00000009954	0.98091	0.03	0.841939	4.4 + acc	3	Two de novo missense variants and an inherited nonsense variant in the SBF1 gene have been observed in ASD probands from the Simons Simplex Collection (PMIDs 22495309, 23160955). This gene was identified in Iossifov et al. 2015 as a strong candidate to be an ASD risk gene based on a combination of de novo mutational evidence and the absence or very low frequency of mutations in controls (PMID 264…	22495309, 23160955, 26401017
110	SEMA5A	sema5a	Semaphorin 5A	ENSAMXG00000020443	4.68e-08	-0.7	0.00244636	4.2 + acc2	3	A common variant located in the EST DB512398, located between SEMA5A and TAS2R1, was found to be associated with autism (P = 1.7 x 10-7 considering discovery and replication cohorts). The weak block structure in the region doesn?t seem to permit simple assignment of rs10513025 to SEMA5A (perhaps neighboring SNPs are better in this regard). Neither EST nor SNORD123, each closer to the SNP in quest…	19812673, 17028446
111	SETBP1	setbp1	SET binding protein 1	ENSAMXG00000008471	0.998084	0.22	0.24343	4.5 + acc2	3	A de novo LoF variant in the SETBP1 gene was identified in an ASD proband from the Simons Simplex Collection (PMID 22495309). Loss-of-function variants in this gene have also been identified in patients with developmental delay/intellectual disability, many of whom present with social difficulties and/or other behavioral problems (PMID 25217958).	22495309, 25217958
112	SETD2	setd2	SET domain containing 2	ENSAMXG00000016431	0.0583939	0.53	1.09757e-07	3.3	3	De novo LoF variant in SETD2 gene identified in simplex ASD case (PMID 22495309); subsequent inherited LoF variants and a de novo missense variant identified in three other simplex ASD cases (PMID 23160955). More recently, a second de novo LoF variant in this gene was identified in a female patient with ASD, developmental delay, ID, seizures, Chiari I malformation, and macrocephaly (PMID 26084711…	22495309, 23160955, 26084711
113	SHANK1	shank1	SH3 and multiple ankyrin repeat domains 1	ENSAMXG00000011209	0.198026	-1.37	0.0166032		3	Two deletions affecting SHANK1 were identified in Sato et al., 2012: a hemizygous SHANK1 deletion that segregated in a four-generation family in which male carriers, but not female carriers, had ASD with higher functioning; and a de novo SHANK1 deletion detected in an unrelated male individual with ASD with higher functioning. No equivalent??SHANK1??mutations were found in >15,000 controls (P = 0…	22503632, 25188300, 18272690, 21695253, 21901269
		shank1	Paralog	ENSAMXG00000007800	0.691514	-0.35	0.515677
114	SHOX	shox	Short stature homeobox	ENSAMXG00000002592	2.5e-08	-2.77	2.89645e-107		3	Analysis of aCGH data from a discovery cohort of 90 adult ASD cases and a follow-up cohort of 26,574 patients, including 18,857 cases with NDD (3541 of those with ASD), demonstrated a statistically significant enrichment of SHOX microduplications in NDD cases (P=0.00036; OR=2.21), particularly in those with ASD (P=9.18E-07; OR=3.63), compared with 12,594 controls (Tropeano et al., 2016). However,…	27073233, 25363768
115	SLC12A5	slc12a5a	Solute carrier family 12 member 5	ENSAMXG00000000851	0.776118	-1.1	0.0213646		3	Functionally-impairing missense variants in the SLC12A5 previously observed in epilepsy cases were identified in probands from a Quebec ASD cohort. Subsequent analysis of a combined dataset indicated that there was an enrichment of coding variants in the target region of the C-terminus of KCC2 in ASD cases compared to controls (P=0.03); this statistically significant enrichment increased when con…	26528127, 24668262, 24928908, 26333769
		slc12a5b	Paralog	ENSAMXG00000012967	0.85108	-0.27	0.635392
116	SLC38A10	slc38a10	Solute carrier family 38 member 10	ENSAMXG00000016164	0.0497519	0.21	0.0739645	3	3	A rare deletion in the SLC38A10 gene has been identified with autism (PMID 21865298). In addition, multiple mutations and deletions were identified with autism above controls, as well as metabolic evidence of associated function (PMID ?? Celestino-Soper PB 2012)	21865298
117	SLC6A3	slc6a3	Solute carrier family 6 member 3	ENSAMXG00000012702	0.0336341	-0.82	0.00117315	4.5 + acc2	3	Functional characterization of a de novo missense variant in the SLC6A3 gene originally identified in a simplex ASD case as part of a whole-exome sequencing study in 175 ASD parent-child trios (originally described in PMID 22495311) showed that this variant (T356M) resulted in anomalous dopamine transporter function and hyperactivity when expressed in the DA neurons of Drosophila (PMID 23979605).…	22495311, 23979605, 25313507, 16171832, 10889530, 18614672
118	SLC7A3	slc7a3b	Solute carrier family 7 member 3	ENSAMXG00000008298	0.0690351	0.97	3.29312e-13	4.4 + acc	3	A missense variant in the SLC7A3 gene was identified in two brothers with ASD and a maternal half-brother with language delay; this variant was absent in an unaffected maternal half-brother and in 630 controls (PMID 26215737). Sequencing of 148 male patients with ASD in PMID 26215737 also identified three additional missense variants in SLC7A3, two of which resulted in impaired function in CAT3, …	26215737, 17234578
		slc7a3a	Paralog	ENSAMXG00000005898	1.08e-10	0.08	0.48313
119	SMARCC2	smarcc2	SWI/SNF related, matrix associated, actin dependent regulator of chromatin subfamily c member 2	ENSAMXG00000001656	0.00301817	-1.47	9.43783e-28	4.5 + acc	3	A de novo LoF variant in this gene was identified in an ASD proband from the Autism Sequencing Consortium (Neale et al., 2012). This gene was identified in Iossifov et al. 2015 as a strong candidate to be an ASD risk gene based on a combination of de novo mutational evidence and the absence or very low frequency of mutations in controls (PMID 26401017).	22495311, 26401017
120	SPARCL1	sparcl1	SPARC like 1	ENSAMXG00000017135	0.874698	-1.3	0.00475298	4.5 + acc3	3	A number of predicted loss-of-function and damaging missense variants in the SPARCL1 gene, including a de novo LoF variant, were observed in ASD probands from the Autism Sequencing Consortium (De Rubeis et al., 2014). The protein encoded by the SPARCL1 gene, hevin, was shown to induce thalamocortical synapse formation by bridging neurexin 1 -alpha and neuroligin 1-beta following secretion from as…	25363760, 26771491
121	STXBP1	stxbp1a	Syntaxin binding protein 1	ENSAMXG00000010573	1.35e-55	-1.45	1.17369e-35	4.4 + acc2 + S	3S	Heterozygous variants in the STXBP1 gene are responsible for a form of early-onset epileptic encephalopathy (EIEE4; OMIM 612164) highlighted by epilepsy and often severe intellectual disability (Saitsu et al., 2008; Deprez et al., 2010). ASD has been observed in individuals with STXBP1 variants both in the presence and absence of epilepsy and/or intellectual disability (Campbell et al., 2012; Nea…	18469812, 20876469, 22722545, 22495311, 25533962, 25621899, 26865513, 25714420, 25914188, 27824329
		stxbp1b	Paralog	ENSAMXG00000015624	0.238393	-1.92	2.15896e-07
122	STXBP5	stxbp5a	Syntaxin binding protein 5	ENSAMXG00000014359	7.5e-07	-1.94	6.28991e-24	4.5 + acc	3	A de novo LoF variant in STXBP5 was observed in an ASD proband from the Autism Sequencing Consortium (De Rubeis et al., 2014). This gene was identified in Iossifov et al. 2015 as a strong candidate to be an ASD risk gene based on a combination of de novo mutational evidence and the absence or very low frequency of mutations in controls (PMID 26401017).	25363760, 26401017
		stxbp5b	Paralog	ENSAMXG00000000560	0.245069	0.19	0.0664504
123	TBL1XR1	tbl1xr1a	Transducin beta like 1 X-linked receptor 1	ENSAMXG00000003925	0.0658717	-0.3	0.0133369	3.3	3	In a screen of 44 genes in 2,446 ASD probands from the Simons Simplex Collection, PMID 23160955 found a de novo LoF mutation in TBL1XR1. A second de novo LoF variant in this gene was identified in a patient from the Deciphering Developmental Disorders (DDD study) presenting with autism and developmental delay (PMID 26740553). A number of de novo missense variants in this gene, including several p…	23160955, 26740553, 26769062
		tbl1xr1b	Paralog	ENSAMXG00000019119	0.451959	0.08	0.737497
124	TCF20	tcf20	transcription factor 20 [Source:ZFIN;Acc:ZDB-GENE-110411-97]	ENSAMXG00000010842	0.544824	-0.129206	0.41938	3.3	3	De novo and rare inherited variants in the TCF20 gene were identifed in ASD patients in Babbs et al., 2014, including a pericentric inversion with a breakpoint within TCF20 in two brothers with ASD that was not observed in their parents, and a de novo frameshift variant in a female patient with ASD and moderate intellectual disability. Two additional de novo loss-of-function variants in the TCF20…	25228304, 27436265
125	TCF7L2	tcf7l2	Transcription factor 7 like 2	ENSAMXG00000013107	2.18e-14	-1.15	5.10541e-35	3.3	3	Two de novo LoF variants in the TCF7L2 gene (both splice-site) were identified in ASD probands from the Simons Simplex Collection (PMID 25363768).	25363768
126	TERF2	terfa* (terf2)	*orthologue for TERF2: telomeric repeat binding factor 2	ENSAMXG00000017143	0.00109046	0.27	0.0688829		3	Two de novo variants (one splice-site, one missense) in the TERF2 gene were identified in ASD probands from the Simons Simplex Collection in Iossifov et al., 2014. Krumm et al., 2015 reported that no de novo SNVs in this gene were observed in SSC unaffected siblings (de novo SNV P-value <0.05), and no rare effect types were reported in the Exome Variant Server.	25363768, 25961944
127	TMLHE	tmlhe	Trimethyllysine hydroxylase epsilon	ENSAMXG00000017168	2.21e-28	-0.29	0.0167425	4.4 + acc3	3	A rare mutation in the TMLHE gene has been identified with autism (PMID 21865298). TMLHE deficiency caused by deletion of exon 2 was 2.82-fold more frequent in probands from male-male multiplex autism families compared with controls (7 in 909 compared to 24 in 8787; P = 0.023) (PMID 22566635). Additionally, six of seven autistic male siblings of probands in male-male multiplex families had the de…	21865298, 22566635, 23092983
128	TNRC6B	tnrc6b	Trinucleotide repeat containing 6B	ENSAMXG00000008707	0.182643	-0.19	0.0669847	3.3	3	Two de novo LoF variants in the TNRC6B gene (one frameshift, one nonsense) were identified in ASD probands from the Simons Simplex Collection (PMIDs 25284784, 25363768).	25284784, 25363768
129	TRIO	triob	Trio Rho guanine nucleotide exchange factor	ENSAMXG00000007530	0.0484547	-0.41	0.00345402	3.1	3	A de novo LoF variant and two de novo missense variants that were predicted to be damaging were observed in ASD probands (PMID 22495306, 22495309, 25363760). Analysis of rare coding variation in 3,871 ASD cases and 9,937 ancestry-matched or paternal controls from the Autism Sequencing Consortium (ASC) identified TRIO as a gene meeting high statistical significance with a 0.05<FDR ???0.1, meaning …	22495306, 22495309, 25363760, 23033978, 23934111
		trioa	Paralog	ENSAMXG00000020463	0.00174973	0.03	0.856554
130	TRPC6	trpc6a	Transient receptor potential cation channel subfamily C member 6	ENSAMXG00000004820	7.76e-12	-2.03	3.05821e-08		3	A de novo balanced translocation [t(3;11)(p21;q22)] disrupting the TRPC6 gene was identified in an 8-year-old male proband presenting with non-syndromic autism; further functional studies using patient-specific iPSC-derived neuronal cells and mouse models demonstrated that TRPC6 reduction or haploinsufficiency resulted in altered neuronal development, morphology, and function (PMID 25385366). In …	25385366, 21059368
		trpc6b	Paralog	ENSAMXG00000017551	0.146703	-0.77	0.190774
131	TRPM1	trpm1b	Transient receptor potential cation channel subfamily M member 1	ENSAMXG00000000326	0.0608888	-1.21	3.02323e-08		3	An enrichment of exon-disrupting deletions involving the TRPM1 gene was observed in ASD cases (5/2,588) compared to controls (0/2,670; Fisher's exact test p=0.029) (Girirajan et al., 2013); however, these deletions were inherited and displayed incomplete penetrance with ASD.	23375656
		trpm1a	Paralog	ENSAMXG00000003769	3.12e-19	-1.44	0.000420631
132	UBE3A	ube3a	Ubiquitin protein ligase E3A	ENSAMXG00000012931	0.0178365	-0.29	0.00020959	4.5 + acc2 + S	3S	UBE3A is present in common 15q11-13 duplications which involves autism (Glessner et al., 2009; Bucan et al., 2009 and many other references reporting duplication). Angelman syndrome results predominantly either from de novo 15q11-q13 deletions on the maternal chromosome or mutations in UBE3A. A number of other rare variants which have been associated with this gene and/or association studies with…	19404257, 19557195, 21624971, 18361419, 12851639, 10089011, 25363768, 26255772, 21974935
133	UBE3C	ube3c	Ubiquitin protein ligase E3C	ENSAMXG00000019163	0.91069	0.2	0.357054	4.4 + acc	3	Two de novo missense variants and an inherited LoF variant that was not transmitted to an unaffected sibling have been observed in ASD probands from the Simons Simplex Collection (PMIDs 22495309, 23160955). This gene was identified in Iossifov et al. 2015 as a strong candidate to be an ASD risk gene based on a combination of de novo mutational evidence and the absence or very low frequency of mut…	22495309, 23160955, 26401017
134	UBR5	ubr5	Ubiquitin protein ligase E3 component n-recognin 5	ENSAMXG00000020014	3.58e-05	0.12	0.173991	4.5 + acc	3	A de novo LoF variant in UBR5 was identified in an ASD proband from the Simons Simplex Collection; no de novo SNVs in this gene were observed in unaffected SSC siblings (P=0.01) (PMID 25961944). This gene was identified in Iossifov et al. 2015 as a strong candidate to be an ASD risk gene based on a combination of de novo mutational evidence and the absence or very low frequency of mutations in co…	25961944, 26401017
135	USP45	usp45	Ubiquitin specific peptidase 45	ENSAMXG00000008911	0.710469	0.97	0.00235317	3.1	3	This gene was identified by TADA (transmission and de novo association) analysis of a combined dataset from the Simons Simplex Collection (SSC) and the Autism Sequencing Consortium (ASC) as a gene strongly enriched for variants likely to affect ASD risk with a false discovery rate (FDR) of <0.1 (Sanders et al., 2015); among the variants identified in this gene was one de novo loss-of-function (Lo…	25363768, 26402605
136	VIL1	vil1	Villin 1	ENSAMXG00000006174	0.0741449	-1.17	0.000852598	3.1	3	Two de novo missense variants that are predicted to be damaging were identified in unrelated ASD probands from the Autism Sequencing Consortium (PMID 25363760). Analysis of rare coding variation in 3,871 ASD cases and 9,937 ancestry-matched or paternal controls from the Autism Sequencing Consortium (ASC) identified VIL1 as a gene meeting high statistical significance with a 0.05<FDR ???0.1, meani…	25363760
137	WWOX	wwox	WW domain containing oxidoreductase [Source:ZFIN;Acc:ZDB-GENE-040426-858]	ENSAMXG00000013856	0.000271695	-1.19752	0.00047342		3	Analysis of combined CNV data from the Autism Genetic Resource Exchange (AGRE) and the Simons Simplex Collection (SSC) in Leppa et al., 2016 found that CNVs overlapping the WWOX gene were identified in affected children in 12 of 3,565 families (0.34%) but in only one unaffected sibling out of 2,633 families (0.04%, p=0.01, OR=8.8, Fisher's exact test). In contrast, the overall frequency of >100 k…	27569545, 24456803, 25411445, 24369382, 19500159
138	ZBTB20	zbtb20	Zinc finger and BTB domain containing 20	ENSAMXG00000006682	0.794346	-0.65	0.254519	3.3 + S	3S	Missense variants in the ZBTB20 gene were recently identified in eight patients diagnosed with Primrose syndrome; seven of these variants were de novo in origin, and six of these variants were experimentally shown to have functional effects (i.e. reduced promoter binding and impaired function in repressing reporter expression) in a dominant-negative manner. These missense variants were not observ…	25017102, 22180640, 23878096
139	ZMYND11	zmynd11	Zinc finger MYND-type containing 11	ENSAMXG00000005242	0.00884075	-0.55	2.32061e-09	4.5 + acc2	3	A de novo LoF variant in the ZMYND11 gene was identified in an ASD proband from the Simons Simplex Collection (PMID 22542183). Loss-of-function variants in this gene have also been identified in patients with developmental delay/intellectual disability, many of whom present with social difficulties and/or other behavioral problems (PMID 25217958).	22542183, 25217958

## Sheet: Category 4
Blue cells are genes that are not present					Yellow is p<0.05	Light Red is <0, Green is >0	Yellow is p<0.05
Gene Number	Human Gene Symbol and Link	A.mexicanus Gene Symbol	Gene Name	Ensembl id (release 84)	p-value 10h-72h	Log2 72h	p-value 72h	Score Details	Score	Evidence	References
1	ABAT	abat	4-aminobutyrate aminotransferase	ENSAMXG00000002458	0.136181	0.49	0.0079286	4	4	ABAT is a positional candidate from a non-genome-wide significant linkage peak. There is a single study reporting association that does not pass Bonferroni correction.	15830322
2	ABCA10	abca5*	*orthologue ABCA10: ATP binding cassette subfamily A member 10	ENSAMXG00000011731	0.00369828	1.32	3.48945e-16	4.4	4	A recurrent homozygous nonsense variant in the ABCA10 gene (p.Arg1322Ter) was found to segregate with ASD in two out of four multiplex families (Lim et al., 2013).	23352160
3	ACE	ace	Angiotensin I converting enzyme	ENSAMXG00000004983	1.09e-09	-1.6	8.67915e-11	4.3	4	Association between two polymorphisms of the ACE gene thought to regulate the level of enzyme activity (the insertion/deletion polymorphism and rs4343) and autism was observed in a case-control analysis of 120 Iranian ASD cases and 120 age and sex-matched controls of Caucasin origin (Firouzabadi et al., 2016). A de novo predicted damaging missense variant in the ACE gene was observed in an ASD pr…	27082837, 25363768
4	ADCY5	adcy5	Adenylate cyclase 5	ENSAMXG00000003268	3.01e-06	-0.91	2.83664e-05	4.4	4	Two de novo missense variants and an inherited frameshift variant that was not transmitted to an unaffected sibling were identified in the ADCY5 gene in ASD probands from the Simons Simplex Collection (PMIDs 22495309, 23160955).	22495309, 23160955
5	ADK	adka	adenosine kinase	ENSAMXG00000004800	7.31e-07	-0.34	0.00233733	4.4	4	Two individuals with ASD were found in a consanguineous family homozygous for a non-synonymous variant within a region of homozygosity (LOD 5.1) (PMID 21937992). In addition, unrelated individuals were identified with a rare exonic duplication (single gene) and a rare exonic deletion (single gene) (PMID 21658581).	21937992, 21658581
		adkb	Paralog	ENSAMXG00000013461	2.36e-06	0.09	0.654282
6	ADORA2A	adora2ab	adenosine A2a receptor	ENSAMXG00000010454	0.00101303	-0.09	0.859937	4.3	4	There is one published gene-based association study that suggests ADORA2A may be involved in autism. In this study, Freitag and colleagues (2010) genotyped eight SNPs in 98 ASD patients and 234 controls. They found nominal association of 2 SNPS, but the study was not well powered and there has been no independent replication of this finding.	20213230
7	ADRB2	adrb2a	adrenergic, beta-2, receptor,	ENSAMXG00000026034	0.0108617	0.75	0.034889	4.3	4	Gene from a significant but unreplicated association study (Cheslack-Postava K).	19086034, 17412520, 17400887, 17199132, 16417856, 12589374
		adrb2b	Paralog	ENSAMXG00000025830	0.165595	-0.12	0.8666
8	AFF2	aff2	AF4/FMR2 family, member 2	ENSAMXG00000000387	0.992207	0.24	0.692783	4.4	4	There is a well established role for AFF2 (aka FMR2) in FRAXE, an X-linked ID with variable presentation (reviewed in PMID 11246464), but it is unclear whether rates of autism are increased relative to a TD population (see PMIDs 9034011, 21739600, and 22065534 for case reports of FRAXE cases with autism).	11246464, 9034011, 21739600, 22065534
		aff2	Paralog	ENSAMXG00000000380	0.430659	-0.06	0.944111
9	AGAP1	agap1	ArfGAP with GTPase domain, ankyrin repeat and PH domain 1	ENSAMXG00000009515	0.929691	0.13	0.594028	4.4	4	Single publication showing several rare mutations in autism families (PMID: 15892143). Some contradictory linkage findings.	15892143
10	AGBL4	agbl4	ATP/GTP binding protein-like 4	ENSAMXG00000015363	0.954336	-0.26	0.735608	4.4	4	Intronic deletions were identified in 13 / 996 vs. 6 / 1287, with a nominal combined P value = 0.02 (PMID 20531469). This gene does not qualify for Cat. 2.1 because these CNVs are not 'convincing'.	20531469
11	AGMO	agmo	alkylglycerol monooxygenase	ENSAMXG00000006609	0.0615989	0.25	0.363007	4	4	A de novo variant was observed in one affected individual in a single study (Sebat et al., 2007).	17363630
12	AGTR2	agtr2	angiotensin II receptor, type 2	ENSAMXG00000025756	0.482028	-1.01	0.0303965	4.4	4	A screen of indivduals with FMR1-negative X-linked mental retardation resulted in the identification of rare variants in AGTR2 in 9/590 individuals, Of the 9 carrying a mutation, 2 had autism, one of which was a frameshift mutation. No controls were evaluated (Vervoort V.S. et al.).	12089445
		agtr2	Paralog	ENSAMXG00000026470	NA	0	?
13	APBA2	apba2a	Paralog	ENSAMXG00000000719	0.0511352	-0.47	0.177008	4.1	4	Located in 15q13 region implicated by CNVs in autism	18496211, 20029827
		apba2b	amyloid beta precursor protein binding family A member 2	ENSAMXG00000005296	2.2e-22	-1.09	3.92733e-09
14	AR	ar	androgen receptor	ENSAMXG00000011395	0.0670278	0.58	0.418715	4.3	4	Biological candidate. Single association study with equivocal results (PMID: 19167832).	19167832
		ar	Paralog	ENSAMXG00000013256	0.0671867	0.05	0.93308
15	ARHGAP32	arhgap32b	Rho GTPase activating protein 32b [Source:ZFIN;Acc:ZDB-GENE-091204-147]	ENSAMXG00000004877	0.0751963	-0.594523	7.16896e-07	4.5	4	Jacobsen syndrome is a contiguous gene disorder caused by the deletion of the end of the long arm of chromosome 11 characterized by intellectual disability and dysmorphic features. 8 of 17 Jacobsen syndrome patients (47%) described in Akshoomoff et al., 2015 exhibited behavioral characteristics consistent with an autism spectrum disorder diagnosis, leading to the identification of an autism criti…	25058499, 26979507, 27824329
16	ARNT2	arnt2	Aryl hydrocarbon receptor nuclear translocator 2	ENSAMXG00000019978	7.85e-11	-1.26	1.58587e-15	4.3	4	There is one unreplicated association reported (Chakrabarti et al., 2009; PMID: 19598235).	19598235
17	ASMT	asmt	Acetylserotonin O-methyltransferase	ENSAMXG00000012631	1.92e-06	-1.64	1.39721e-05	4.4	4	Rare variants in ASMT have been reported, without rigorous comparison of cases and controls (Melke et al., 2008, and others).	21251267, 20688166, 20377855, 18925931, 17957233, 17505466
18	ATRX	atrx	alpha thalassemia/mental retardation syndrome X-linked	ENSAMXG00000013991	1.1e-23	-0.05	0.623539	5.4 + acc2	4	Mutations in this gene are an established cause of an X-linked alpha-thalassemia / ID syndrome, with at least one autistic mutation carrier (PMID 18361425). Maternally-transmitted missense variants in ATRX have been identified in male ASD probands (PMIDs 23352163, 25533962), as well as a female ASD proband with a brother presenting with ADHD (PMID 24690944); however, segregation of these variants…	18361425, 23352163, 25533962, 24690944
19	BRCA2	brca2	breast cancer 2, early onset	ENSAMXG00000013027	0.000323601	0.3	0.0748683	4.4	4	Two de novo missense variants in the BRCA2 gene were identified in ASD probands from the Simons Simplex Collection in PMID 22495311.	22495311
20	BZRAP1	tspoap1	benzodiazapine receptor (peripheral) associated protein 1/ TSPO associated protein 1 [Source:HGNC Symbol;Acc:HGNC:16831]	ENSAMXG00000015980	0.00568519	-0.404557	0.147544	4.4	4	There is a single study showing an association of exonic deletions and duplications of BZRAP1 with ASD (Bucan et al.; PMID: 19557195).	19557195
21	C15orf43	NA	terb2, chromosome 15 open reading frame 43	NA	NA	NA	NA	4.4	4	A deletion in this gene was identified in 1 / 996 autistic cases vs. 0 / 1287 controls (PMID 20531469). In addition, three inherited single gene exonic deletions were found in three separate individuals together with numerous upstream duplicatons (PMID 21658581).	20531469, 21658581	zebrafish has a homolog TERB2 (ENSDARG00000039477) but not found in cavefish yet
22	C3orf58	dia1a (c3orf58)	Deleted in autism 1; c3ORF58	ENSAMXG00000010986	0.349057	-0.72	1.76662e-06	4.4	4	Rare variants in C3orf58 have been identified in individuals with ASD, but no rigorous comparisons of cases and controls (Aziz et al., 2011; Morrow et al., 2008).	21283809, 18621663
		dia1b (c3orf58)	Paralog	ENSAMXG00000019089	0.123952	0.12	0.428394
23	C4B	c4b	orthologue C4B: complement C4B (Chido blood group)	ENSAMXG00000012282	0.231365	-0.67	0.256882	4.3	4	Nominal association in very small samples in a region of extended LD.	2004485, 1639438, 8118537, 8765331, 15694999, 20452682
		c4b	orthologue C4B: complement C4B (Chido blood group)	ENSAMXG00000004416	0.000119965	0.04	0.921336
24	CA6	ca6	Carbonic anhydrase VI	ENSAMXG00000024778	1.27e-19	0.68	2.54027e-14	4.4	4	One report describes multiple exonic events in cases but none in controls (Bucan M et al., 2009). None of the variants confirmed beyond arrays, and statistical support is lacking (nominal only). 50% of the events were inherited from a parent.	19557195
25	CACNA1F	cacna1fb	calcium channel, voltage-dependent, alpha 1F	ENSAMXG00000007496	0.225283	-0.92	0.0230499	4.3	4	A significant but unreplicated association with ASD has been reported (Myers et al., 2011).	21383861
		cacna1fa	Paralog	ENSAMXG00000012913	0.377445	0.34	0.597146
26	CACNA1G	cacna1g	Calcium voltage-gated channel subunit alpha1 G	ENSAMXG00000009755	0.0164993	-1.47	1.04888e-06	4.3	4	Located in a linkage region with association not explaining linkage. Genetic association has been found between the CACNA1G gene and autism in the AGRE cohort (PMID 19455149) and a cohort using families from AGRE and AGP (PMID 23241247). Recently, a de novo synonymous variant in this gene was identified in an ASD proband from the Simons Simplex Collection (PMID 22542183). A homozygous in-frame de…	19455149, 23241247, 22542183, 25558065
27	CACNA1I	cacna1i	Calcium channel, voltage-dependent, T type, alpha 1I subunit	ENSAMXG00000013571	0.569306	-0.51	0.468407	4.3	4	An imputed SNP within the CACNA1I gene (rs5750860) showed association with ASD in a family-based association study in a combined sample of 2,781 parent/affected child trios from 543 multiplex Caucasian ASD families from the Autism Genetics Resource Exchange (AGRE) and 1,651 multiplex and simplex Caucasian ASD families from the Autism Genome Project (AGP) with a P-value of 7.4E-06 (Lu et al., 2012…	23241247, 23911319
28	CADM1	cadm1a	cell adhesion molecule 1	ENSAMXG00000004909	0.0126613	0.26	0.44205	4.4	4	Single study finding 2 rare variants (PMID: 18957284). No rigorous screening of controls. Mouse knock-out shows impairment of social and emotional behaviors (PMID: 20450890).	18957284, 20450890
		cadm1b	Paralog	ENSAMXG00000003312	0.106806	1.03	0.112521
29	CADPS2	cadps2	Ca2+-dependent activator protein for secretion 2	ENSAMXG00000000923	3.66e-12	-0.24	0.389672	4.1 + 4.4	4	There is minimal evidence for CADPS2 in autism. The gene is within the AUTS1 linkage region and also lies within a 750-kb de novo deletion identified in a single autism patient (Szatmari et al. 2007). In one study of 252 patients, seven nonsynonymous SNPs were identified that were not present in 217 controls (Sadakata et al. 2007). In addition, there is conflicting evidence regarding aberrant spl…	17322880, 17380209
30	CAMK4	camk4	Calcium/calmodulin-dependent protein kinase IV	ENSAMXG00000006696	0.0067051	-0.27	0.231479	4.3	4	A coding-synonymous substitution variant in exon 11 of the CAMK4 gene (rs25925) associated with ASD in a discovery cohort of 446 German ASD families, as well as in a combined meta-analysis using a subsample of the Autism Genome Project and a French case/control cohort in addition to the original German discovery cohort (Waltes et al., 2014).	24442360
31	CAPN12	NA	Calpain 12	NA	NA	NA	NA		4	This gene was identified by TADA (transmission and de novo association) analysis of a combined dataset from the Simons Simplex Collection (SSC) and the Autism Sequencing Consortium (ASC) as a gene strongly enriched for variants likely to affect ASD risk with a false discovery rate (FDR) of <0.1 (Sanders et al., 2015).	25363760, 25363768, 26402605	zebrafish has a homolog TERB2 (ENSDARG00000039477) but not found in cavefish yet
32	CASC4	casc4	cancer susceptibility candidate 4	ENSAMXG00000019191	0.226153	-0.38	0.00608213	4.4	4	Single gene exonic deletions were identified in 5 of 996 autistic cases with a control frequency <1% but otherwise unclear (PMID 20531469). A GWAS meta-analysis found support for a common CASC4 variant in alcohol dependence with p < 2 ? 10-5 (PMID 21703634).	20531469, 21703634
33	CCDC64	ccdc64	Coiled-coil domain containing 64	ENSAMXG00000011718	0.59752	-0.85	0.108944	4.2	4	Nearby flanking gene with suggestive association in two large GWAS studies (Wang et al., 2009).	19404256
34	CCDC88C	ccdc88c	Coiled-coil domain containing 88C	ENSAMXG00000002066	0.0105242	-0.19	0.0919697	4.4	4	Two de novo missense variants in the gene were identified in simplex ASD probands, with no de novo events in this gene observed in 1,786 unaffected siblings from the Simons Simplex Collection (P=0.07) (Iossifov et al., 2014; Krumm et al., 2015).	25363768, 25961944
35	CCDC91	NA	coiled-coil domain containing 91??	NA	NA	NA	NA	4.4	4	This gene was identified as a novel ASD candidate gene in Gonzalez-Mantilla et al., 2016 based on the presence of two potentially pathogenic loss-of-function variants in ASD cases (a de novo single gene deletion in Shen et al., 2010, and a maternally-inherited single gene deletion in Nava et al., 2014).	20231187, 23632794, 26817790	zebrafish and cavefish don't have CCDC91
36	CDH10	cdh10a	Cadherin 10	ENSAMXG00000009104	0.00920835	-2.7	2.41541e-11	4.2	4	Flanking gene to SNP with strong association (Wang et al., 2009). A de novo frameshift variant in the CDH10 gene was identified in an ASD proband from the Simons Simplex Collection (PMID 25961944).	19404256, 25961944
		cdh10a	orthologue CDH9	ENSAMXG00000009104	0.00920835	-2.7	2.41541e-11
37	CDH22	cdh22	Cadherin-like 22	ENSAMXG00000000906	0.82163	-1.08	0.0523746	4.4	4	Several CNVs in the CDH22 gene have been observed. In addition, genetic association has been found between the CDH22 gene and autism in two large cohorts (AGRE and ACC) of European ancestry and replicated in two other cohorts (CAP and CART) (Wang et al., 2009).	19404256
38	CDH8	cdh8	orthologue CDH8: cadherin 8	ENSAMXG00000007853	0.0276809	-2.23	1.01667e-07	4.4	4	Single gene inherited CNVs were found in two independent families with autism and/or learning disability; similar events were absent in >5000 controls (Pagnamenta et al., 2011). Inherited deletions adjacent to CHD8 were observed in two unrelated ASD probands but not in >3600 controls (Walker and Scherer, 2013). Whole genome sequencing of 235 subjects, including 71 ASD probands, identified a de no…	20972252, 23879678,
39	CDH9	cdh6*	*orthologue CDH9: cadherin 9	ENSAMXG00000013964	9.81e-32	-0.93	1.42565e-26	4.2	4	Flanking gene to SNP with strong association (Wang et al., 2009).	19404256
		cdh9	orthologue CDH9	ENSAMXG00000011737	0.0227141	-1.69	5.35235e-15
40	CLN8	cln8	Ceroid-lipofuscinosis, neuronal 8	ENSAMXG00000018720	0.51367	-0.07	0.702737	4.4	4	Missense variants in the CLN8 gene have been identified in Japanese ASD cases, including a p.Arg24His variant observed in three siblings with Asperger syndrome and their father diagnosed with PDD-NOS. However, the variants identified in these studies were frequently also observed either in Japanese control populations or in external databases, and no significant association between these variants…	25806950, 26657971, 10508524, 16570191
41	CLTCL1	cltcl1	ortologue CLTCL1: clathrin heavy chain like 1	ENSAMXG00000004125	0.375635	0.52	0.238292	4.3	4	A rare homozygous R125C mutation in the CLTCL1 gene was found to segregate perfectly with disease in a single multiplex ASD family (PMID 22511880). No homozygotes for this mutation were observed in 1328 control chromosomes. In a case-control screen for additional mutations, compound heterozygous mutations in the CLTCL1 gene were identified in 17/418 ASD cases and 6/371 controls.	22511880
		cltcl1	Paralog	ENSAMXG00000004114	0.631456	0.06	0.916557
42	CNTNAP5	cntnap5b	Contactin associated protein like 5	ENSAMXG00000013974	0.475094	-2.58	9.79337e-15	4.4	4	Rare mutations in the CNTNAP5 gene have been identified with autism in an IMGSAC cohort (Pagnamenta et al., 2010) as well as in two siblings with autism (Vaags et al., 2012). In addition, genetic association has been found of the CNTNAP5 gene with bipolar disorder (in Norwegian and Icelandic cohorts) as well as with treatment reponse in schizophrenic patients.	20346443, 22209245
		cntnap5a	Paralog	ENSAMXG00000016710	0.668618	-0.07	0.889537
43	CTNNA3	ctnna2*	*orthologue CTNNA3: catenin alpha 3	ENSAMXG00000018525	0.00760932	-1.58	1.21956e-05	4.3	4	Evidence for the role of CTNNA3 in autism comes from two studies. In one genome-wide association study, an imputed SNP in the gene was found to be suggestive of association (Wang et al., 2009). In another study, a TDT analysis showed positive association in 318 trios but was not replicated in a second cohort (Weiss et al., 2009).	19404256
		ctnna3	orthologue CTNNA3	ENSAMXG00000007835	0.500075	0.72	0.00087174
44	CYLC2	NA	cylicin 2	NA	NA	NA	NA	4.4	4	This gene was identified as a novel ASD candidate gene in Gonzalez-Mantilla et al., 2016 based on the presence of two potentially pathogenic loss-of-function variants in ASD cases (a maternally-inherited single gene deletion in an SSC proband in Levy et al., 2011, and a single gene deletion of unknown origin in Stobbe et al., 2013).	21658582, 23765050, 26817790	zebrafish and cavefish don't have CYLC2
45	CYP11B1	cyp11b1	orthologue CYP11B1: cytochrome P450 family 11 subfamily B member 1	ENSAMXG00000011283	0.818048	-0.4	0.550637	4.3	4	In a gene-based study by Chakrabarti et al (2009), CYP11B1 showed significant association with autistic traits in a population-based sample and in patients with high-functioning autism. This study has not been replicated. Positive association has not been shown in genome-wide studies.	19598235
46	DDX53	ddx43*	*orthologue DDX53: dead-box helicase 53	ENSAMXG00000004457	0.415998	0.02	0.983695	4.1	4	Maternally transmitted X-linked deletions at DDX53-PTCHD1 were found in 7 males / 996 both sexes vs. 0 / 4964 both sexes (p value = 1 x 10-6). 6 of the 7 deletions here more clearly impact DDX53 than PTCHD1 but are later very strongly implicated elsewhere both via presence of PTCHD antisense transcripts and PTCHD1 point mutations (PMID 20844286). In addition, rare deletions involving the DDX53 ge…	20844286, 20531469
47	DIXDC1	dixdc1 (1 of many)	DIX domain containing 1a [Source:ZFIN;Acc:ZDB-GENE-030721-2]	ENSAMXG00000009801	0.454484	-1.64481	3.5581e-27	4.4	4	Exome sequence analysis of the DIXDC1 gene in 5977 ASD cases and 7734 controls identified a greater burden of rare sequencing-disrupting SNVs (nonsense, missense, conserved splice-site disrupting) in both DIXDC1 isoforms in cases compared to controls [isoform 1: 68/5977 cases (1.14%) vs. 64/7734 controls (0.83%), p=0.033; isoform 2: 53/5977 cases (8.9%) vs. 41/7734 controls (0.53%), p=0.006] (Mar…	27752079, 22832659, 20624590, 27829159
		dixdc1b	Paralog	ENSAMXG00000006148	0.00647532	-0.20017	0.148595
48	DLGAP2	dlgap2b	discs, large (Drosophila) homolog-associated protein 2	ENSAMXG00000024541	0.481462	-0.78	0.199865	4.4	4	In ASD-associated CNVs (Pinto et al., 2010) for which at present there is not independent evidence.	20531469, 18252227, 19793310
		dlgap2a	Paralog	ENSAMXG00000018702	0.383825	0.33	0.629832
49	DLX2	dlx2b	Distal-less homeobox 2	ENSAMXG00000000552	0.00014584	1.36	9.45557e-16	4.3 + 4.4	4	DLX2 is within a replicated genome-wide significant linkage peak (IMGSAC). Association was observed in a multiplex cohort of 139 families and then replicated in a second larger cohort. The result is significant in both populations after correction but this accounts only for markers evaluated in this study (best p values ~ p x 10-3) (Liu X et al.). Rare variants were also observed in 4/94 cases an…	11481586, 18728693, 16266434
		dlx2a	Paralog	ENSAMXG00000011405	1.67e-10	0.48	3.33172e-07
50	DLX6	dlx6a	distal-less homeobox 6	ENSAMXG00000014554	0.0946654	-0.27	0.101419	4.3	4	An unreplicated association has been reported: the R219H variant was found in 2/64 patient lymphoblastoid cell lines in Nakashima et al. (2010) (PMID: 19195802).	19195802
51	DMXL2	dmxl2	Dmx-like 2	ENSAMXG00000015168	0.19435	0.63	0.117115	4.4	4	Two de novo missense variants in the gene were identified in simplex ASD probands, with no de novo events in this gene observed in 1,786 unaffected siblings from the Simons Simplex Collection (P=0.07) (Iossifov et al., 2014; Krumm et al., 2015).	25363768, 25961944
		dmxl2	Paralog	ENSAMXG00000015184	0.0879922	0.48	0.351481
		dmxl2	Paralog	ENSAMXG00000015112	0.105723	-0.43	0.421981
		dmxl2	Paralog	ENSAMXG00000015082	0.347244	-0.41	0.511723
		dmxl2	Paralog	ENSAMXG00000015139	0.000291608	-0.25	0.514329
		dmxl2	Paralog	ENSAMXG00000015048	0.134578	-0.48	0.436448
52	DNER	dner	Delta/notch like EGF repeat containing	ENSAMXG00000021551	0.099897	-1.67	3.89774e-22	4.3	4	A SNP within the DNER gene showed association in the secondary analyses in a combined AGP GWA sample with a P-value of 8.526E???07 (PMID 22843504). Deletions involving the DNER gene were identifed in two ASD probands in PMID 23275889.	22843504, 23275889
53	DOCK1	dock1	Dedicator of cytokinesis 1??	ENSAMXG00000006498	0.386713	0.5	0.0726573	4.4	4	A loss-of-function variant in the DOCK1 gene was identified in an ASD proband and an ASD-affected mother, but not in an unaffected sibling (Griswold et al., 2015). A de novo missense variant in this gene was also identifed in an ASD proband from the Simons Simplex Collection (Iossifov et al., 2014).	26185613, 25363768
		dock1	Paralog	ENSAMXG00000019799	0.673065	0.27	0.465675
54	DPP4	dpp4	Dipeptidyl peptidase 4	ENSAMXG00000013549	2.08e-18	-2.85	5.34127e-07	4.4	4	A recurrent homozygous splice-site variant in the DPP4 gene was found to segregate with ASD in one out of two multiplex families (Lim et al., 2013). A de novo frameshift variant in the DPP4 gene has also been identified (De Rubeis et al., 2014).	23352160, 25363760
55	DPP6	dpp6b	Dipeptidyl-peptidase 6	ENSAMXG00000018543	0.29088	-1.5	6.45906e-07	4.1	4	Found in an ASD-associated CNV without independent replication (Marshall et al., 2008).	20844286, 18252227
		dpp6a	Paralog	ENSAMXG00000009337	0.937747	-0.47	0.508336
56	DPYD	dpyda.3	orthologue DPYD: dihydropyrimidine dehydrogenase	ENSAMXG00000000135	4.7e-15	0.07	0.542107	4.4	4	Hemizygous deletion in 4 individuals from 3 families (PMID: 21114665). Exonic deletion seen in 1 control (out of 5670 screened). Unclear how many autism samples screened to identify 4 individuals.	21114665
57	DRD3	drd3	dopamine receptor D3 [Source:ZFIN;Acc:ZDB-GENE-021119-1]	ENSAMXG00000014808	0.82933	0.339738	0.595636	4.3	4	A single unreplicated association was reported (de Krom et al., 2009; PMID: 19058789).	19058789
58	DST	dst	Dystonin	ENSAMXG00000014847	1.19e-79	-1.72	1.51818e-126	4.4	4	Five case-specific loss-of-function variants were identified in the DST gene following the sequencing of 215 synaptic genes in 147 cases with ASD, 273 cases with schizophrenia, and 287 controls (Kenny et al., 2013); these variants were identified in two ASD cases and three SCZ cases and were not observed in the control cohort.	24126926
59	DUSP15	NA	dual specificity phosphatase 15 [Source:HGNC Symbol;Acc:HGNC:16236	NA	NA	NA	NA	4.3	4	A de novo missense variant in the DUSP15 gene that was predicted to be damaging was identified in an ASD proband in Neale et al., 2012; a second de novo missense variant in this gene that was predicted to be disease causing by MutationTaster was identified in an ASD proband of Chinese Han descent in Tian et al., 2016. An assocation study consisting of 255 children with ASD and 427 ethnically-matc…	22495311, 27223645	zebrafish and cavefish don't have DUSP15. Only have DUSP22/DUSP22a (ENSAMXG00000016387)
60	DVL3	dvl3	Dishevelled segment polarity protein 3	ENSAMXG00000014040	0.00537261	0.33	0.0366981	4.5	4	A de novo frameshift variant in DVL3 was observed in an ASD proband from the Simons Simplex Collection (Dong et al., 2014). More recently, a Dvl1???/???Dvl3+/??? mouse model was shown to display adult social and repetitive behavioral abnormalities associated with transient embryonic brain enlargement during deep layer cortical neuron formation, phenotypes which could be rescued by pharmacological…	25284784, 26830142
		dvl3a	Paralog	ENSAMXG00000018632	0.0415191	0.11	0.427389
61	DYDC1	NA	DPY30 domain containing 1 [Source:HGNC Symbol;Acc:HGNC:23460	NA	NA	NA	NA	4.4	4	A recurrent bigenic duplication involving the DYDC1 and DYDC2 genes was identified in seven unrelated ASD cases but not in 580 controls (Girirajan et al., 2013).	23375656	zebrafish and cavefish don't have DYDC1
62	DYDC2	dydc2	orthologue DYDC1: DPY30 domain containing 1	ENSAMXG00000020100	0.0113757	1.17	0.00226654	4.4	4	A recurrent bigenic duplication involving the DYDC1 and DYDC2 genes was identified in seven unrelated ASD cases but not in 580 controls (Girirajan et al., 2013).	23375656
63	EIF3G	NA	eukaryotic translation initiation factor 3 subunit G??	NA	NA	NA	NA	4.4	4	De novo variants in the EIF3G gene, including a missense variant and a synonymous variant predicted in PMID 26938441 to affect splicing regulation by altering an exonic splicing regulator, have been identified in ASD probands from the Simons Simplex Collection (O'Roak et al., 2012; Iossifov et al., 2012). Evaluation of the statistical significance of observing multiple functional de novo variants…	22495309, 22542183, 26938441	zebrafish and cavefish don't have EIF3G
64	EIF4E	eif4e1c	orthologue EIF4E: eukaryotic translation initiation factor 4E	ENSAMXG00000001428	4.76e-29	0.39	2.38559e-07	4.4	4	Region of linkage and rare mutations in several families associated with promoter activity.	19556253
		eif4e2	Paralog	ENSAMXG00000007905	7.06e-08	-0.67	0.00307329
		eif4e3	Paralog	ENSAMXG00000017439	2.32e-09	0.24	0.00710934
		eif4ea	Paralog	ENSAMXG00000015783	0.253487	0.26	0.0233726
		eif4eb	Paralog	ENSAMXG00000017516	0.0426074	0.21	0.14239
65	ELAVL2	elavl2	ELAV like neuron-specific RNA binding protein 2	ENSAMXG00000010902	3.97e-06	-0.14	0.369304	4.5	4	A de novo loss-of-function variant in the ELAVL2 gene was identified in an ASD proband from the Simons Simplex Collection (Iossifov et al., 2014). RNAi-mediated knockdown on ELAVL2 in primary human neurons and RNA sequencing identified a number of alternatively spliced transcripts downstream of ELAVL2 that overlap with RBFOX1 targets as well as targets of FMR1, as well as alternatively spliced an…	25363768, 27260404
66	EN2	eng2a	orthologue EN2: engrailed homeobox 2	ENSAMXG00000008331	0.00346152	-0.52	0.000128196	4.3	4	EN2 is located in a linkage region with variable evidence for association with autism. For example, studies have found associations in the Chinese Han population as well as AGRE, NIMH and CPEA cohorts. However, another study found no genetic association between EN2 and autism in an AGRE cohort (Zhong et al., 2003).	7643354, 12525552, 15024396, 16252243, 17948868, 17948901, 18424904, 19615670, 20050924, 20523082
		eng2a	Paralog	ENSAMXG00000002112	0.260038	-0.57	0.0100591
67	EP300	ep300a	E1A binding protein p300 [Source:HGNC Symbol;Acc:HGNC:3373	ENSAMXG00000007487	0.371045	-0.0334711	0.804135	4.5 + S	4S	Heterozygous variants in the EP300 gene are responsible for Rubinstein-Taybi syndrome 2 (OMIM 613684), a multiple congenital anomaly syndrome characterized by intellectual disability, postnatal growth deficiency, microcephaly, broad thumbs and halluces, and dysmorphic facial features (Roelfsema et al., 2005; Zimmermann et al., 2007; Foley et al., 2009). A patient with a de novo EP300 frameshift v…	15706485, 17299436, 19353645, 26788536, 27465822, 25363760, 25363768, 25533962, 27648933	zebrafish and cavefish don't have EP300 Only crebbp (ENSAMXG00000008137)
		ep300b	Paralog	ENSAMXG00000013602	0.904219	-0.275419	0.0219877
68	EPC2	epc2	Enhancer of polycomb homolog 2	ENSAMXG00000012850	6.71e-08	-0.33	0.00158901	4.1	4	EPC2 is frequently deleted along with MBD5 in cases with 2q23.1 microdeletion syndrome. While MBD5 is generally thought to be the casual locus of the syndrome, EPC2 may be responsible in part for the broader phentoype observed in patients with larger 2q23.1 deletions compared to those patients with a deletion of MBD5 only. For example, speech and language issues may be more severe with EPC2-conta…	19809484
69	ERG	fli1b	orthologue ERG: ERG, ETS transcription factor	ENSAMXG00000007799	0.00154128	-0.55	0.114898	4.3	4	A SNP within the ERG gene showed association in the secondary analyses in a combined AGP GWA sample with a P-value of 6.638E???07 (PMID 22843504).	22843504
70	ERMN	NA	ermin [Source:HGNC Symbol;Acc:HGNC:29208]	NA	NA	NA	NA	4.4	4	Analysis of methylation changes in blood DNA from 53 male ASD patients and 757 healthy controls found that hypomethylation caused by rare genetic variants (meSNVs) at six loci significantly associated with ASD (q-value <0.05); among the meSNVs identified was a differentially methylated CpG (DMCpG) at the GALNT5-ERMN locus in two ASD cases, one of whom displayed ERMN overexpression (Homs et al., 2…	27404287	zebrafish and cavefish don't have ERMN
71	ESR2	esr2a	Paralog	ENSAMXG00000020530	0.219405	0.34	0.654694	4.3	4	Single association study (PMID: 19598235). Nominal significance when corrected for multiple testing	19598235
		esr2b	estrogen receptor 2	ENSAMXG00000008365	0.738855	0.47	0.525633
72	ESRRB	esrrb	Estrogen related receptor beta	ENSAMXG00000014392	1.3e-10	-1.87	1.13977e-14	4.3	4	A single unreplicated association has been reported by Wang et al., 2009 (PMID: 19404256).	19404256
73	EXT1	ext1b	Exostosin 1	ENSAMXG00000021176	0.232135	0.38	0.0350852	4.4	4	Deletion mutations in the EXT1 gene were detected in two boys from separate families presenting with hereditary multiple exostoses and autism associated with mental retardation (PMID 12032595). Inactivation of the EXT1 gene in mice resulted in impairments in social interaction, expression of stereotyped, repetitive behavior, and impairments in ultrasonic vocalization, as well as some associated f…	12032595
		ext1a	Paralog	ENSAMXG00000016992	0.286394	0.22	0.160024
74	FABP5	fabp11a	orthologue FABP5	ENSAMXG00000011207	0.0293607	-1.03	1.30183e-53	4.3	4	One report of association without independent validation (Maekawa et al., 2010).	20057506
		fabp11b	orthologue FABP5: fatty acid binding protein 5	ENSAMXG00000016475	1.08e-09	-4.31	1.37313e-71
75	FBXO33	fbxo33	F-box protein 33	ENSAMXG00000019878	0.712132	1.24	0.00840597	4.3 + 4.4	4	FBXO33 is in a region of a de novo translocation in an individual with severe autism and MR (PMID: 20648246). The translocation might actually implicate the nearby gene LRFN5 based on expression data in the region; however, additional individuals with a deletion in this region did not have autism. A suggestive association was reported by Wang et al., 2009 (PMID: 19404256).	20648246
76	FBXO40	fbxo40	F-box protein 40	ENSAMXG00000005736	0.0430399	-1.55	0.000533365	4.4	4	Three duplications (unknown inheritance) were seen in a 1000-case discovery cohort but not in a 1000-case replication cohort or ~2500 controls. Two additional genes included in all events were listed (GOLGB1 and HCLS1). Two of the three duplications were confirmed by qPCR.	19404257
		fbxo40.1	Paralog	ENSAMXG00000004230	9.61e-07	-0.46	0.213308
		fbxo40.2	Paralog	ENSAMXG00000004236	0.0339218	-0.04	0.934235
77	FEZF2	fezf2	FEZ family zinc finger 2	ENSAMXG00000015825	0.0368036	-0.32	0.313744	4.3	4	A single unreplicated association has been reported by Wang et al., 2009 (PMID: 19404256).	19404256
78	FHIT	fhit	fragile histidine triad gene	ENSAMXG00000016351	0.00793437	-1.11	0.00147631	4.4	4	Minimal evidence for the involvement of FHIT in autism comes from one study (Sebat et al.) in which two affected individuals were each found to have a de novo copy number change (one deletion, one duplication) involving the FHIT gene.	17363630
79	FRK	fynrk*	*orthologue FRK: fyn related Src family tyrosine kinase	ENSAMXG00000014352	2.28e-10	1.49	3.02789e-50	4.3	4	Suggestive signal in GWAS, rare large deletion in the Autism Chromosome Rearrangement Database.	19404256
80	GABRA4	gabra4	gamma-aminobutyric acid (GABA) A receptor, alpha 4	ENSAMXG00000005855	0.884331	-0.85	0.191784	4.3	4	Two gene-based studies have found association of a SNP within GABRA4 and autism. In one study (Ma et al., 2005), SNPS in a series of GABA receptor subunit genes were anlayized in 470 caucasian families. Significant allelic association was found for rs1912960 (p=0.01) in GABRA4. In the second study, another 557 Caucasian individuals and 54 Afircan-American individuals were analyzed for 35 SNPs in …	16080114, 16770606
81	GALNT13	NA	UDP-N-acetyl-alpha-D-galactosamine:polypeptide N-acetylgalactosaminyltransferase 13 (GalNAc-T13)	NA	NA	NA	NA	4.4	4	Rare CNVs in the GALNT13 gene have been observed in autism.	19557195	zebrafish and cavefish don't have GALNT13
82	GALNT14	galnt14	UDP-N-acetyl-alpha-D-galactosamine:polypeptide N-acetylgalactosaminyltransferase 14	ENSAMXG00000010511	0.0646555	-0.68	0.069535	4.3	4	A SNP within the GALNT14 gene showed association in the secondary analyses in a combined AGP GWA sample with a P-value of 3.942E???07 (PMID 22843504).	22843504
83	GAS2	gas2	Growth arrest-specific 2	ENSAMXG00000017847	0.0327596	0.16	0.520455	4.3	4	In an association study involving cases and controls from AGRE and other sources (Weiss et al., 2009), TDT of the initial scan identified two SNPs in the GAS2 gene (rs12293188 and rs16910194) that showed association with ASD in the discovery stage (P=1.2E-05 and 4.2E-05, respectively); combination of case-control association analysis with TDT data resulted in P values of 1.1E-06 and 3.7E-06, resp…	19812673
		gas2	Paralog	ENSAMXG00000005997	0.0342322	0.31	0.348126
84	GLIS1	glis1	GLIS family zinc finger 1	ENSAMXG00000005278	0.0911466	-1.14	0.073953	4.3	4	Single-marker associations in the GLIS1 gene with ASD were identified in a fine-mapping case-control association study in the Taiwanese Han population (Kuo et al., 2015).	26398136
85	GLO1	glo1	Glyoxalase I	ENSAMXG00000024551	0.00539013	1.57	3.1211e-50	4.3	4	A polymorphism was identified by 2D gel electrophoresis comparing autism brain to control: 4/8 cases and 2/3 controls homozygous for acidic form of GLO1 protein. In 7/8 original cases the A allele is present versus 5/9 controls. The protein variant was determined to be the result of common cSNP, and thus followed-up by case-control analysis in AGRE patients versus complicated combination of contr…	18455873, 17346350, 16244648, 15386471
		glo1	Paralog	ENSAMXG00000003384	1.35e-10	0.28	0.00263428
86	GNB1L	gnb1l	guanine nucleotide binding protein (G protein), beta polypeptide 1-like	ENSAMXG00000000343	0.194223	0.54	0.191778	4.4	4	Rare mutations in the GNB1L gene, including a translocation, duplications and missense variants, have been identified in patients with ASD (Chen et al., 2011).	22095694
87	GPC6	gpc6b	glypican 6	ENSAMXG00000001884	0.632617	-0.89	0.0498348	4.1	4	Rare variants in the GPC6 gene have been identified with autism (Pinto et al., 2010). In particular, that study found two individuals with deletions and one individual with a duplication that involve GPC6.	20531469
		gpc6a	Paralog	ENSAMXG00000018430	0.112208	0.23	0.733079
88	GPR37	gpr37a	G protein-coupled receptor 37	ENSAMXG00000000895	0.0631698	-2.32	1.23366e-25	4.4	4	Two rare mutations in the GPR37 gene were identified in ASD patients: 1585-1587 ttc del (Del312F) in one Japanese patient and G2324A (R558Q) in one Caucasian patient; neither of these variants were observed in ethnically-matched controls. In addition, a potential ASD-related GPR37 variant, T589M, was found in 7 affected Caucasian men from five different families (Fujita-Jimbo et al., 2012). GPR37…	23251443, 25977097
		gpr37b	Paralog	ENSAMXG00000003640	0.000633517	0.51	0.00174667
89	GPR85	gpr85	G protein-coupled receptor 85	ENSAMXG00000025298	5e-07	-1.61	2.20305e-11	4.4	4	Maternally-inherited missense variants in GPR85 that altered dendritic branching following expression in mouse hippocampal neurons were observed in two unrelated Japanese ASD cases and were not seen in Japanese controls (Fujita-Jimbo et al., 2015). Overexpression of this gene in mice resulted in several behavioral abnormalities, including decreased social interaction and impaired memory (Matsumot…	25780553, 18413613, 22697179, 22968816
90	GPX1	gpx1a	Glutathione peroxidase 1	ENSAMXG00000006809	0.000133554	0.36	0.000181333	4.3	4	Unreplicated association of trinucleotide repeat polymorphism in Ming et al., 2010 (PMID: 19195803)	19195803
		gpx1b	Paralog	ENSAMXG00000015287	0.235806	-0.14	0.338923
91	GRID2	grid2	Glutamate ionotropic receptor delta type subunit 2	ENSAMXG00000015609	3.18e-08	-1.77	4.71622e-05	4.4	4	Rare mutations in the GRID2 gene have been identified with ASD (Schaaf et al., 2011). In particular, that study found two non-synonymous SNPs in GRID2 in 3 of 339 individuals with ASD.	21624971
92	GRIN2A	grin2ab	Glutamate ionotropic receptor NMDA type subunit 2A	ENSAMXG00000004215	0.032642	-2.66	2.72178e-10	4.3	4	There is association and linkage evidence for the GRIN2A gene. For example, genetic association has been found between the GRIN2A gene and autism in an IMGSAC cohort (Barnby et al., 2005).	15830322
		grin2aa	Paralog	ENSAMXG00000002516	0.661793	-1.49	0.0176041
93	GRM7	grm7	Glutamate receptor, metabotropic 7	ENSAMXG00000004103	0.676903	-1.07	0.0403866	4.4	4	SNPs in GRM7 associated with ASD in a pilot study of Chinese ASD cases (Yang et al., 2013). A de novo exonic deletion in GRM7 was identified in a proband with ASD and hyperactivity; three of the exons within the breakpoint boundaries of this deletion were predicted to be under purifying selection and highly expressed in prenatal brain regions (Liu et al., 2015). A de novo missense variant in GRM7…	23201551, 25921429, 22495306
94	GSTM1	gstm1	Glutathione S-transferase mu 1	ENSAMXG00000000228	0.153485	-1.02	3.4997e-18	4.3	4	Unreplicated association of homozygous deletion in Buyske et al., 2006 (PMID: 16472391)	16472391
		gstm1	Paralog	ENSAMXG00000000227	0.464256	-0.68	8.91237e-06
95	GTF2I	gtf2ird1*	*Orthologue GTF2I: general transcription factor IIi	ENSAMXG00000007482	0.0520257	-0.69	3.19637e-06	4.3	4	Genetic association of common variants in the GTF2I gene have been associated with autism (Malenfant et al., 2011). In addition, rare variants in the region surrounding GTF2I may be associated with Williams syndrome (Morris et al., 2003).	22048961, 14556246
96	GUCY1A2	gucy1a2	Guanylate cyclase 1 soluble subunit alpha 2	ENSAMXG00000003757	4.19e-05	-2.14	8.34674e-16	4.3	4	A SNP within the GUCY1A2 gene showed association in the secondary analyses in a combined AGP GWA sample with a P-value of 4.287E???07 (PMID 22843504).	22843504
97	HLA-A	NA	major histocompatibility complex, class I, A	NA	NA	NA	NA	4.3	4	There is minimal evidence for the role of HLA-A in autism. Two association studies have been published showing association with different HLA-A alleles.	16720216, 14568232	zebrafish and cavefish don't have HLA-A
98	HLA-B	NA	Major histocompatibility complex, class I, B	NA	NA	NA	NA	4.3	4	Different alleles of the HLA-B gene have been shown to nominally associate with ASD in case-control studies using two different populations (Al-Hakbany et al., 2014; Puangpetch et al., 2015).	24672722, 26819491	zebrafish and cavefish don't have HLA-B
99	HNRNPH2	NA	heterogeneous nuclear ribonucleoprotein H1 [Source:ZFIN;Acc:ZDB-GENE-040426-1856]	NA	NA	NA	NA	4.4	4	A rare, non-synonymous SNP in the HNRNPH2 gene was first identified in an individual with autism in Piton et al., 2011. Six unrelated females with a common neurodevelopmental phenotype involving developmental delay/intellectual disability were found to have de novo predicted deleterious missense variants in the HNRNPH2 gene; three of these six female patients were diagnosed with ASD (Bain et al.,…	20479760, 27545675
100	HOMER1	homer1b	Homer scaffolding protein 1	ENSAMXG00000008210	0.0730262	-2.42	6.97522e-25	4.4	4	Seven rare variants (minor allele frequency < 1%) in the HOMER1 gene were identified in a cohort of 290 non-syndromic ASD cases; none of these variants were observed in 300 ethnically matched controls. Four of the variants in the HOMER1 gene co-segregated with ASD in multiplex families (Kelleher III et al., 2012). PMID 22267161 demonstrated that altered mGluR5-Homer scaffolds contribute to mGluR5…	22558107, 22267161, 23803181, 26929812
		homer1	Paralog	ENSAMXG00000016078	0.266069	-0.31	0.31815
101	HRAS	hrasb	HRas proto-oncogene, GTPase	ENSAMXG00000016498	0.281401	-0.91	7.11927e-10	4.3	4	Two single marker studies from one group report association and replication of association, although neither is significant under current genome-wide criteria (case-control report by Comings et al. has only 48 subjects). Twelve out of thirteen individuals with Costello syndrome, characterized by mental retardation and carcinomas, show mutations in HRAS.	8098541, 7913707, 7485261, 8832771, 16170316
102	HS3ST5	hs3st5	heparan sulfate (glucosamine) 3-O-sulfotransferase 5	ENSAMXG00000014338	0.00892804	-1.25	0.0258106	4.3	4	Suggestive association from Wang et al (2009). No other evidence.	19404256
103	HSD11B1	hsd11b1la	hydroxysteroid (11-beta) dehydrogenase 1-like a	ENSAMXG00000008272	0.905997	0.346673	0.000323369	4.3	4	There is a single report of an unreplicated association of a common SNP (Chakrabarti et al., 2009; PMID: 19598235).	19598235
104	HTR1B	htr1b	5-hydroxytryptamine (serotonin) receptor 1B; GNC:5287	ENSAMXG00000024961	0.272939	-1.27	0.0373225	4.3	4	There is minimal evidence for the role of HTR1B in autism. In a single study looking at 7 SNPs in HTR1B and HTR1C in 252 autism cases, the authors found undertransmission of HTR1B haplotype in affected individuals (p=0.003).	19038234
		htr1b	Paralog	ENSAMXG00000025153	0.871301	-0.12	0.882184
105	HTR3A	NA	5-hydroxytryptamine (serotonin) receptor 3A	NA	NA	NA	NA	4.3	4	Initial candidate gene study with > 400 families provides nominal significance for involvement (uncorrected p = 0.0002), separate study suggests that separate allele may show nominally significant association (Rehnstr?m K, et al)	19184136, 19035560	zebrafish has a homolog HTR3A (ENSDARG00000089212) but not found in cavefish yet
106	HTR3C	htr3c	orthologue HTR3C	ENSAMXG00000001089	0.851367	-0.17	0.83292	4.3	4	In region of linkage in Finnish families. Subsequent association in region with 2 non-synonymous SNPs, but not multi-test significant (PMID: 19035560).	19035560
		htr3c	Paralog	ENSAMXG00000026026	0.284422	0.01	no score
107	HYDIN	hydin	HYDIN, axonemal central pair apparatus protein	ENSAMXG00000020596	0.489872	1.83	5.63417e-08	4.4	4	Three large CNVs (one deletion and two duplications) that include HYDIN were identified in unrelated ASD probands; of the events affecting HYDIN, two arose de novo in simplex ASD cases, and one was inherited in a multiplex autism family where the CNV segregated with disease (Girirajan et al., 2013). By comparison, no HYDIN exon-disrupting CNVs were observed in two independent control cohorts.	23375656
108	ICA1	ica1	Islet cell autoantigen 1	ENSAMXG00000024636	0.268239	-1.53	2.78973e-07	4.1	4	Rare duplications of 7p21 that include the ICA1 gene have been identified with ASD (Salyakina et al., 2011; Cukier et al., 2011).	21480499, 22016809
109	IL1R2	il1r2	interleukin 1 receptor, type II	ENSAMXG00000010710	8.3e-06	-0.51	0.225944	4.4	4	A single de novo synonymous SNP in the IL1R2 gene was identified with autism through exome sequencing (O'Roak et al., 2011).	21572417
110	IL1RAPL1	il1rapl1a	Interleukin 1 receptor accessory protein like 1	ENSAMXG00000002061	0.0458362	-0.91	0.000129421	4.4	4	Studies have identified rare sequence variants in the IL1RAPL1 gene with autism (e.g. Bhat et al., 2008).	18801879, 18005360, 20479890
		il1rapl1b	Paralog	ENSAMXG00000008715	0.349148	-0.87	0.209869
111	IL1RAPL2	il1rapl2	interleukin 1 receptor accessory protein-like 2	ENSAMXG00000007823	0.920642	-1.2	0.0682081	4.3	4	Genetic association has been found between the IL1RAPL2 gene and males with ASD in the HIHG/CHGR, AGRE and ACC cohorts (Chung et al., 2011). However, Piton et al. (2008) reported an absence of non-synonymous mutations in IL1RAPL2 in a screen of 142 individuals with ASD. Similarly, Kantoj?rvi et al. (2011) reported an absence of novel IL1RAPL2 mutations in a screen of 42 individuals with ASD.	22050706, 18801879, 21384559
112	INPP1	inpp1	Inositol polyphosphate-1-phosphatase	ENSAMXG00000014230	4.65e-17	0.68	2.58811e-06	4.3	4	Gene has one association study that is neither genome-wide significant nor replicated (Serajee et al., 2003).	14627686
113	JMJD1C	jmjd1cb	jumonji domain containing 1C	ENSAMXG00000011988	0.0102598	-0.02	0.86207	4.4	4	JMJD1C was originally hypothesized to be involved in autism based on a single case in which a patient with autism was found to have a de novo inversion which disrupted the JMJD1C gene (PMID 17290275). More recently, a de novo double missense variant in JMJD1C was identified in an ASD proband in PMID 22495311, and three additional missense variants in this gene were identified in ASD cases in PMID…	17290275, 22495311, 26181491
114	KCNMA1	kcnma1a	Potassium calcium-activated channel subfamily M alpha 1	ENSAMXG00000001588	5.55e-15	-1.11	1.2207e-13	4.3	4	Gene has one association study which is not genome-wide significant (Laumonnier et al., 2006).	17541064, 16946189
		kcnma1	Paralog	ENSAMXG00000004398	8.11e-05	0.53	0.0500054
115	KCTD13	kctd13	Potassium channel tetramerization domain containing 13	ENSAMXG00000003166	0.000578412	-1.25	2.50364e-10	4.1	4	Overexpression of the KCTD13 gene in zebrafish resulted in induction of the microcephaly phenotype associated with 16p11.2 duplications, whereas suppression of KCTD13 expression resulted in the macrocephaly phenotype associated with 16p11.2 deletions (PMID 22596160). An autistic proband with a de novo deletion including exons 3-5 of the KCTD13 gene was also identified in this report.	22596160
116	KDM4B	kdm4b	lysine (K)-specific demethylase 4B [Source:ZFIN;Acc:ZDB-GENE-060503-664]	ENSAMXG00000021589	0.00170543	-0.182691	0.0681793	4.5	4	Two de novo variants in the KDM4B gene (one nonsense, one damaging missense) were identified in ASD probands from the Autism Sequencing Consortium (De Rubeis et al., 2014). KDM4B was identified in Iossifov et al. 2015 as a strong candidate to be an ASD risk gene based on a combination of de novo mutational evidence and the absence or very low frequency of mutations in controls (PMID 26401017). Ne…	25363760, 26401017, 27023172
117	KHDRBS2	khdrbs2	KH RNA binding domain containing, signal transduction associated 2	ENSAMXG00000009582	0.000705238	-2.27	5.93505e-24	4.4	4	A rare deletion of an intronic segment within the KHDRBS2 gene has been identified with ASD (Salyakina et al., 2011).	22016809
118	KRR1	krr1	KRR1, small subunit processome component homolog	ENSAMXG00000013258	7.22e-13	0.63	4.37009e-11	4.3	4	Two SNPs within 100 kb of the KRR1 gene (one intronic, one 500B downstream of the gene) showed association with ASD in a case-control analysis in the Taiwanese Han population (Kuo et al., 2015).	26398136
119	LAMA1	lama1	Laminin subunit alpha 1	ENSAMXG00000018112	6.51e-08	0.68	1.71432e-12	4.3	4	A SNP within the LAMA1 gene showed association in the secondary analyses in a combined AGP GWA sample with a P-value of 3.578E???07 (PMID 22843504).	22843504
120	LEP	lepb	leptin b [Source:ZFIN;Acc:ZDB-GENE-041210-183]	ENSAMXG00000016308	NA	NA	NA	4.4	4	Two novel overlapping duplications involving the LEP gene were identified in unrelated ASD cases (Prasad et al., 2012).	23275889
121	LMX1B	lmx1bb	LIM homeobox transcription factor 1 beta	ENSAMXG00000014691	0.00677135	-0.46	0.000270634	4.3	4	Genetic association was found between two intronic SNPs in the LMX1B gene and autism in a Caucasian AGRE cohort (PMID 21901133).	21901133
		lmx1b	Paralog	ENSAMXG00000009021	0.0540537	-0.31	0.0345239
122	LRBA	lrba	LPS responsive beige-like anchor protein	ENSAMXG00000021707	0.279937	1.14	1.39906e-31	4.4	4	This gene was identified as a novel ASD candidate gene in Gonzalez-Mantilla et al., 2016 based on the presence of two potentially pathogenic loss-of-function variants in ASD cases (single gene deletions of unknown origin in probands from AGRE and the Simons Simplex Collection in Gai et al., 2012 and Girirajan et al., 2013, respectively).	21358714, 23375656, 26817790
		lrba	Paralog	ENSAMXG00000011876	0.126497	-0.85	0.128185
		lrba	Paralog	ENSAMXG00000011886	0.00962589	-1.73	0.00339557
123	LRFN5	lrfn5b	Leucine rich repeat and fibronectin type III domain containing 5	ENSAMXG00000006149	1.11e-07	-1.82	2.42006e-14	4.3 + 4.4	4	LRFN5 is in a region of a de novo translocation in an individual with severe autism and MR (PMID: 20648246). LRFN5 shows altered expression in this individual; however, additional individuals with a deletion in this region did not have autism. A suggestive association was reported by Wang et al., 2009 (PMID: 19404256).	20648246
		lrfn5a	Paralog	ENSAMXG00000014438	0.62353	-1.5	0.00125529
124	LRP2	lrp2a	Low density lipoprotein receptor-related protein 2	ENSAMXG00000005931	2.05e-05	0.53	0.00114102	4.3	4	Cluster-detection analysis of an ASD-associated chromosome 2q linkage region that had been sequenced in three independent datasets revealed variants in the LRP2 gene that were associated with ASD in two of the datasets (the combined variable-threshold-test p value is 1.2?? 10(-5)) (PMID 22578327). A de novo nonsense variant in the LRP2 gene was identified in an autistic proband following exome se…	22578327, 22542183
125	LRRC1	lrrc1	Leucine rich repeat containing 1	ENSAMXG00000005276	0.000180697	0.82	8.88882e-11	4.3	4	A single unreplicated association has been reported by Wang et al., 2009 (PMID: 19404256).	19404256
126	LZTS2	lzts2a	leucine zipper, putative tumor suppressor 2	ENSAMXG00000002964	0.000218717	0.09	0.487896	4.2	4	In a GWAS study, suggestive (not significant) association was identified near the gene. LZTS2 is known to function at the synapse and directly binds SHANK3.	19404256
		lzts2b	Paralog	ENSAMXG00000011211	0.0415227	0.33	0.322283
127	MAOA	maoa	monoamine oxidase	ENSAMXG00000002529	0.245069	0.32	0.0217612	4.3	4	Gene has several association studies which are not genome-wide significant.	20573161, 19100789, 18405062, 18361446, 17340199, 12919132, 11134668, 10374746
128	MAPK3	mapk3	Mitogen-activated protein kinase 3	ENSAMXG00000017822	0.00763059	0.38	2.46364e-07	4.1	4	Rare mutations in the MAPK3 gene have been identified with ASD (Schaaf et al., 2011)
129	MARK1	mark1	MAP/microtubule affinity-regulating kinase 1	ENSAMXG00000004609	0.00080712	-0.34	0.0246581	4.3	4	A TDT in 276 AGRE families using 126 SNPs across the 1q41 interval suggested association with SNPs and haplotypes in the MARK1 gene. One associated SNP (rs12410279) was observed to modulate transcription of MARK1. The gene is overexpressed in the prefrontal cortex (BA46) but not in cerebellar granule cells, in brain tissues from patients. Overexpression and silencing of MARK1 resulted in signific…	18492799
		mark1	Paralog	ENSAMXG00000013387	0.0185101	-0.33	0.358341
130	MBD1	mbd1b	methyl-CpG binding domain protein 1	ENSAMXG00000006387	0.772792	-0.32	0.0334334	4.4	4	Candidate gene based on role in methylation. Screening of cases identified several rare missense mutations (PMIDs: 15967618, 19921286); no rigorous screening of controls. Mice knock-outs have reduced social interaction, learning deficits and anxiety (PMID: 18385101).	15967618, 19921286, 18385101
		mbd1	Paralog	ENSAMXG00000016933	0.889148	-0.37	0.216809
131	MBD3	mbd3b	Methyl-CpG binding domain protein 3	ENSAMXG00000017952	9.96e-08	-0.36	2.7334e-07	4.4	4	A single unreplicated association was reported of the R23M variant in half-brothers by Cukier et al., 2010 (PMID: 19921286). A 2005 screen of the same gene was negative (Li et al., 2005; PMID: 15967618).	19921286, 15967618
132	MBD4	mbd4	methyl-CpG binding domain protein 4	ENSAMXG00000017271	0.00162422	1.07	2.8088e-05	4.4	4	There is minimal evidence for MBD4 in autism. In one study, Cukier et al. (2010) sequenced the gene in 226 autistic individuals. They identified two novel changes in the gene: one frameshift mutation that was maternally inherited, and one missense mutation in two cases that was not seen in 244 controls. MBD4 is also known to bind to the enhancer region of ERG2, a gene that is co-regulated with ME…	19921286
133	MCM4	mcm4	minichromosome maintenance complex component 4	ENSAMXG00000004298	2.04e-06	-0.03	0.80369	4.4	4	Two de novo variants (a missense variant and a synonymous variant predicted in PMID 26938441 to affect splicing regulation by altering an exonic splicing regulator) were observed in the MCM4 gene in ASD probands (Fromer et al., 2014). Evaluation of the statistical significance of observing multiple functional de novo variants in this gene, taking into account gene length and local sequence contex…	24463507, 26938441
134	MCPH1	mcph1	microcephalin 1	ENSAMXG00000003815	0.127676	-0.01	0.964533	4.4	4	Gene has multiple putative mutations identified (Ozgen et al., 2009; Glancy et al., 2009), yet they have not been studied in statistically convincing case-control examination.	19793310, 18716609, 19338500
135	MDGA2	mdga2	MAM domain containing glycosylphosphatidylinositol anchor 2	ENSAMXG00000020080	0.53468	-0.77	0.270285	4.4	4	Rare CNVs in the MDGA2 gene have been observed with autism (Bucan et al., 2009).	19557195
136	MEF2C	mef2ca	Myocyte enhancer factor 2C	ENSAMXG00000008663	2.43e-16	-1.28	2.06056e-14	4.4 + S	4S	Rare variants in the MEF2C gene have been identified with autism (Novara et al., 2010; Neale et al., 2012) as well as with mental retardation and developmental delay. Heterozygous mutations in MEF2C, as well as heterozygous 5q14.3 deletions involving MEF2C, are responsible for an autosomal dominant form of intellectual disability (MRD20, also referred to as chromosome 5q14.3 deletion syndrome; OM…	20412115, 22495311, 20513142, 23389741, 27841880, 27779093
		mef2cb	Paralog	ENSAMXG00000014607	6.05e-17	-0.48	0.00149671
137	MIB1	mib1	Mindbomb E3 ubiquitin protein ligase 1	ENSAMXG00000012348	0.618142	0.58	0.000345868	4.3	4	Analysis of rare coding variation in 3,871 ASD cases and 9,937 ancestry-matched or paternal controls from the Autism Sequencing Consortium (ASC) identified MIB1 as a gene meeting high statistical significance with a 0.01<FDR ???0.05, meaning that this gene had a ???95% chance of being a true autism gene (PMID 25363760).	25363760
138	MKL2	mkl2a	MKL/myocardin-like 2	ENSAMXG00000008553	0.0832432	0.66	0.0227185	4.3	4	An association study involving four European populations looked at six previously implicated genomic regions (PMID 20442744). Association of MLK2 with ASD was found in the Finnish population only.	20442744
		mkl2b	Paralog	ENSAMXG00000017729	0.00837472	0.05	0.936043
139	MNT	mnt	MAX network transcriptional repressor	ENSAMXG00000008763	0.0105262	-0.45	0.00264452	4.3	4	Two SNPs within 100 kb of the MNT gene (one intronic, one intergenic) showed association with ASD in a case-control analysis in the Taiwanese Han population (Kuo et al., 2015).	26398136
		mntb	Paralog	ENSAMXG00000020050	0.10529	-0.1	0.793044
140	MSR1	msr1	orthologue MSR1: macrophage scavenger receptor 1	ENSAMXG00000015424	0.489347	-1.01	0.127941	4.4	4	Two single gene inherited deletions were identified in 200 autistic probands, while found in controls at less than 1% (PMID 22495309).	22495309
141	MTF1	mtf1	metal-regulatory transcription factor 1	ENSAMXG00000001644	0.647897	-0.04	0.829829	4.3	4	A single, unreplicated association of common variants was reported by Serajee et al., 2004 (PMID: 15446388).	15446388
142	MTHFR	mthfr	methylenetetrahydrofolate reductase (NAD(P)H)	ENSAMXG00000014200	4.45e-06	0.15	0.221753	4.3	4	A genotype-phenotype study in an AGRE cohort found that the CT or TT genotype was associated with worse direct gaze, complex body movements, self-injury and overactivity (OR 2.1-2.7) (PMID 19455642). However, no association was found with the T allele and ASD (PMID 20440228). In a study of 205 simplex and 307 multiplex families, the 677T allele was more frequent in cases, the 677T-1298A haplotype…	19455642, 20440228, 21069446, 22775456, 23653228, 26956130
143	MYH4	NA	Myosin, heavy chain 4, skeletal muscle	NA	NA	NA	NA	4.4	4	A novel recurrent deletion involving the MYH4 gene was identified in two unrelated ASD cases (Prasad et al., 2012).	23275889	zebrafish and cavefish don't have MYH4
144	MYO16	myo16	myosin XVI	ENSAMXG00000003764	0.798364	0.2	0.609066	4.3	4	A single, unreplicated association of a common SNP has been reported by Wang et al., 2009 (PMID: 19404256).	19404256
145	NAALADL2	naaladl2	N-acetylated alpha-linked acidic dipeptidase-like 2	ENSAMXG00000008247	0.938212	0.56	0.422079	4.3	4	Two intronic SNPS within the NAALADL2 gene showed association with ASD in a case-control analysis in the Taiwanese Han population (Kuo et al., 2015).	26398136
146	NBEA	nbeaa	Neurobeachin	ENSAMXG00000015757	4.1e-06	-1.09	1.44264e-11	4.1 + 4.4	4	There is minimal evidence for NBEA. The gene is within a large de novo deletion seen in a patient with autism. A second report found that the NBEA gene was disrupted by a balanced translocation in a patient with autism.	12826745, 12746398
		nbeab	Paralog	ENSAMXG00000011903	0.565366	-0.66	0.249897
		nbeab	Paralog	ENSAMXG00000011914	0.00537452	0.18	0.534103
147	NCKAP5	nckap5 (nckap5l 1 of 2)	NCK-associated protein 5	ENSAMXG00000002787	0.527468	-0.0426487	0.770836	4.4	4	Two novel overlapping CNVs involving the NCKAP5 gene were identified in unrelated ASD cases (Prasad et al., 2012).	23275889
		nckap5 (nckap5l 2 of 2)	Paralog	ENSAMXG00000024707	3.09e-08	-0.329169	0.219434
148	NCOR1	ncor1	nuclear receptor corepressor 1 [Source:ZFIN;Acc:ZDB-GENE-040426-993]	ENSAMXG00000019642	0.33982	0.577797	0.00143095	4.5	4	A de novo potentially damaging missense variant in the NCOR1 gene was identified in an ASD proband from the Simons Simplex Collection (Iossifov et al., 2012); a de novo splice-site variant and paternally-inherited potentially damaging missense variant in this gene were identified in ASD probands from the Autism Clinical and Genetic Resources in China (ACGC) cohort (Wang et al., 2016). Interaction…	22542183, 27824329, 23770565
149	NDNL2	ndnl2	necdin-like 2	ENSAMXG00000012845	0.133018	0.41	0.00183764	4.1	4	Gene in a large duplication (15q11-13) that is associated with autism.	12095913, 11782285
150	NDUFA5	ndufa5	NADH:ubiquinone oxidoreductase subunit A5	ENSAMXG00000003659	0.284653	0.6	4.68257e-09	4.3	4	In a study involving 235 cases and 214 controls, 3 SNPs were found in the NDUFA5 gene. In that same study, a TDT involving 148 autism trios found two SNPs with significant association (PMID 20825370).	20825370
151	NEO1	neo1b	Neogenin 1	ENSAMXG00000019193	0.00308507	0.32	0.00646384	4.4	4	Biallelic variants in the NEO1 gene were identified in two ASD patients of Han Chinese descent (Siu et al., 2015).	26518331
		neo1a	Paralog	ENSAMXG00000007328	0.874935	-0.16	0.19666
152	NFIA	nfia	Nuclear factor I A	ENSAMXG00000017908	0.00106126	-1.97	3.46768e-08	4.5	4	A de novo nonsense variant in the NFIA gene was identified in an ASD proband from the Simons Simplex Collection in PMID 22542183. PMID 25961944 identified a de novo missense variant in another ASD proband from the Simons Simplex Collection; no de novo SNVs in this gene were observed in unaffected SSC siblings (P=0.02).	22542183, 25961944
153	NLGN1	nlgn1	neuroligin 1	ENSAMXG00000016615	0.75143	-0.64	0.357214	4.3	4	There is minimal evidence for the role of NLGN1 in autism. In one study (Glessner et al, 2009), investigators found an overrepresentation of CNVs in the NLGN1 gene in cases compared to controls (p=0.01). Ylisaukko-oja et al. found modest association of one marker in NLGN1 in a set of 100 Finnish families, but sequence analysis in 30 individuals revealed no mutations.	16077734, 19404257
154	NLGN4Y	nlgn4b*	*orthologue NLGN4Y: neuroligin 4, Y-linked	ENSAMXG00000001458	0.00124644	-2.1	2.84162e-17	4.3	4	Distribution of Y haplotypes was seen to be different between cases and controls (p=0.0001 by 100,000 simulations). Sequencing of 335 male samples identified rare missense variant at conserved position in 1 proband and father with intellectual disability, and this same variant was not seen in any of 2986 control Y chromsomes (~1500 boys). An association study in a Finnish sample provides no suppo…	19605777, 18628683, 16077734
		nlgn4a*	Paralog	ENSAMXG00000018861	0.451982	-1.31	0.00453373
155	NPAS2	npas2	neuronal PAS domain protein 2	ENSAMXG00000006915	8.93e-09	0.76	0.0104716	4.3	4	Single association study (PMID: 17264841), not significant if corrected for multiple testing.	17264841
156	NR2F1	nr2f1a	Nuclear receptor subfamily 2 group F member 1	ENSAMXG00000007779	6.47e-05	-1.36	4.74337e-45	4.4 + S	4S	Heterozygous mutations in this gene are a cause of Bosch-Boonstra-Schaaf optic atrophy syndrome (BBSOAS; OMIM 615722), an autosomal dominant disorder characterized by delayed development, moderate intellectual disability, and optic atrophy (Bosch et al., 2014). One of the six patients with Bosch-Boonstra-Schaaf optic atrophy syndrome described in Bosch et al., 2014 presented with autism spectrum …	24462372, 26986877, 22495306, 25363760
157	NRCAM	nrcama	Neuronal cell adhesion molecule	ENSAMXG00000016466	2.53e-08	-1.71	8.81576e-32	4.3	4	Multiple (but inconsistent) associations have been reported (Marui et al., 2009 PMID: 18664314; Hutcheson et al., 2004 PMID: 15128462).	18664314, 15128462
		nrcam	Paralog	ENSAMXG00000014777	0.000240778	-0.51	1.05288e-05
158	NRP2	nrp2	Neuropilin 2	ENSAMXG00000015291	0.000744632	-0.94	1.81816e-12	4.3	4	There is a single association study of 169 Han Chinese trios reporting two SNPs with significant association. This study has not been replicated.	17427189
		nrp2b	Paralog	ENSAMXG00000016895	2.67e-33	-0.73	2.36369e-12
159	NRXN2	nrxn2a	Neurexin 2	ENSAMXG00000020165	6.54e-06	-1.59	8.33931e-10	4.4	4	A study sequenced NRXN2 in 142 ASD patients and found a single truncating mutation in an ASD patient that was inherited from a father with severe language delay (PMID 21424692). This family was also linked to SCZ. Another study found a single patient with autistic traits, dysmorphism, cancer and a de novo deletion involving NRXN2 and other genes (including MEN1) (PMID 21600320).	21424692, 21600320
160	NTNG1	ntng1a	Netrin G1 (or vav3b)	ENSAMXG00000013183	0.012612	-2.35	1.67483e-05	4.4 + S	4S	NTNG1 disrupted by chromosomal translocation in a female Rett syndrome patient (PMID 15870826), basis for syndromic designation); two de novo LoF missense variants identified in unrelated simplex ASD cases (PMID 22495309); genetic association found between NTNG1 and schizophrenia in a Japanese population cohort (PMID 18384956)	15870826, 22495309, 18384956
		ntng1a	Paralog	ENSAMXG00000005175	0.23971	-0.51	0.487481
161	NTRK1	ntrk1	neurotrophic tyrosine kinase, receptor, type 1	ENSAMXG00000024617	0.0295028	0.23	0.741843	4.3	4	Genetic association has been found between the NTRK1 gene and both autism and Asperger syndrome (Chakrabarti et al., 2009).	19598235
162	NTRK3	ntrk3b	Neurotrophic receptor tyrosine kinase 3	ENSAMXG00000021538	1.48e-18	-0.82	0.00058274	4.3	4	Single association study (PMID: 19598235), not significant if corrected for multiple testing.	19598235
163	NUP133	nup133	nucleoporin 133	ENSAMXG00000001154	0.374073	0.04	0.911048	4.4	4	Three de novo variants (two missense variants and a synonymous variant predicted in PMID 26938441 to affect splicing regulation by altering an exonic splicing regulator) have been identified in the NUP133 gene in ASD probands from the Simons Simplex Collection (O'Roak et al., 2012; Iossifov et al., 2012; Iossifov et al., 2014). Evaluation of the statistical significance of observing multiple func…	22495309, 22542183, 25363768, 26938441
		nup133	Paralog	ENSAMXG00000001152	0.951425	-0.01	0.967186
164	NXPH1	nxph1	Neurexophilin 1	ENSAMXG00000025855	2.28e-09	-2.03	2.55501e-21	4.4	4	A study tested 42 ASD multiplex families for CNVs (PMID 22016809). It found one with a 7p21 duplication that included NXPH1. Another study also found a 7p21 duplication that included NXPH1 (PMID 21358714).	22016809, 21358714
165	ODF3L2	odf3l2	outer dense fiber of sperm tails 3-like 2	ENSAMXG00000017815	0.000390305	0.14	0.350485	4.4	4	A single, unreplicated association of exonic CNVs has been reported by Bucan et al., 2009 (PMID: 19557195).	19557195
166	OR1C1	NA	olfactory receptor, family 1, subfamily C, member 1	NA	NA	NA	NA	4.4	4	Rare variants have been associated with autism but are neither genome-wide significant nor replicated (Bucan et al., 2009).	19557195	zebrafish and cavefish don't have OR1C1
167	OR2M4	NA	Olfactory receptor, family 2, subfamily M, member 4	NA	NA	NA	NA	4.3	4	A total of four SNPs within 100 kb of the OR2M4 gene showed association with ASD in a case-control analysis in the Taiwanese Han population (Kuo et al., 2015).	26398136	zebrafish and cavefish don't have OR2M4
168	OR2T10	NA	olfactory receptor family 2 subfamily T member 10??	NA	NA	NA	NA	4.5	4	This gene was identified as a novel ASD candidate gene in Gonzalez-Mantilla et al., 2016 based on the presence of two potentially pathogenic loss-of-function variants in ASD cases (a de novo nonsense variant in an SSC proband in Iossifov et al., 2014, and a paternally-inherited frameshift variant in a Spanish male ASD proband in Codina-Sola et al., 2015).	25363768, 25969726, 26817790	zebrafish and cavefish don't have OR2T10
169	OTX1	otx1a	Orthodenticle homeobox 1	ENSAMXG00000002802	7.09e-14	0.3	0.0821457	4.3	4	Two SNPs in the OTX1 gene were associated with autism in ASD-CARC cohorts (P(FDR)=8.65 x 10(-7) and 6.07 x 10(5), respectively), AGRE cohort (P(FDR)=0.0034 and 0.015, respectively) and the combined families (P(FDR)=2.34 x 10(-9) and 0.00017, respectively); associations were marginal or insignificant in the New York and SIRFA cohorts (PMID 21750575). Mice lacking the Otx1 gene display spontaneous …	21750575, 7931541, 8841200
		otx1b	Paralog	ENSAMXG00000011543	3.66e-12	0.29	0.0893305
170	OXT	oxt/avp (1 of many)	oxytocin [Source:ZFIN;Acc:ZDB-GENE-030407-1]	ENSAMXG00000021172	0.48345	0.358446	0.384321	4.3	4	OXT polymorphisms have been found to associate with a diagnosis of ASD (Chakrabarti et al., 2009; Francis et al., 2016), ASD subphenotypes (Yrigollen et al., 2008; Francis et al., 2016), and autistic-like traits in the general population (Hovey et al., 2014).	18207134, 19580556, 24635660, 27242401
		oxt	oxytocin [Source:ZFIN;Acc:ZDB-GENE-030407-1]	ENSAMXG00000009155	0.627915	-1.43031	0.0282369
		oxt/avp (1 of many)	oxytocin [Source:ZFIN;Acc:ZDB-GENE-030407-1]	ENSAMXG00000021116	0.104372	-0.194781	0.71493
		avp	arginine vasopressin [Source:ZFIN;Acc:ZDB-GENE-030407-2]	ENSAMXG00000008582	0.0641833	-1.64624	0.00985281
171	PARD3B	pard3b	Par-3 partitioning defective 3 homolog B (C. elegans)	ENSAMXG00000015269	0.907179	0.17	0.367446	4.3	4	A SNP within the PARD3B gene showed association in the primary analyses of a combined AGP GWA sample with a P-value of 4.340E???07 (PMID 22843504).	22843504
		pard3bb	Paralog	ENSAMXG00000005554	0.0381751	0.15	0.493307
172	PCDH10	pcdh10	Protocadherin 10	ENSAMXG00000015613	7.31e-11	-2.25	1.95809e-27	4.4	4	A single rare CNV in the PCDH10 gene was observed with autism (PMID: 18621663).	18621663
		pcdh10	Paralog	ENSAMXG00000015801	1.27e-05	-1.03	1.96599e-20
173	PCDH15	pcdh15	protocadherin-related 15; HGNC:14674	ENSAMXG00000018085	0.000107695	-1.09	0.056019	4.3	4	A SNP within the PCDH15 gene showed association with ASD in the secondary analyses in a combined AGP genome-wide association sample with a P-value of 9.861E???08 (PMID 22843504). A de novo predicted damaging missense variant in PCDH15 was identified in an ASD proband from the Simons Simplex Collection (Iossifov et al., 2014). Rare inherited variants in PCDH15 were identified in Japanese ASD and s…	22843504, 25363768, 27058588
		pcdh15a	Paralog	ENSAMXG00000002174	0.000757273	-0.12	0.704584
		pcdh15b	Paralog	ENSAMXG00000017052	0.714623	0.08	0.923788
174	PCDH9	pcdh9	protocadherin 9; HGNC:8661	ENSAMXG00000012351	0.400596	-1.27	0.00191196	4.4	4	A single, unreplicated association of CNVs has been reported by Marshall et al., 2008 (PMID: 18252227).	18252227
175	PER1	per1b	period homolog 1	ENSAMXG00000018625	2.8e-25	-0.31	0.0078959	4.3	4	There is a single small study of 90 probands with high-functioning autism and 20 additional cases. Two SNPS in PER1 showed significant association. The study has not been replicated.	17264841
		per1a	Paralog	ENSAMXG00000019909	4.39e-26	-0.2	0.160557
176	PHIP	phip (1 of 5)	pleckstrin homology domain interacting protein [Source:ZFIN;Acc:ZDB-GENE-050208-261]	ENSAMXG00000004400	0.0142771	0.975205	0.0035238	4.5	4	A de novo potentially damaging missense variant in the PHIP gene was identified in an ASD proband from the Simons Simplex Collection (Iossifov et al., 2014); a de novo frameshift variant in this gene was identified in an ASD proband from the Autism Clinical and Genetic Resources in China (ACGC) cohort (Wang et al., 2016).	25363768, 27824329
		phip (2 of 5)	Paralog	ENSAMXG00000004405	0.600029	0.394846	0.361017
		phip (3 of 5)	Paralog	ENSAMXG00000004407	0.0638816	0.744888	2.50945e-07
177	PIK3CG	pik3cg	phosphoinositide-3-kinase, catalytic, gamma polypeptide	ENSAMXG00000004209	0.336031	0.01	0.978486	4.3	4	Association report but not genome-wide significant nor replicated (Serajee et al., 2003).	14627686
178	PITX1	pitx1	Paired like homeodomain 1	ENSAMXG00000009343	8.6e-06	-1.15	9.00173e-13	4.3	4	A single, unreplicated association has been reported.	18053270
179	PLN	NA	phospholamban	NA	NA	NA	NA	4.4	4	Paternally inherited gains have been observed in two unrelated autism cases (Marshall et al., 2008).	18252227	zebrafish and cavefish don't have PLN
180	PPP1R1B	ppp1r1b	Protein phosphatase 1, regulatory (inhibitor) subunit 1B	ENSAMXG00000015417	9.33e-17	-1.32	7.79994e-05	4.3	4	Case-control and family-based association analysis of the PPP1R1B gene in a cohort of 112 male-only affected sib-pair ASD families and a comparison cohort of 443 controls revealed an increased frequency of the rs1495099 CC (p=0.002), rs907094 (p=0.028), and rs3764352 GG (p=0.025) genotypes in affected males compared to the comparison group (PMID 22559203). Family-based association tests in the sa…	22559203
		ppp1r1b	Paralog	ENSAMXG00000008179	2.39e-18	-0.37	0.00208373
181	PPP2R1B	ppp2r1b	protein phosphatase 2 regulatory subunit A, beta	ENSAMXG00000018277	0.0672926	0.27	0.00761045	4.4	4	Two de novo variants (a missense variant and a synonymous variant predicted in PMID 26938441 to affect splicing regulation by altering an exonic splicing regulator) were observed in the PPP2R1B gene in ASD probands (Sanders et al., 2012; Fromer et al., 2014). Evaluation of the statistical significance of observing multiple functional de novo variants in this gene, taking into account gene length …	22495306, 24463507, 26938441
182	PPP2R5D	ppp2r5d	Protein phosphatase 2, regulatory subunit B', delta	ENSAMXG00000015584	0.408857	-0.13	0.448695	4.5 + S	4S	Four de novo missense variants in the PPP2R5D gene were identified in seven unrelated patients with developmental delay/intellectual disability; five of these patients also presented with ASD (Shang et al., 2015). Two of the de novo PPP2R5D missense variants that were found in ASD cases in this report (p.Glu198Lys and p.Glu200Lys) have been previously identified in patients with intellectual disa…	26576547, 25533962, 25972378, 26168268, 25363768
183	PRKDC	prkdc	protein kinase, DNA-activated, catalytic polypeptide [Source:ZFIN;Acc:ZDB-GENE-030131-9008]	ENSAMXG00000007058	0.707916	0.788981	9.23787e-13	4.4	4	SCID mice, which are homozygous for the severe combined immune deficiency (SCID) spontaneous mutation Prkdcscid, were shown to exhibit social deficits and hyper-connectivity between mutiple brain regions that could be rescued by repopulation of the adaptive immune system (Filiano et al., 2016). Three novel de novo predicted damaging missense variants in PRKDC were observed in ASD probands from th…	27409813, 25363768, 23722905
184	PSD3	psd3l	*orthologue PSD3: pleckstrin and Sec7 domain containing 3	ENSAMXG00000010171	0.690677	0.05	0.835024	4.4	4	A single gene deletion was identified in 1 of 996 cases, with a control frequency <1% but otherwise unclear (PMID 20531469). A second single gene deletion has also been identified (PMID 19557195).	20531469, 19557195
185	PTBP2	ptbp2a	polypyrimidine tract binding protein 2a [Source:ZFIN;Acc:ZDB-GENE-050320-141]	ENSAMXG00000000134	3.23e-32	0.194008	0.0134161	4.4	4	A previously unreported 5 bp indel variant located in a human accelerated region (HAR) between the DPYD and PTBP2 genes was homozygous in two brothers with ASD and ID from a consanguineous family; 4C-seq in human SH-SY5Y cell suggested an interaction between this HAR and the PTBP2 promoter, and luciferase reporter assays demonstrated that this indel variant reduced activity in N2A cells co-transf…	27667684, 25363760
		ptbp2b	Paralog	ENSAMXG00000000378	0.981544	-1.15035	7.07363e-23
186	PTGS2	ptgs2b	Prostaglandin-endoperoxide synthase 2	ENSAMXG00000010238	1.64e-05	2.52	3.93874e-148	4.3	4	A single, unreplicated association has been reported.	18579107
		ptgs2a	Paralog	ENSAMXG00000005495	0.987983	-0.2	0.305945
187	PTPN11	ptpn11b	protein tyrosine phosphatase, non-receptor type 11	ENSAMXG00000012738	0.0307452	-0.27	0.176269	4.4 + S	4S	This gene is associated with syndromic autism, where a subpopulation of individuals with a given syndrome develop autism. In particular, rare mutations of the PTPN11 gene have been identified with patients with Noonan syndrome (PMID 11704759). The prevalence of autistic traits in patients with Noonan syndrome has been quantified using standard assessment tools (PMIDs 24101678, 24458522). A de nov…	11704759, 24101678, 24458522, 25961944, 8662733
		ptpn11a	Paralog	ENSAMXG00000019931	0.53051	0.33	0.253785
188	RAB39B	rab39ba	RAB39B, member RAS oncogene family	ENSAMXG00000005906	6.5e-21	-1.35	7.14382e-21	4.4	4	A paper by Giannandrea et al. (2010) reports mutations that segregate with intellectual disability in families, and in some family members (one per large family) intellectual disability is associated with autism spectrum disorder, epileptic seizures, and macrocephaly. In the first of two families studied, 2/6 males with ID present with ASD; in the second family, 1 of 8 with ID present with ASD. A…	20159109
		rab39bb	Paralog	ENSAMXG00000003717	0.973714	-0.67	0.235226
189	RAPGEF4	rapgef4	Rap guanine nucleotide exchange factor 4	ENSAMXG00000013128	0.251958	-1.01	0.000147116	4.4	4	A single, unreplicated association of nonsynonymous variants has been reported by Bacchelli et al., 2003 (PMID: 14593429).	14593429
		rapgef4	Paralog	ENSAMXG00000015318	0.417957	-0.68	0.221146
		rapgef4	Paralog	ENSAMXG00000011563	0.206597	-0.17	0.796296
190	REEP3	reep3b	Receptor accessory protein 3	ENSAMXG00000011970	9.88e-08	0.55	2.82035e-13	4.4	4	Rare variant without large case-control study (Castermans et al., 2007)	17290275
		reep3a	Paralog	ENSAMXG00000011246	0.00127413	0.82	4.55025e-06
191	RERE	rerea	Arginine-glutamic acid dipeptide repeats	ENSAMXG00000024776	0.105877	-0.67	4.90857e-11	4.5 + S	4S	Novel recurrent/overlapping RERE CNVs (a paternally-inherited duplication and a deletion of unknown origin, both within an intronic region of the RERE gene) were identified in ASD probands in Prasad et al., 2012. A de novo LoF variant and a de novo predicted damaging missense variant were identified in RERE in ASD probands from the Simons Simplex Collection and Autism Sequencing Consortium, respe…	23275889, 25363760, 25961944, 27087320
		rereb	Paralog	ENSAMXG00000002224	0.640033	-0.44	4.14833e-05
192	RGS7	rgs7a	Regulator of G-protein signaling 7	ENSAMXG00000011216	0.0424639	-1.45	1.5624e-07	4.4	4	Rare variants in the RGS7 gene have been identified with autism in two studies. In the first (PMID 20531469), the RGS7 gene occurs in large CNVS. In the second (PMID 21937992), one pedigree is found with a homozygous nonsense mutation in the RGS7 gene. This pedigree's LOD score is approximately 2.4.	20531469, 21937992
		rgs7b	Paralog	ENSAMXG00000007898	0.181526	-1.3	0.0375426
193	RHOXF1	rhoxf1	orthologue RHOXF1: Rhox homeobox family member 1	ENSAMXG00000014772	0.0273179	-1.73	0.00472217	4	4	Suggestive association from Wang et al. (2009). No other evidence.	19404256
194	RIMS3	rims3	regulating synaptic membrane exocytosis 3	ENSAMXG00000015828	0.976889	-0.32	0.63427	4.4	4	Rare variants were identified in a multi-genic CNV region (Kumar et al., 2010; PMID: 19546099). Functional analysis of two of the missense variants identified in Kumar et al., 2010 revealed an effect of these variants on regulation of voltage-dependent Ca2+ channels (PMID 26142343).	19546099, 26142343
195	RIT2	NA	Ras-like without CAAX 2	NA	NA	NA	NA	4.3	4	A SNP downstream of the RIT2 gene (rs16976358) associated with ASD in a case-control analysis of 156 Japanese ASD cases and 620 Japanese controls (P-value 4.54E-06; OR 2.246, 95% CI 1.578-3.197) (Liu et al., 2015). Assocation of this SNP with ASD was replicated in a case-control analysis of 470 Iranian ASD cases and 470 Iranian controls (P-value 1.40; OR 1.40, 95% CI 1.08-1.81) (Emamalizadeh et a…	26314684, 26941103	zebrafish and cavefish don't have RIT2
196	RNF135	NA	Ring finger protein 135??	NA	NA	NA	NA	4.4 + S	4S	Genetic analysis of RNF135 in a French ASD cohort found a significant increase in the frequency of genotypes carrying the p.Arg115Lys missense variant in cases compared to controls (P=0.0019, odds ratio 4.23), including three unrelated patients that were homozygous for the p.Arg115Lys variant (Tastet et al., 2015). Mutations in RNF135 are responsible for macrocephaly, macrosomia, and facial dysmo…	17632510, 26368817	zebrafish and cavefish don't have RNF135
197	RPL10	rpl10a	ribosomal protein L10	ENSAMXG00000007677	0.247191	0.07	0.372277	4.4	4	Rare variant without large case-control study (Klauck et al., 2006)	19166581, 16940977
		rpl10	Paralog	ENSAMXG00000013437	NA	0.15	no score
198	RPS6KA2	rps6ka2	ribosomal protein S6 kinase, 90kDa, polypeptide 2	ENSAMXG00000003976	0.059893	0.56	0.0620955	4.4	4	Rare CNVs in the RPS6KA2 gene have been observed with autism (Marshall et al., 2008).	18252227
199	RPS6KA3	rps6ka3b	Ribosomal protein S6 kinase, 90kDa, polypeptide 3	ENSAMXG00000013900	0.000381321	0.3	0.00174667	4.5 + S	4S	A small subset of patients with Coffin-Lowry syndrome have also presented with autism (Zeniou et al., 2002) or transient autistic behavior (Manouvrier-Hanu et al., 1999), implicating RPS6KA3 as a syndromic ASD gene. On a related note, an ASD case had previously been identified who had also been given a provisional diagnosis of Coffin-Lowry syndrome (Bryson et al., 1988). More recently, a de novo …	3265136, 10528858, 11992250, 22495309
200	SATB2	satb2	SATB homeobox 2	ENSAMXG00000002186	2.81e-10	-1.99	1.92317e-14	4.3 + S	4S	This gene was identified as an ASD candidate gene following the identification of a balanced chromosomal abnormality (BCA) leading to gene disruption in an ASD case (PMID 22521361). This report also showed significant burden (P=0.001) of SATB2 CNVs in individuals with neurodevelopmental disorder (NDD; ~25% of cases with ASD). Delineation of the phenotypes associated with SATB2-associated syndrome…	22521361, 27774744
201	SCFD2	scfd2	sec1 family domain containing 2	ENSAMXG00000002603	8.59e-08	-0.23	0.344926	4.4	4	Two deletions affecting part of the SCFD2 gene were identified in unrelated cases with autism (PMID 20531469).	20531469
202	SCN4A	scn4ab	sodium voltage-gated channel alpha subunit 4	ENSAMXG00000006225	8.05e-05	-0.71	0.121881	4.4	4	Two de novo missense variants in the gene were identified in simplex ASD probands, with no de novo events in this gene observed in 1,786 unaffected siblings from the Simons Simplex Collection (P=0.17) (Iossifov et al., 2014; Krumm et al., 2015).	25363768, 25961944
		scn4aa	Paralog	ENSAMXG00000021306	0.203994	-0.57	0.32247
203	SDC2	sdc2	Syndecan 2	ENSAMXG00000010384	0.012394	0.27	0.000132396	4.4	4	Ishikawa-Brush et al., 1997 (PMID: 9259269) showed a translocation breakpoint 30 kb from SDC2.	9259269
		sdc2	Paralog	ENSAMXG00000000209	0.0841807	0.02	0.898418
204	SETDB1	setdb1b	SET domain bifurcated 1	ENSAMXG00000016168	0.0755819	-0.34	0.000556386	4.4	4	A total of nine ASD-specific variants in the SETDB1 gene were identified in cases but not controls. One of these variants, SETDB1 Pro1067del, segregated with disease in a multiplex ASD family (Cukier et al., 2012). An additional missense variant in SETDB1, p.Pro529Leu, was enriched in ASD cases of European ancestry (5/202 cases vs. 1/198 controls).	23055267
		setdb1b	Paralog	ENSAMXG00000010030	0.94413	-0.03	0.840173
205	SETDB2	setdb2	SET domainbifurcated 2; HGNC:20263	ENSAMXG00000016092	0.257108	-0.21	0.191073	4.4	4	A total of nine ASD-specific variants, three of which were non-synonymous, in the SETDB2 gene were identified in cases but not controls (Cukier et al., 2012); however, the three non-synonymous variants were not predicted to be deleterious. A de novo frameshift insertion in the SETDB2 gene was identified in a patient with intellectual disability in PMID 23020937).	23055267, 23020937
206	SEZ6L2	sez6l2	Seizure related 6 homolog like 2	ENSAMXG00000003204	1.18e-19	-1.72	1.4599e-29	4.1 + 4.3	4	SEZ6L2 lies within the 16p11.2 deletion/duplication region. This region is frequently deleted or duplicated in individuals with autism spectrum disorder, developmental delays or intellectual disability. One association study has been performed, showing significant association between autism and a coding variant in SEZ6L2, but this associated failed to replicate.	19242545, 21394203
207	SGSM3	sgsm3	Small G protein signaling modulator 3	ENSAMXG00000014779	4.86e-08	-0.48	0.0189309	4.4	4	De novo missense variants in this gene were identified in two separate reports using ASD probands from the Simons Simplex Collection (PMIDs 22495309, 23160955). Paternally-transmitted splice-site variants in SGSM3 were observed in two unrelated ASD probands from the Simons Simplex Collection (PMID 23160955).	22495309, 23160955, 23160955
208	SIN3A	sin3aa	SIN3 transcription regulator family member A??	ENSAMXG00000008726	0.595588	-0.268968	0.0185808	4.5 + S	4S	De novo missense variants in the SIN3A gene were observed in ASD probands from the Autism Sequencing Consortium and the Simons Simplex Collection (a predicted benign missense variant in De Rubeis et al., 2014, and a predicted damaging missense variant in Iossifov et al., 2014); a predicted benign missense variant in SIN3A was also observed in an unaffected sibing in Iossifov et al., 2014. De novo…	25363760, 25363768, 27399968, 27513193
		sin3ab	Paralog	ENSAMXG00000004608	0.238456	0.367887	0.0171493
209	SLC1A1	slc1a1	Solute carrier family 1 member 1	ENSAMXG00000013844	4.22e-06	-1.82	5.84044e-18	4.3	4	Association studies with positive association, which does not reach genome-wide significance (Brune et al., 2008; Gadow et al., 2010).	20410850, 20155310, 19360657, 18197083
210	SLC22A15	slc22a15	Solute carrier family 22 member 15	ENSAMXG00000011263	5.58e-05	-0.09	0.509279	4.3	4	A SNP within the SLC22A15 gene showed association in the secondary analyses in a combined AGP GWA sample with a P-value of 1.496E???07 (PMID 22843504).	22843504
211	SLC22A9	NA	solute carrier family 22 member 9	NA	NA	NA	NA	4.4	4	Two de novo variants (a missense variant and a synonymous variant predicted in PMID 26938441 to affect splicing regulation by altering an exonic splicing regulator) were observed in the SLC22A9 gene in ASD probands from the Simons Simplex Collection (Sanders et al., 2012; O'Roak et al., 2012). Evaluation of the statistical significance of observing multiple functional de novo variants in this gen…	22495306, 22495309, 26938441	zebrafish and cavefish don't have SLC22A9
212	SLC25A12	slc25a12	Solute carrier family 25 member 12; HGNC:10982	ENSAMXG00000011447	0.0220046	-1.55	3.03049e-15	4.3	4	Multiple but inconsistent associations reported.	20015484, 19913066, 19360665, 18607376, 18348195, 18180767, 17894412, 17693006, 17151801, 16648338, 16263864, 16205742, 15056512
		slc25a12	Paralog	ENSAMXG00000012512	0.33674	0.15	0.290588
213	SLC27A4	slc27a4	Solute carrier family 27 member 4	ENSAMXG00000006543	3.41e-05	0.35	0.136662	4.4	4	A functional polymorphism statistically enriched in Japanese ASD cases compared to ethnically-matched controls, as well as two novel case-specific missense variants in Japanese male ASD probands, were identified in the SLC27A4 gene (Maekawa et al., 2015).	26548558
214	SLC4A10	slc4a10a	Solute carrier family 4 member 10	ENSAMXG00000002997	1.84e-29	-1.78	9.59947e-56	4.4	4	A single individual with a deletion was reported by Sebat et al., 2007 (PMID: 17363630).	17363630
		slc4a10b	Paralog	ENSAMXG00000010002	0.00538018	-0.92	1.87824e-06
215	SLC6A4	slc6a4a	Solute carrier family 6 member 4	ENSAMXG00000010342	6.68e-08	-1.94	2.93388e-18	4.3	4	Several gene-based association studies have been carried out, but with mixed results and no true replications. In one family a single functional missense mutation was found to segregate with an OCD phenotype; two affected individuals also had Asperger syndrome.	19588468, 19360675, 11803447, 14593431
		slc6a4b	Paralog	ENSAMXG00000004268	0.138179	-0.28	0.661187
216	SLC6A8	slc6a8	Solute carrier family 6 member 8	ENSAMXG00000017442	1.28e-10	-0.74	0.000151177	4.4	4	Rare variants without large case-control study. Poo-Arguelles et al., 2006 report rare deleterious variants in two kids with intellectual disability with autism symptoms. Newmeyer et al. found one novel variant from 100 subjects. Mutations in the SLC6A8 gene are responsible for cerebral creatine deficiency syndrome-1 (CCDS1; OMIM 300352).	21308988, 20301745, 19319661, 18985105, 18726626, 18509488, 18461508, 17385170, 16941429, 16601898, 12889669, 24137762	zebrafish and cavefish don't have SLC9A9
217	SLC9A9	NA	solute carrier family 9 (sodium/hydrogen exchanger), member 9	NA	NA	NA	NA	4.4	4	Rare sequence variants in the SLC9A9 gene were observed in autism.	18621663
218	SND1	snd1	staphylococcal nuclease and tudor domain containing 1	ENSAMXG00000016318	2.02e-13	0.15	0.128641	4.3	4	Genetic association has been found between the SND1 gene and autism in a Northern Dutch population cohort (PMID 20442744).	20442744
219	SNTG2	sntg2	Syntrophin gamma 2	ENSAMXG00000014894	4.46e-07	-0.38	0.340898	4.4	4	A deletion containing part of the SNTG2 gene was identified in a patient with autistic features that was inherited from a mother with a mild personality disorder and was absent in a normal brother (PMID 20808228). In a subsequent study, a translocation disrupting the SNTG2 gene was identified in a female proband diagnosed with autism (PMID 22521361).	20808228, 22521361
220	SOX5	sox5	SRY-box 5	ENSAMXG00000007582	0.283415	-0.45	0.446084	4.4	4	A SOX5 deletion was found in one ASD subject out of nearly 1500 subjects referred for clinical genetic testing (PMID 20808228). In addition, nine individuals with single-gene deletions of SOX5, of which 2 have PDD, and seven larger deletions, of which one has autism, have been found (PMID 22290657). Other common associated features include ID, speech delay, dysmorphic features, and behavioral abn…	20808228, 22290657
221	SSPO	scospondin	orthologue SSPO: SCO-spondin	ENSAMXG00000012126	0.000236381	0.06	0.922169	4.4	4	Two de novo missense variants in the SSPO gene were identified in simplex ASD probands, with no de novo events in this gene observed in 1,786 unaffected siblings from the Simons Simplex Collection (P=0.91) (Iossifov et al., 2014; Krumm et al., 2015).	25363768, 25961944
222	ST7	st7	Suppression of tumorigenicity 7	ENSAMXG00000014997	0.593011	-0.8	2.3982e-05	4.4	4	ST7 maps to an autism linkage interval and is disrupted by a translocation in one case.	10889047
223	STK39	stk39	Serine/threonine kinase 39	ENSAMXG00000009817	1.43e-05	1.28	2.42817e-15	4.3	4	Single association study in region of linkage (PMID: 18348195), not significant if corrected for multiple testing.	18348195
224	STYK1	styk1	Serine/threonine/tyrosine kinase 1	ENSAMXG00000010082	1.56e-07	0.62	3.14002e-13	4.3	4	Two intronic SNPS within the STYK1 gene showed association with ASD in a case-control analysis in the Taiwanese Han population (Kuo et al., 2015).	26398136
		styk1	Paralog	ENSAMXG00000009547	0.0103603	0.92	1.60628e-06
225	SYN1	syn1	Synapsin 1	ENSAMXG00000001381	0.702356	1.47	1.4415e-10	4.4	4	Rare variants in the SYN1 gene have been identified with autism (PMID 21441247).	21441247
226	SYNE1	syne1a	Spectrin repeat containing nuclear envelope protein1	ENSAMXG00000006306	6.53e-14	-0.53	3.22855e-07	4.4 + S	4S	Rare mutations in the SYNE1 gene have been identified with autism (PMID 21572417) as well as with cerebellar ataxia and myogenic arthrogryposis multiplex congenita.	21572417
		syne1b	Paralog	ENSAMXG00000000506	1.49e-11	0.1	0.631079
227	SYT17	syt17	synaptotagmin 17	ENSAMXG00000009392	0.0140522	-0.56	0.0446484	4.3	4	Minimal evidence for SYT17 in autism comes from a single suggestive association signal in an association study.	19404256
228	TBC1D5	tbc1d5	TBC1 domain family member 5	ENSAMXG00000007142	0.000508815	0.31	0.0339806	4.4	4	Rare single-gene CNVs in the TBC1D5 gene were observed multiple times among 996 individuals of European ancestry with ASD but not in 1,287 matched controls (Pinto et al., 2010). These include three deletions involving exons. According to the UCSC browser, deletions have also been observed in controls, but not fully overlapping those reported by Pinto et al.	20531469
229	TBL1X	tbl1x	transducin beta like 1X-linked	ENSAMXG00000001491	0.468763	-0.06	0.682754	4.3	4	One SNP in the TBL1X gene showed chromosome-wide significance (but not genome-wide significance) in a large meta-analysis and joint analysis in males with ASD from the HIHG/CHGR, AGRE and ACC cohorts (Chung et al., 2011). As well, rare deletions or mutations in the TBL1X gene have been previously reported in syndromic disorders that include autism, but CNVs overlapping this gene were also reporte…	22050706, 10071191, 19441126, 16470742
230	TBX1	tbx1	T-box 1	ENSAMXG00000020444	3.14e-14	-1.43	1.1935e-30	4.1	4	Paylor et al. (2006) reports a family in which the phenotypic features of 22q11 deletion syndrome segregate with an inactivating mutation of TBX1. One family member (of three with the mutation) has Asperger syndrome, an autistic spectrum disorder.	16684884
231	TDO2	tdo2b	tryptophan 2,3-dioxygenase	ENSAMXG00000008213	0.282961	0.39	0.578999	4.3	4	Positive association which does not reach genome-wide significance (Nabi et al., 2004).	14755447
		tdo2a	Paralog	ENSAMXG00000015199	0.622043	0.37	0.623539
232	TSHZ3	tshz3b	teashirt zinc finger homeobox 3b [Source:ZFIN;Acc:ZDB-GENE-100319-2]	ENSAMXG00000006284	0.00017986	-1.31711	1.01292e-14	4.1	4	Caubit et al., 2016 evaluated 7 new patients and 15 previously reported cases with 19q12-q13.11 deletions and determined that TSHZ3 lies within the minimal region of ovelap for 19q12-q13.11 deletions found in patients with neurodevelopmental disorders, including ASD. Tshz3 +/- mice display altered corticostriatal synaptic transmission and plasticity and autism-like behavioral defects (Caubit et a…	27668656
233	TSPAN7	tspan7	Tetraspanin 7	ENSAMXG00000021471	3.12e-06	0.29	0.000382142	4.4	4	111 X-linked synaptic genes were sequenced in 140 ASD subjects (Piton et al., 2011). A P172H missense variant, which was associated earlier with mental retardation (MR) in two families, was identified. In the first MR study, the cosegregation of this variant with MR was not perfect, with one non-affected male carrying the variant. This variant was also identified by another team who screened pati…	20479760, 19339915, 18252227
234	TTN	ttnb	titin	ENSAMXG00000015164	0.352591	0.57	0.000103526	4.4	4	A rare, synonymous de novo mutation in the TTN gene has been identified in an individual with autism (O'Roak et al., 2011). Many synonymous and missense mutations were observed in controls as well. De novo missense variants in the TTN gene have subsequently been identified in four unrelated ASD probands from the Simons Simplex Collection; these variants were not observed in controls (PMIDs 224953…	21572417, 22495309, 22542183
		ttn	Paralog	ENSAMXG00000015097	0.867477	0.18	no score
235	UBE2H	ube2h	Ubiquitin conjugating enzyme E2 H	ENSAMXG00000019233	2.04e-08	0.46	6.79537e-06	4.3	4	Association and linkage evidence exists for the UBE2H gene and autism. For example, genetic association has been found in a French-Caucasian autism cohort (Vourc'h et al., 2003).	14639049
236	VASH1	vash1	Vasohibin 1	ENSAMXG00000014286	0.0113014	-1.13	4.40751e-14	4.4	4	A single, unreplicated association has been reported by Wang et al. (2009).	19404256
237	VSIG4	NA	V-set and immunoglobulin domain containing 4	NA	NA	NA	NA	4.4	4	A maternally-inherited nonsense variant in the VSIG4 gene was identified in a pair of affected monozygotic twins from a multiplex ASD family; this variant was not observed in an unaffected male sibling (Lim et al., 2013). A de novo splice-site variant in this gene has also been observed in an ASD proband from the Simons Simplex Collection (Iossifov et al., 2014).	23352160, 25363768	zebrafish and cavefish don't have VSIG4
238	WNK3	wnk3	WNK lysine deficient protein kinase 3	ENSAMXG00000018148	0.040695	0.31	0.346032	4.4	4	Studies have found rare mutations in the WNK3 gene that are associated with autism. In particular, Qiao et al. (2008) found two brothers with a microdeletion of Xp11.22 that included WNK3 and two other genes, of which PHF8 had previously been associated with mental retardation. Additional screening in that study revealed nothing further. Also, Piton et al. (2011) found two nonsynonymous variants …	18498374, 20479760
239	XPO1	xpo1b	exportin 1 (CRM1 homolog, yeast) b [Source:ZFIN;Acc:ZDB-GENE-070530-6]	ENSAMXG00000012704	1.34e-07	-0.121266	0.433911	4.3	4	A SNP in the XPO1 gene (rs6735330) was found to associate with autism in four cohorts, being significant in ASD-CARC cohorts (P-value following false discovery rate correction for multiple testing of 1.29E-05), the AGRE cohort [P(FDR)=0.0011] and the combined families [P(FDR)=2.34E-09] (Liu et al., 2011). XPO1 has been proposed to be a candidate gene for 2p16.1-p15 microdeletion syndrome, a neuro…	21750575, 27699255
240	YWHAE	ywhae1	tyrosine 3-monooxygenase/tryptophan 5-monooxygenase activation protein, epsilon polypeptide 1 [Source:ZFIN;Acc:ZDB-GENE-030131-779]	ENSAMXG00000008864	5.22e-06	0.00218629	0.981055	4.1	4	A novel recurrent duplication involving the YWHAE gene was identified in Prasad et al., 2012 in two unrelated ASD cases but not in 5,139 controls (FET two-tailed p=0.01421). Bruno et al., 2010 found that the minimal region of overlap for cases with 17p13.3 microduplication, which includes autism as a phenotype, spans 72 kb and encompasses a single gene, YWHAE. Curry et al., 2013 described 34 addi…	23275889, 20452996, 23813913, 23035971, 27506983
		ywhae2	Paralog	ENSAMXG00000006869	0.000656281	-0.176855	0.0737831
241	ZNF292	znf292a	zinc finger protein 292a [Source:ZFIN;Acc:ZDB-GENE-071004-18]	ENSAMXG00000014868	0.98735	-0.38143	5.15325e-05	4.5	4	A de novo loss-of-function (LoF) variant in the ZNF292 gene was identified in a female ASD proband with positive family history from the Autism Sequencing Consortium (Neale et al., 2012); a second de novo LoF variant in this gene was identified in an ASD proband from the Autism Clinical and Genetic Resources in China (ACGC) cohort (Wang et al., 2016).	22495311, 27824329
		znf292b	Paralog	ENSAMXG00000013980	0.063277	0.183025	0.132726
242	ZNF559	NA	Zinc finger protein 559??	NA	NA	NA	NA		4	This gene was identified by TADA (transmission and de novo association) analysis of a combined dataset from the Simons Simplex Collection (SSC) and the Autism Sequencing Consortium (ASC) as a gene strongly enriched for variants likely to affect ASD risk with a false discovery rate (FDR) of <0.1 (Sanders et al., 2015).	25363768, 26402605	zebrafish and cavefish don't have ZNF559
243	ZNF713	NA	Zinc finger protein 713	NA	NA	NA	NA	4.4	4	A de novo occurrence of the 7p11.2 folate-sensitive fragile site FRA7A was identified in a male ASD patient due to a CGG-repeat expansion mutation (~450 repeats) in a 5' intron of the ZNF713 gene; in a second unrelated family, three siblings with ASD and their unaffected father were found to carry FRA7A pre-mutations (Metsu et al., 2014).	25196122	zebrafish and cavefish don't have ZNF713
244	ZWILCH	zwilch	zwilch kinetochore protein	ENSAMXG00000002940	1.05e-06	-0.16	0.350621	4.5	4	This gene was identified as a novel ASD candidate gene in Gonzalez-Mantilla et al., 2016 based on the presence of two potentially pathogenic loss-of-function variants in ASD cases (a de novo frameshift variant in an SSC proband in Iossifov et al., 2014, and a de novo frameshift variant in an ASD proband from a multiplex family in Yuen et al., 2015).	25363768, 25621899, 26817790

## Sheet: gene-score_definitions
Score	Definition
1	Recurrent and convincing mutations accompanied by a rigorous statistical comparison with the mutation frequency in controls, and independent replication. Full sequencing of a comparable number of cases and controls is required, and the overall association should be genome-wide significant. 'Convincing' is defined as 'likely to be functional', or showing perfect segregation of mutations and phenot…
1.1	Recurrent and convincing mutations accompanied by a rigorous statistical comparison with the mutation frequency in controls, and independent replication. Full sequencing of a comparable number of cases and controls is required. Convincing is defined as ?likely to be functional?, or showing perfect segregation of mutations and phenotype in a large pedigree.
1.2	For results from association studies, those that reach genome-wide significance, uniquely implicating a single gene, and are independently replicated or reach genome-wide significance via meta-analysis of all current association studies. For genome-wide significant variants in an intergenic region, a nearby flanking gene would be included if it?s the only gene in strong LD with the intergenic var…
1.3	For genome-wide significant variants in an intergenic region, a nearby flanking gene would be included if it's the only gene in strong LD with the intergenic variant, or if the variant is also associated with altered expression of a particular flanking gene (or another line of strong evidence implicating this gene).
2	Strong Candidate
2.1	Rare mutations that are recurrent and convincing accompanied by a rigorous statistical comparison with the mutation frequency in controls. Independent replication is not required. Full sequencing of a comparable number of cases and controls is required. Convincing is defined as ?likely to be functional?, or showing perfect segregation of mutations and phenotype in a large pedigree. Rare de novo v…
2.2	For results from association studies, those that reach genome-wide significance, uniquely implicating a single gene, but with no independent replication. For genome-wide significant variants in an intergenic region, a nearby flanking gene would be included if it?s the only gene in strong LD with the intergenic variant, or if the variant is also associated with altered expression of a particular f…
2.3	Consistently replicated association of the same allele, falling short of genome wide significance, but is accompanied by evidence that the risk variant has a relevant functional effect in humans. ?Consistently replicated? means replication of the same variant in each follow-up association study that is appropriately powered and involves a population of the same ancestry, or inconsistent but overa…
3.1	Genes that meet at least two of criteria 4.1, 4.2, and 4.3, or meet one of those criteria and at least one line of category 4 accessory evidence.
3.2	Genes that meet category 2.3 criteria, but without accompanying functional evidence.
3.3	Rare de novo variants, likely to be disruptive, in two or more unrelated cases.
4	Minimal Evidence
4.1	Any gene in an ASD-associated multi-genic CNV (including syndromic) for which there is no other independent evidence.
4.2	Genes proximal to genome-wide significant intergenic variants that don?t meet category 1 or 2 criteria.
4.3	Any significant, convincing, but unreplicated association study. Also, multiple but inconsistent reports of association that is not overall significant by meta-analysis.
4.4	Genes with a series of two or more putative mutations identified (e.g. non-synonymous substitutions, single-gene deletion, duplication, disruption by translocation) for which there is not rigorous statistical comparison with controls.
4.5	A single rare de novo variant, likely to be disruptive.
acc1	Altered expression or function in ASD cases vs. controls in any tissue, whether as a function of genotype or not.
acc2	Strong evidence for involvement in a related phenotype or disorder (specifically including ADHD, ASD-related endophenotypes (e.g. language impairment), bipolar disorder, epilepsy, intellectual disability, schizophrenia.
acc3	Genes shown to be associated with ASD risk via genetic epistasis with another gene.
acc4	Genes whose product physically interacts with another ASD gene product.
5	Hypothesized but untested
5.1	Genes for which the only evidence comes from studies of model organisms, without statistical/genetic support in human studies.
5.2	Genes in a region of linkage with no unique evidence for that gene vs. others nearby.
5.3	Genes shown to functionally interact with category 1-3 ASD candidate genes.
5.4	Genes with a single rare variant observed in a single ASD case/family.
6.1	The weight of the evidence argues against a role in autism.
S	Mutations are associated with a substantial degree of increased risk and are consistently associated with additional features not required for an ASD diagnosis. If there is independent evidence implicating a gene in idiopathic ASD, it will be listed as #S (e.g. 2S, 3S, etc.). If there is no such independent evidence, the gene will be listed simply as 'S'
3S	Syndromic disease and genes that meet at least two of criteria 4.1, 4.2, or 4.3, or meet one of those criteria and at least one line of category 4 accessory evidence.
4S	Syndromic disease and genes that have evidence from category 4.
