# Supplementary material for: The evolution of a series of behavioral traits is associated with autism-risk genes in cavefish
Source: BMC Evol Biol. 2018 Jun 18;18:89. doi: 10.1186/s12862-018-1199-9 (PMC6004695; doi:10.1186/s12862-018-1199-9)
Supplement: Supplementary file 4 — The direction of gene regulation (up or down) seen in A. mexicanus with that seen in ASD patients versus controls. (XLSX 559 kb) [file 12862_2018_1199_MOESM4_ESM.xlsx]

## Sheet: README
Additional file 4.1 is referring Ansel et al 2017 result of ASD patient's transcritopme; Additional file 4.2 is referring Voineagu et al 2011 of ASD patient's transcritopme; Additional file 4.3 is referring Parikshak et al 2016 of ASD patient's transcritopme
Each sheet contains :
Gene Ortholog Number: The serial number of ortholog used in this study
Human Gene Symbol: Human ortholog symbol
A.mexicanus Gene Symbol
Gene Name: Common gene name
Ensembl ID (release 84): A. mexicanus Ensemble gene ID
p-value 10h-72h: P-values of the population x age interaction in the Gene expression (10, 24, 36, 72 hour post fertilization)
Log2 at 72 hpf: Log2 values of gene expression differences at 72 hours post fertilization (Pachón cavefish's expression devided by the one of Surface fish)
p-value 72h: P-values of the t-test between the gene expression values of Pachón cavefish and surface fish at 72 hours post fertilization.
Expression Direction in Human ASD: Expression direction (up or down) in ASD patients
SameDirection1_Opposite0: If cavefish gene expression is in the same direction comparing with the one of surface fish, the cell has score "1", othewise score "0". This is comparisons were performed only the cavefish gene which showed the significant expression difference between surface fish and cavefish
For the P-values and Log2 scores,
Yellow shade if P < 0.05 in P-value
Green shade if Log2 > 0 (cavefish gene expressed higer than the one of surface fish)
Red shade if Log2 < 0 (cavefish gene expressed lower than the one of surface fish)

## Sheet: Additional file 4.1
Additional file 4.1. Comparison of the expression directions between the transcriptomes of Human brain and A. mexicanus cavefish (Ansel et al., 2017)
Gene Number	Human Gene Symbol and Link	A.mexicanus Gene Symbol	Ensembl id (release 84)	p-value 10h-72h	Log2 72h	p-value 72h	Expression Direction in Human ASD (Ansel et al 2017)	SameDirection1_Opposite0
1	ABHD3	NA	NA	NA	NA	NA	Up
2	ACTG2	Paralog	ENSAMXG00000007729	0.832446	-0.650837	0.087322	Down
	ACTG2	zgc:86725	ENSAMXG00000012734	0.703863	-0.00725372	0.993354	Down
3	ADM	adma	ENSAMXG00000005958	0.0399571	0.744632	6.91502e-06	Up	1
4	AHI1	ahi1	ENSAMXG00000000479	0.328435	-0.0118033	0.938921	Down
5	ALAD	alad	ENSAMXG00000009307	0.841957	0.093831	0.45769	Down
6	ALPK1	alpk1	ENSAMXG00000010831	0.000387939	1.40136	1.2208e-42	Up	1
7	ANKRD22	ankrd22	ENSAMXG00000007745	0.0697383	1.5766	1.34377e-10	Up/Down
8	ANXA1	anxa1c	ENSAMXG00000006568	0.128894	-0.357911	0.00215915	Up/Down
9	AQP4	aqp4 (1 of many)	ENSAMXG00000009377	NA	-0.359618	0.615497	Up
	AQP4	aqp4	ENSAMXG00000019647	0.0859813	-0.129628	0.727095	Up
10	ATF3	atf3	ENSAMXG00000010494	0.523773	1.56265	1.25925e-13	Up/Down
11	BAG3	bag3	ENSAMXG00000004732	0.671533	0.611793	2.99305e-06	Up	1
12	C20orf7	NA	NA	NA	NA	NA	Down
13	C5orf16	NA	NA	NA	NA	NA	Down
14	CCL17	NA	NA	NA	NA	NA	Up
15	CD160	NA	NA	NA	NA	NA	Up
16	CHI3L1	NA	NA	NA	NA	NA	Up/Down
	CLIC1	clic1	ENSAMXG00000019896	0.918812	0.505169	0.01635	Up	1
18	CMKOR1	NA	NA	NA	NA	NA	Up
19	CNN3	NA	NA	NA	NA	NA	Up
20	COL4A1	col4a1	ENSAMXG00000003699	0.433991	-0.201769	0.0823276	Up
21	COX7B	cox7b	ENSAMXG00000007128	0.0674868	0.447899	8.15663e-07	Down	0
22	CSDA	NA	NA	NA	NA	NA	Up
23	CTNNB1	ctnnb1	ENSAMXG00000000198	0.00497114	-0.017037	0.865032	Up/Down
24	CX3CR1	NA	NA	NA	NA	NA	Up
25	CXCL10	NA	NA	NA	NA	NA	Up
26	CXCR4	cxcr4 (1 of many)	ENSAMXG00000015818	1.24e-07	0.829772	0.000116785	Up	1
	CXCR4	cxcr4b	ENSAMXG00000017787	2.16e-14	0.268499	0.114855	Up	1
27	CYC1	cyc1	ENSAMXG00000013515	1.11e-11	1.19202	6.11204e-81	Down	0
28	CYFIP1	cyfip1	ENSAMXG00000012657	3.38e-05	0.582028	1.36295e-18	Up	1
29	DLX1	dlx1a	ENSAMXG00000011415	3.91e-05	-0.240158	0.229762	Down	1
30	DNASE1L3	dnase1l3	ENSAMXG00000003952	0.297694	0.162819	0.830985	Down
31	DRD4	drd4b	ENSAMXG00000007190	0.00781282	-1.64957	0.0072837	Up/Down
	DRD4	drd4a	ENSAMXG00000016558	0.757685	-0.214424	0.683635	Up/Down
32	FAM46C	fam46c	ENSAMXG00000025994	0.00589843	0.543845	0.200498	Up/Down
33	FOSL1	Paralog	ENSAMXG00000006076	0.665253	0.0417377	0.95776	Up/Down
	FOSL1	fosl1a	ENSAMXG00000008191	NA	3.1469	1.092e-108	Up/Down
34	GAD1	gad1a	ENSAMXG00000011292	3.02e-07	-1.28121	1.209e-29	Down	1
	GAD1	gad1b	ENSAMXG00000012573	1.21e-07	-1.24099	1.56456e-16	Down	1
35	GADD45B	gadd45b (1 of many)	ENSAMXG00000006410	0.0349534	-0.748234	0.257212	Up	0
	GADD45B	gadd45ba	ENSAMXG00000018949	0.592535	0.494246	0.00355033	Up	1
36	GPR56	NA	NA	NA	NA	NA	Up
37	GRIA3	gria3a	ENSAMXG00000007563	3.34e-07	-1.39448	0.000337495	Down	1
	GRIA3	gria3b	ENSAMXG00000014220	8.78e-07	-1.56739	1.02991e-14	Down	1
38	GZMB	paralog	ENSAMXG00000002169	0.159071	0.551042	0.450884	Up
	GZMB	si:ch211-165b19.8	ENSAMXG00000002176	NA	0.655902	0.245748	Up
	GZMB	si:ch211-165b19.9	ENSAMXG00000002183	0.806577	-0.26742	0.731853	Up
39	HCK	hck	ENSAMXG00000002975	0.0408524	-0.419382	0.117115	Up/Down
40	HIST1H1C	si:ch211-103n10.5	ENSAMXG00000026270	0.528576	1.35781	0.0102472	Up	1
41	HIST1H2BD	NA	NA	NA	NA	NA	Up
42	HIST1H3H	NA	NA	NA	NA	NA	Up/Down
43	HLA-DQA1	NA	NA	NA	NA	NA	Down
44	HSPB1	hspb1 (1 of many)	ENSAMXG00000003980	NA	0.0144017	NA	Up
	HSPB1	Paralog	ENSAMXG00000016037	0.0941756	-0.570867	0.0232835	Up	0
45	IFITM2	NA	NA	NA	NA	NA	Up
46	IFITM3	NA	NA	NA	NA	NA	Up
47	IGF2BP1	NA	NA	NA	NA	NA	Up/Down
48	IGHA1	NA	NA	NA	NA	NA	Up
49	IGHG1	NA	NA	NA	NA	NA	Up/Down
50	IL2RA	NA	NA	NA	NA	NA	Up
51	IL2RB	il3rb	ENSAMXG00000007101	0.095492	0.903503	0.126691	Up
	IL2RB	Paralog	ENSAMXG00000017267	0.895693	0.469692	0.458781	Up
52	ITGB2	itgb2	ENSAMXG00000006182	0.38303	-0.0618639	0.798086	Up
53	KIF1B	kif1b	ENSAMXG00000013184	2.06e-12	-0.264028	0.00282693	Up/Down
54	KIR3DL2	NA	NA	NA	NA	NA	Up
55	KSP37	NA	NA	NA	NA	NA	Up
56	LAMP2	lamp2	ENSAMXG00000000208	0.0141978	0.344666	1.79264e-05	Down	0
57	LRP6	lrp6	ENSAMXG00000000673	0.0831829	-0.136249	0.239326	Down
558	MECP2	mecp2	ENSAMXG00000017019	0.284007	-0.105183	0.819031	Up/Down
59	MIA	mia	ENSAMXG00000007339	0.164378	-0.842507	8.13638e-05	Up/Down
60	MKNK2	mknk2a	ENSAMXG00000005705	0.0106899	-0.927378	0.106883	Up	0
	MKNK2	mknk2b	ENSAMXG00000016471	1.39e-05	0.703665	1.10648e-12	Up	1
61	MSI2	msi2 (1 of many)	ENSAMXG00000006452	1.85e-08	-0.0666663	0.628016	Up	0
	MSI2	msi2b	ENSAMXG00000010474	0.0465668	-0.486367	0.165047	Up
62	MSN	msna	ENSAMXG00000011348	0.000149951	-0.144693	0.0691527	Up	0
	MSN	msnb	ENSAMXG00000013264	0.0189792	-3.40778	1.34344e-15	Up	0
63	NDUFA2	ndufa2	ENSAMXG00000000818	0.381649	0.475765	0.0543929	Down
64	NDUFB3	ndufb3	ENSAMXG00000000169	0.288022	0.226989	0.436347	Down
65	NDUFB5	ndufb5	ENSAMXG00000011898	0.0291144	0.00519117	0.96865	Up/Down
66	NEURL3	neurl3	ENSAMXG00000001166	0.612568	0.472421	0.275744	Up/Down
67	NKG7	NA	NA	NA	NA	NA	Up
68	NP	NA	NA	NA	NA	NA	Up
69	P2RX5	p2rx8	ENSAMXG00000004084	0.0192765	-0.653839	0.204914	Up	0
	P2RX5	paralog	ENSAMXG00000019595	0.319573	-0.31235	0.665847	Up
70	P4HA1	p4ha1b	ENSAMXG00000011123	0.630607	-0.462261	0.0172831	Up	0
	P4HA1	p4ha1a	ENSAMXG00000011128	0.336668	-0.0124935	0.97898	Up
71	PALLD	palld	ENSAMXG00000009581	0.436821	0.599603	9.29838e-11	Up	1
72	PAM	pam	ENSAMXG00000011133	1.3e-11	0.0762674	0.566199	Up	1
73	PARP9	parp9	ENSAMXG00000012659	0.0699486	-0.491652	0.0601529	Up/Down
74	PIR	pir	ENSAMXG00000008593	2.73e-07	-0.541131	0.00187649	Up	0
75	PITPNC1	pitpnc1	ENSAMXG00000016003	0.0282574	-0.305667	0.359969	Up/Down
77	PRF1	Paralog	ENSAMXG00000003266	NA	-0.241187	NA	Up
	PRF1	prf1 (1 of many)	ENSAMXG00000003320	NA	NA	NA	Up
	PRF1	prf1.9	ENSAMXG00000008604	NA	NA	NA	Up
	PRF1	prf1.1	ENSAMXG00000008623	0.810833	0.0238054	0.976595	Up
	PRF1	prf1.5	ENSAMXG00000015406	0.014294	-1.34212	0.00083576	Up	0
	PRF1	prf1 (1 of many)	ENSAMXG00000017166	0.125859	-0.105938	0.898323	Up
	PRF1	prf1 (1 of many)	ENSAMXG00000017176	0.0456215	-0.437968	0.554448	Up	0
79	PTTG1IP	pttg1ipb	ENSAMXG00000003751	0.381579	0.30953	0.418681	Up
	PTTG1IP	pttg1ipa	ENSAMXG00000004823	8.08e-07	0.780458	2.54283e-15	Up	1
80	PXDN	pxdn	ENSAMXG00000013926	5.89e-10	0.346319	0.000981767	Up/Down
81	RELN	reln	ENSAMXG00000015348	0.776456	-1.80397	3.79122e-10	Up/Down
82	RPS21	rps21	ENSAMXG00000017628	0.306647	-0.0689059	0.567189	Up/Down
83	S100A10	s100a10a	ENSAMXG00000009806	0.812401	0.283941	0.0992792	Up
84	SCARA3	scara3	ENSAMXG00000018111	0.645311	-1.2778	8.17589e-05	Up	0
85	SDC2	sdc2 (1 of many)	ENSAMXG00000000209	0.123524	0.0214882	0.898418	Up
	SDC2	sdc2	ENSAMXG00000010384	0.024393	0.265408	0.000132396	Up	1
86	SERPINA1	serpina1	ENSAMXG00000009469	1.62e-14	-1.49967	2.1997e-124	Up/Down
	SERPINA1	Paralog	ENSAMXG00000009479	1.24e-11	-2.20607	1.93245e-81	Up/Down
	SERPINA1	Paralog	ENSAMXG00000009481	6.7e-18	-2.00748	1.502e-54	Up/Down
	SERPINA1	Paralog	ENSAMXG00000015554	4.2e-43	-3.42537	5.92452e-88	Up/Down
	SERPINA1	Paralog	ENSAMXG00000018103	4.75e-55	-3.14579	3.7757e-161	Up/Down
87	SERPINH1	serpinh1b	ENSAMXG00000000056	0.0603452	0.962454	3.67796e-29	Up	1
	SERPINH1	serpinh1a	ENSAMXG00000006432	0.702649	0.10944	0.279536	Up
88	SERTAD1	NA	NA	NA	NA	NA	Up
89	SFTPA2	hbl4	ENSAMXG00000001125	NA	-1.02408	0.0955004	Up/Down
90	SH2D1B/EAT2	si:ch73-264p11.1	ENSAMXG00000007848	3.19e-06	-0.491064	0.492654	Up	0
91	SHANK3	shank3a	ENSAMXG00000004290	0.00486985	-1.58189	0.000368183	Down	1
	SHANK3	shank3b	ENSAMXG00000009680	1.06e-09	-1.44738	3.0664e-10	Down	1
	SHANK3	Paralog	ENSAMXG00000012983	0.546137	-0.420312	0.572125	Down
92	SLC38A2	slc38a2	ENSAMXG00000012158	0.17355	0.239545	0.00114652	Up	1
93	SLC9A9	NA	NA	NA	NA	NA	Up
94	SPON2	spon2b	ENSAMXG00000007598	1.84e-27	1.41328	7.71164e-10	Up	1
95	STOM	stom	ENSAMXG00000006889	0.144478	0.0801429	0.567047	Up/Down
96	SYCE1	NA	NA	NA	NA	NA	Down
97	TAGLN2	NA	NA	NA	NA	NA	Up
98	TAP1	tap1	ENSAMXG00000017074	0.223325	-0.533633	0.170569	Up/Down
99	TBX21	tbx21	ENSAMXG00000010492	0.000120178	-0.286236	0.635348	Up	0
100	TET1	tet1	ENSAMXG00000001451	0.0950181	0.0574804	0.698206	Up
101	TIMP1	NA	NA	NA	NA	NA	Up
102	TMBIM1	tmbim1a	ENSAMXG00000015740	3.86e-06	1.29408	6.26695e-46	Up	1
	TMBIM1	tmbim1b	ENSAMXG00000017814	0.790551	-0.169988	0.799939	Up
103	TMEM40	NA	NA	NA	NA	NA	Down
104	TNFRSF19	tnfrsf19	ENSAMXG00000015150	0.00816877	0.46091	1.55141e-06	Down	0
105	TNPO1	tnpo1	ENSAMXG00000009842	0.878368	0.142942	0.160723	Up
106	UBD	NA	NA	NA	NA	NA	Up
107	WWTR1	wwtr1	ENSAMXG00000004716	0.412235	0.146536	0.284335	Up/Down
108	YAP1	yap1	ENSAMXG00000015263	0.259033	0.53326	0.466325	Up
109	ZFP36L1	zfp36l1a	ENSAMXG00000002202	2.08e-16	0.780438	4.63379e-36	Up	1
	ZFP36L1	zfp36l1b	ENSAMXG00000009284	0.877205	1.08646	2.43192e-08	Up	1
		32					Same direction	27
			orthologue significantly change the expression	51			Opposite direction	18
			Gene found in cavefish	77

## Sheet: Additional file 4.2
Additional file 4.2. Comparison of the expression directions between the transcriptomes of Human brain and A. mexicanus cavefish (Voineagu et al., 2011)
Gene Number	Human Gene Symbol and Link	A.mexicanus Gene Symbol	Ensembl id (release 84)	p-value 10h-72h	Log2 72h	p-value 72h	Expression Direction in Human ASD (Voineag et al 2011)	SameDirection1_Opposite0
1	ADM	adma	ENSAMXG00000005958	0.0399571	0.744632	6.91502e-06	Up	1
2	AHI1	ahi1	ENSAMXG00000000479	0.328435	-0.0118033	0.938921	Down
3	ALCAM	alcamb	ENSAMXG00000002938	9.64e-14	0.568361	2.95735e-19	Up	1
	ALCAM	alcama	ENSAMXG00000017313	0.827938	0.729627	1.28496e-08	Up	1
4	ANXA1	anxa1c	ENSAMXG00000006568	0.128894	-0.357911	0.00215915	Up	0
5	AQP4	aqp4 (1 to many)	ENSAMXG00000009377	NA	-0.359618	0.615497	Up
	AQP4	aqp4	ENSAMXG00000019647	0.0859813	-0.129628	0.727095	Up
6	BAG3	bag3	ENSAMXG00000004732	0.671533	0.611793	2.99305e-06	Up	1
7	C5orf16	NA	NA	NA	NA	NA	Down
8	C6orf142	NA	NA	NA	NA	NA	Down
9	C6orf154	NA	NA	NA	NA	NA	Down
10	CAMK2A	camk2a	ENSAMXG00000000783	4.43e-07	-0.686164	0.00770618	Down	1
11	CLIC1	clic1	ENSAMXG00000019896	0.918812	0.505169	0.01635	Up	1
12	CLIC4	clic4	ENSAMXG00000016636	0.395357	0.282204	0.217967	Up
	CLIC4	clic4 (1 to many)	ENSAMXG00000018878	0.417943	0.142042	0.295709	Up
13	CMKOR1	NA	NA	NA	NA	NA	Up
14	CNN3	cnn2	ENSAMXG00000006390	0.690549	0.849316	6.17931e-07	Up	0
15	COL4A1	col4a1	ENSAMXG00000003699	0.433991	-0.201769	0.0823276	Up
16	CRYAB	cryabb	ENSAMXG00000007337	NA	NA	NA	Up
	CRYAB	cryaba	ENSAMXG00000009792	NA	-0.416677	NA	Up
17	CSDA	NA	NA	NA	NA	NA	Up
18	CSRP2	csrp2	ENSAMXG00000013550	1.2e-17	1.76763	9.84564e-22	Up	1
19	DLG3	dlg3	ENSAMXG00000000188	0.0385136	-0.0209853	0.898201	Down	1
20	DLX1	dlx1a	ENSAMXG00000011415	3.91e-05	-0.240158	0.229762	Down	1
21	DNAJB6	dnajb2 (1 to many)	ENSAMXG00000000384	0.889321	0.567717	0.000214583	Up	1
	DNAJB6	dnajb6a	ENSAMXG00000008377	0.123773	-0.0615754	0.647342	Up
22	ELAVL1	elavl1	ENSAMXG00000006391	1.11e-07	1.16746	1.9165e-18	Up	1
	ELAVL1	hug	ENSAMXG00000018902	4.13e-09	-0.461562	2.69614e-11	Up	0
23	ELOVL5	elovl5	ENSAMXG00000012674	7.21e-39	0.0907329	0.643657	Up	1
24	FGF2	NA	NA	NA	NA	NA	Up
25	FGF12	fgf12a	ENSAMXG00000018603	0.585947	-0.721202	0.183886	Down
26	FOXO1A	NA	NA	NA	NA	NA	Up
27	GADD45B	gadd45b (1 to many)	ENSAMXG00000006410	0.0349534	-0.748234	0.257212	Up	0
	GADD45B	gadd45ba	ENSAMXG00000018949	0.592535	0.494246	0.00355033	Up	1
28	GNG5	gng5	ENSAMXG00000019012	6.87e-08	0.23247	0.0304469	Up	1
29	HEBP2	hebp2	ENSAMXG00000002126	1.07e-07	2.10063	1.218e-133	Up	1
30	HIST1H1C	si:ch211-103n10.5	ENSAMXG00000026270	0.528576	1.35781	0.0102472	Up	1
31	HIST1H2BD	hist2h2l	ENSAMXG00000025090	2.76e-07	-1.3585	7.94418e-21	Up	0
32	HMG20B	hmg20b	ENSAMXG00000017986	1.58e-07	0.129643	0.166535	Up	1
33	IFITM2	NA	NA	NA	NA	NA	Up
34	IFITM3	NA	NA	NA	NA	NA	Up
35	ITGAV	itgav	ENSAMXG00000000110	0.134082	1.5115	2.74104e-56	Up	1
36	ITPKB	itpkb	ENSAMXG00000015359	0.365153	0.656083	0.000344501	Up	1
37	KCNJ4	kcnj4	ENSAMXG00000012786	0.814479	-0.607419	0.397994	Down
38	KIF1B	kif1b	ENSAMXG00000013184	2.06e-12	-0.264028	0.00282693	Up	0
39	LOC201229	NA	NA	NA	NA	NA	Down
40	LRRC32	lrrc32	ENSAMXG00000009270	0.869945	-0.262084	0.0976367	Up
41	MID1	mid1	ENSAMXG00000001793	0.580302	-1.17819	7.90431e-16	Up	0
	MID1	mid1 (1 to many)	ENSAMXG00000015350	1.14e-08	-1.35237	1.63586e-17	Up	0
42	MKNK2	mknk2a	ENSAMXG00000005705	0.0106899	-0.927378	0.106883	Up	0
	MKNK2	mknk2b	ENSAMXG00000016471	1.39e-05	0.703665	1.10648e-12	Up	1
43	MSI2	msi2a	ENSAMXG00000006452	1.85e-08	-0.0666663	0.628016	Up	0
	MSI2	msi2b	ENSAMXG00000010474	0.0465668	-0.486367	0.165047	Up	0
44	MSN	msna	ENSAMXG00000011348	0.000149951	-0.144693	0.0691527	Up	0
	MSN	msnb	ENSAMXG00000013264	0.0189792	-3.40778	1.34344e-15	Up	0
45	NUP93	nup93	ENSAMXG00000003669	0.0387349	-0.0253921	0.803952	Down	1
46	NP	NA	NA	NA	NA	NA	Up
47	P4HA1	p4ha1	ENSAMXG00000011123	0.630607	-0.462261	0.0172831	Up	0
48	PALLD	palld	ENSAMXG00000009581	0.436821	0.599603	9.29838e-11	Up	1
49	PCBD1	pcbd1	ENSAMXG00000004693	0.228948	-0.213301	0.107197	Up
50	PIR	pir	ENSAMXG00000008593	2.73e-07	-0.541131	0.00187649	Up	0
51	PITPNC1	pitpnc1	ENSAMXG00000015250	0.123997	-0.0459974	0.902934	Up
	PITPNC1	zgc:101640	ENSAMXG00000016003	0.0282574	-0.305667	0.359969	Up	0
52	PLEKHC1	NA	NA	NA	NA	NA	Up
53	PTPN3	ptpn3	ENSAMXG00000005483	0.000386237	0.96822	9.66296e-20	Down	0
54	PTTG1IP	pttg1ipb	ENSAMXG00000003751	0.381579	0.30953	0.418681	Up
	PTTG1IP	pttg1ipa	ENSAMXG00000004823	8.08e-07	0.780458	2.54283e-15	Up	1
54	RASGRP2	rasgrp2	ENSAMXG00000020174	0.0778282	-0.748089	0.0939955	Down
	RASGRP2	rasgrp2 (1 to many)	ENSAMXG00000020940	0.394361	-1.00904	0.011869	Down	1
55	RHOBTB3	si:dkey-6b12.5	ENSAMXG00000006642	0.341609	-1.00828	0.081404	Up
56	RPS21	rps21	ENSAMXG00000017628	0.306647	-0.0689059	0.567189	Up
57	S100A10	s100a10a	ENSAMXG00000009806	0.812401	0.283941	0.0992792	Up
58	SCARA3	scara3	ENSAMXG00000018111	0.645311	-1.2778	8.17589e-05	Up	0
59	SDC2	sdc2	ENSAMXG00000010384	0.024393	0.265408	0.000132396	Up	1
60	SERTAD1	NA	NA	NA	NA	NA	Up
61	SLC9A9	NA	NA	NA	NA	NA	Up
62	ST6GALNAC5	st6galnac5a	ENSAMXG00000019059	0.271753	-2.04068	1.04345e-12	Down	1
63	STOM	stom	ENSAMXG00000006889	0.144478	0.0801429	0.567047	Up
64	TAGLN2	NA	NA	NA	NA	NA	Up
65	TAP1	tap1	ENSAMXG00000017074	0.223325	-0.533633	0.170569	Up
66	TIMP1	NA	NA	NA	NA	NA	Up
67	TIPARP	tiparp	ENSAMXG00000010760	3.77e-10	0.557979	1.48685e-06	Up	1
68	TMBIM1	tmbim1	ENSAMXG00000015740	3.86e-06	1.29408	6.26695e-46	Up	1
	TMBIM1	tmbim1 (1 to many)	ENSAMXG00000017814	0.790551	-0.169988	0.799939	Up
69	TMEM16F	NA	NA	NA	NA	NA	Up
70	TNFRSF1B	tnfrsf1b	ENSAMXG00000003709	0.818596	-0.829189	0.0104716	Up	0
71	TNPO1	tnpo1	ENSAMXG00000009842	0.878368	0.142942	0.160723	Up
72	USP3	usp3	ENSAMXG00000017906	7.81e-06	-0.127869	0.467589	Up	0
73	WBP5	NA	NA	NA	NA	NA	Up
74	WDR1	wdr1	ENSAMXG00000003806	0.690534	0.164222	0.0359558	Up	1
75	YAP1	yap1	ENSAMXG00000015263	0.259033	0.53326	0.466325	Up
76	ZC3HA V1	NA	NA	NA	NA	NA	Up
77	ZFP36L1	zfp36l1a	ENSAMXG00000002202	2.08e-16	0.780438	4.63379e-36	Up	1
	ZFP36L1	zfp36l1b	ENSAMXG00000009284	0.877205	1.08646	2.43192e-08	Up	1
		19					Same direction	31
			orthologue significantly change the expression	43			Opposite direction	20
			Gene found in cavefish	58

## Sheet: Additional file 4.3
Additional file 4.3. Comparison of the expression directions between the transcriptomes of Human brain and A. mexicanus cavefish (Parikshak et al., 2016)
Gene Number	Human Gene Symbol and Link	A.mexicanus Gene Symbol	Ensembl id (release 84)	p-value 10h-72h	Log2 72h	p-value 72h	Log2FC Human ASD (Parikshak et al 2016)	SameDirection1_Opposite0
1	TSPAN6	tspan7	ENSAMXG00000021471	1.23e-05	0.287506	0.000382142	0.26	1
2	C1orf112	si:dkey-97o5.1	ENSAMXG00000010295	0.46175	-0.00672806	0.976557	-0.116
3	NFYA	nfyal	ENSAMXG00000002532	0.381817	-0.348735	7.66156e-06	0.108	0
4	STPG1	stpg1	ENSAMXG00000020849	0.022994	0.916902	0.0816775	-0.156	0
5	NIPAL3	nipal3	ENSAMXG00000017669	0.0252613	0.859864	5.11284e-10	-0.131	0
6	LAP3	lap3	ENSAMXG00000021793	0.00011092	0.617735	3.85926e-13	0.259	1
7	HECW1	hecw2 (1 to many)	ENSAMXG00000012171	0.424948	0.539385	0.459815	-0.209
	HECW1	si:ch211-188f17.1	ENSAMXG00000000842	0.126505	-2.31812	1.07024e-12	-0.209	1
8	CYP26B1	cyp26b1	ENSAMXG00000011533	0.00827161	-0.230319	0.0801896	-0.313	1
9	ICA1	ica1	ENSAMXG00000024636	0.610989	-1.53101	2.78973e-07	-0.249	1
10	CFLAR	cflarb	ENSAMXG00000000168	0.461255	1.28669	0.0454097	0.195	1
	CFLAR	cflara	ENSAMXG00000011573	1.63e-05	-0.983241	0.000191565	0.195	0
11	MTMR7	mtmr7b	ENSAMXG00000008526	0.0481414	-1.29615	2.87871e-07	-0.228	1
	MTMR7	mtmr7a	ENSAMXG00000008055	0.00363769	0.302783	0.366448	-0.228	0
12	SLC7A2	slc7a2	ENSAMXG00000008031	0.229325	-0.151558	0.47361	0.647
13	POLDIP2	poldip2 (1 to many)	ENSAMXG00000019770	0.380542	0.09945	0.470656	-0.102
	POLDIP2	poldip2	ENSAMXG00000008881	0.00614786	0.0896325	0.63596	-0.102	0
14	CAMKK1	camkk1a	ENSAMXG00000015563	0.565694	0.103125	0.848088	-0.196
	CAMKK1	camkk1b	ENSAMXG00000003954	0.106055	-1.1461	0.0868902	-0.196
15	CCDC132	vps50	ENSAMXG00000014299	0.0513669	-0.557751	0.000768881	-0.135	1
16	UPF1	upf1 (1 to many)	ENSAMXG00000009820	0.0266874	0.70926	0.0179208	0.131	1
17	SLC25A5	slc25a6	ENSAMXG00000002598	9.53e-10	-1.97094	3.08757e-67	-0.138	1
18	CCDC109B	ccdc109b	ENSAMXG00000010258	9.54e-09	-0.00832503	0.949887	0.342	0
19	POLR2J	polr2j	ENSAMXG00000007517	1.3e-05	0.0495568	0.733079	0.14	1
20	CIAPIN1	ciapin1	ENSAMXG00000012839	0.0595931	0.225269	0.00914273	-0.153	0
21	PRKAR2B	si:ch211-272n13.7	ENSAMXG00000017681	1.01e-11	-1.18859	4.95674e-15	-0.197	1
22	BZRAP1	si:ch211-105f12.2	ENSAMXG00000003987	NA	0.0144545	NA	0.139
23	GCFC2	gcfc2	ENSAMXG00000012794	0.0283152	-0.199432	0.00303545	-0.107	1
24	WDR54	wdr54	ENSAMXG00000013819	0.179876	-0.13936	0.434536	-0.295
25	MYCBP2	mycbp2	ENSAMXG00000016952	0.00833438	0.345527	6.36916e-05	-0.197	0
26	ITGAL	itgal	ENSAMXG00000001303	0.133957	0.539476	0.0654175	0.503
27	GDE1	gde1	ENSAMXG00000006821	0.00100541	0.325707	0.0418205	-0.094	0
28	ABCC8	abcc8b	ENSAMXG00000000949	NA	-0.358031	0.436819	-0.283
	ABCC8	abcc8	ENSAMXG00000016995	0.893763	-1.99679	4.80544e-20	-0.283	1
	ABCC8		ENSAMXG00000015066	NA	NA	NA	-0.283
29	MAP3K9	map3k9	ENSAMXG00000021475	0.0220136	-0.762952	0.0762608	-0.247	1
30	AGK	agk	ENSAMXG00000000493	0.0789741	0.45387	0.000168544	-0.139	0
31	ALDH3B1	aldh3b1	ENSAMXG00000018559	2.03e-09	1.17942	1.41271e-22	0.245	1
32	TTC22	ttc22	ENSAMXG00000010184	2.88e-06	0.613477	6.74504e-09	0.288	1
33	IFRD1	ifrd1	ENSAMXG00000020926	0.00259579	-0.149597	0.0950582	0.26	0
34	GTF2IRD1	gtf2ird1	ENSAMXG00000007482	0.035047	-0.693955	3.19637e-06	0.15	0
35	VPS41	vps41 (1 to many)	ENSAMXG00000002875	1.26e-07	-0.0161683	0.919457	-0.157	1
	VPS41	vps41 (1 to many)	ENSAMXG00000010695	0.0047875	-0.0876721	0.733368	-0.157	1
36	ARHGAP44	si:ch211-114m9.1	ENSAMXG00000020790	0.000712144	-1.32559	2.1773e-05	-0.235	1
37	SCIN	scin	ENSAMXG00000011040	0.510619	-0.15107	0.527309	1.123
38	PAFAH1B1	pafah1b1b	ENSAMXG00000020039	0.462208	-0.204378	0.00627713	-0.178	1
	PAFAH1B1	pafah1b1 (1 to many)	ENSAMXG00000008734	0.867625	0.123804	0.316655	-0.178
39	NOS2	nos2 (1 to many)	ENSAMXG00000010210	4.51e-07	1.78564	0.000391474	-0.442	0
	NOS2		ENSAMXG00000005221	0.563344	0.272681	0.725225	-0.442
	NOS2	nos2 (1 to many)	ENSAMXG00000011861	3.19e-17	2.46695	3.93907e-10	-0.442	0
40	GAS7	gas7 (1 to many)	ENSAMXG00000016070	0.782124	-0.435153	0.512376	-0.22
41	PAX6	pax6b	ENSAMXG00000001228	3.73e-07	-3.30709	1.28091e-22	0.35	0
	PAX6	pax6a	ENSAMXG00000013008	0.0099352	-1.4475	5.44491e-58	0.35	0
42	RHBDF1	rhbdf1b	ENSAMXG00000008415	0.03902	0.501727	0.0435425	0.175	1
	RHBDF1		ENSAMXG00000008437	0.0973077	0.229335	0.716602	0.175
	RHBDF1	rhbdf1a	ENSAMXG00000016484	0.0161812	0.474148	0.0120792	0.175	1
43	CACNA2D2	si:dkey-18h3.3	ENSAMXG00000007470	0.337497	-0.8988	0.0195228	-0.194	1
	CACNA2D2	cacna2d2b	ENSAMXG00000013697	5.61e-05	-1.74685	7.94722e-18	-0.194	1
44	TEAD3	tead3b	ENSAMXG00000013625	0.257567	0.393402	0.293416	0.51
45	NADK	nadka	ENSAMXG00000015238	2.01e-06	0.0550266	0.620447	0.102	1
46	DLEC1	dlec1	ENSAMXG00000002508	0.0137283	0.852978	0.020365	0.32	1
47	ADAM22	adam22	ENSAMXG00000016271	0.00037392	-1.0389	1.51232e-06	-0.279	1
48	MGST1	mgst1.1	ENSAMXG00000011404	0.217932	1.12883	5.48611e-15	0.676	1
	MGST1	mgst1.2	ENSAMXG00000018260	0.00181285	-0.188375	0.200587	0.676	0
49	CRY1	cry1ab	ENSAMXG00000020084	1.98e-05	-1.83406	2.38552e-38	0.217	0
	CRY1	cry1aa	ENSAMXG00000005406	0.0553994	-0.0953923	0.369969	0.217
50	MAPK8IP2	mapk8ip2	ENSAMXG00000012940	3.86e-05	-1.15364	1.28958e-08	-0.114	1
51	HEATR5B	heatr5b	ENSAMXG00000021607	0.392253	0.192152	0.0614034	-0.16
52	RPS20	rps20	ENSAMXG00000017487	0.804454	0.0247254	0.830967	0.125
53	UBE3C	ube3c	ENSAMXG00000019163	0.940904	0.201628	0.357054	-0.082
54	REV3L	rev3l	ENSAMXG00000014096	0.0114988	-0.0612369	0.577978	0.092	0
55	VTA1	vta1	ENSAMXG00000010421	0.000197259	-0.0336726	0.771384	-0.124	1
56	METTL13	mettl13	ENSAMXG00000012760	0.0018193	0.515139	0.000775652	-0.127	0
57	UQCRC1	uqcrc1	ENSAMXG00000015553	0.315717	0.388551	2.87061e-11	-0.221	0
58	SEMA3G	sema3bl	ENSAMXG00000017124	0.0632508	-0.22601	0.254519	-0.547
59	BTK	btk	ENSAMXG00000002336	1.51e-08	-0.985594	0.0153591	0.455	0
60	FYN	fyna	ENSAMXG00000020869	3.66e-13	-1.24844	9.38386e-26	0.148	0
	FYN	fynb	ENSAMXG00000014156	6.35e-13	-0.385191	0.205727	0.148	0
61	HIVEP2	hivep2a	ENSAMXG00000010476	0.307356	0.926995	1.31872e-14	-0.243	0
	HIVEP2	hivep2 (1 to many)	ENSAMXG00000000714	0.00245466	-0.28314	0.257501	-0.243	1
62	TCEB3	tceb3	ENSAMXG00000020673	0.0278508	0.23204	0.00614391	0.142	1
63	SLC6A7	zgc:158225	ENSAMXG00000005951	2.78e-10	0.375835	0.0023615	-0.251	0
64	APBA3	si:ch73-40i7.5	ENSAMXG00000016768	0.95814	0.192218	0.231265	0.244
65	ABHD5	abhd5 (1 to many)	ENSAMXG00000000162	0.93827	0.552772	7.01306e-06	0.181	1
66	KAL1	anos1a	ENSAMXG00000018837	0.0102394	-1.79638	4.6815e-28	0.234	0
	KAL1	anos1 (1 to many)	ENSAMXG00000001475	0.0138791	-1.04521	9.43917e-11	0.234	0
	KAL1	anos1 (1 to many)	ENSAMXG00000005100	0.304615	-1.77167	0.00027867	0.234	0
67	TTC19	ttc19	ENSAMXG00000000295	0.728173	-0.325195	0.245012	-0.165
68	PTBP1	ptbp1a	ENSAMXG00000006285	0.0313718	0.866607	1.91055e-05	0.238	1
	PTBP1	ptbp1b	ENSAMXG00000018871	1.48e-31	0.151111	0.0240924	0.238	1
69	PPP5C	ppp5c	ENSAMXG00000001706	0.000335937	0.0831772	0.31555	-0.131	0
70	CEP68	cep68	ENSAMXG00000003594	0.0150621	-0.725544	2.0432e-07	-0.115	1
71	MAP4K3	map4k3a	ENSAMXG00000011658	0.707845	-0.335994	0.00149398	-0.064	1
	MAP4K3	map4k3b	ENSAMXG00000011068	0.285298	0.478343	0.00313109	-0.064	0
72	MBTPS2	mbtps2	ENSAMXG00000008026	0.00944806	-0.110433	0.455128	-0.242	1
73	PRICKLE3	prickle3	ENSAMXG00000012948	1.23e-05	0.337844	0.0372306	0.41	1
74	EXTL3	extl3	ENSAMXG00000018645	0.0409225	0.331567	0.041007	-0.118	0
75	ELOVL5	elovl5	ENSAMXG00000012674	7.21e-39	0.0907329	0.643657	0.256	1
76	KDM5D	kdm5c	ENSAMXG00000012757	0.0235617	-0.00925379	0.921891	-0.608	1
77	CALCOCO1	calcoco1b	ENSAMXG00000024686	0.997648	0.264344	0.702714	-0.108
78	EHD3	ehd3	ENSAMXG00000004122	1.23e-06	-0.839459	3.97539e-09	-0.193	1
79	PSMC4	psmc4	ENSAMXG00000021059	0.00253708	-0.0689502	0.47351	-0.108	1
80	PGM3	pgm3	ENSAMXG00000000579	0.61551	0.331307	9.43473e-05	0.126	1
81	RNF14	rnf14	ENSAMXG00000020091	0.58882	-0.219063	0.0586638	-0.118
82	MAMLD1	mamld1	ENSAMXG00000011690	0.00274852	-0.497429	0.00143538	0.218	0
83	CAPN1	si:dkeyp-50d11.2	ENSAMXG00000020094	9.2e-05	0.267337	0.553094	-0.091	0
	CAPN1	zgc:55262	ENSAMXG00000007948	3.62e-05	0.265427	0.000747735	-0.091	0
84	SLC30A9	slc30a9	ENSAMXG00000013803	1.32e-11	0.47915	3.62254e-09	-0.188	0
85	MTMR11	mtmr11	ENSAMXG00000024622	0.395115	-0.472795	0.0251788	0.443	0
86	WAS	wasa	ENSAMXG00000000189	0.855365	-0.253642	0.742086	0.3
	WAS	wasb	ENSAMXG00000007647	0.0267217	-0.839757	0.0262815	0.3	0
87	NUDCD3	nudcd3	ENSAMXG00000019373	0.00192852	-0.195746	0.0608743	-0.207	1
88	SLC38A5	slc38a5a	ENSAMXG00000000193	5.77e-05	0.885344	6.73759e-05	-0.905	0
	SLC38A5	slc38a5b	ENSAMXG00000007651	0.307989	0.0676458	0.713223	-0.905
89	RALBP1	ralbp1	ENSAMXG00000012046	0.712511	0.0910934	0.450009	-0.084
90	WWTR1	wwtr1	ENSAMXG00000004716	0.412235	0.146536	0.284335	0.588
91	SYT13	syt13	ENSAMXG00000021175	0.451564	-1.36871	3.66869e-08	-0.26	1
92	HGF	hgfa	ENSAMXG00000016354	0.838882	-0.498998	0.274306	0.846
	HGF	hgfb	ENSAMXG00000000786	0.143113	0.0112209	0.973339	0.846
93	ZRANB1	zranb1b	ENSAMXG00000008009	0.39127	-0.169503	0.302902	-0.097
	ZRANB1	zranb1 (1 to many)	ENSAMXG00000001350	0.971824	0.154924	0.399824	-0.097
94	SAMD4A	samd4a	ENSAMXG00000020963	0.628168	0.202544	0.761608	0.243
95	NRXN3	nrxn3a	ENSAMXG00000018634	0.0014267	-2.12874	1.22851e-21	-0.254	1
96	GABRA1	gabra1	ENSAMXG00000012787	0.0444216	-1.86385	1.99201e-09	-0.396	1
97	GRAMD1B	gramd1b (1 to many)	ENSAMXG00000007963	0.186651	-0.41783	0.48351	-0.225
98	NDUFS1	ndufs1 (1 to many)	ENSAMXG00000008169	0.0215749	-0.787962	0.000302134	-0.177	1
	NDUFS1	ndufs1	ENSAMXG00000015335	0.0695021	0.313328	8.20116e-06	-0.177	0
99	BIRC3	birc2	ENSAMXG00000004822	3.67e-08	0.0344274	0.7059	0.414	1
100	AKAP11	akap11	ENSAMXG00000017223	0.0588582	0.174838	0.352518	-0.15
101	GLRX2	glrx2	ENSAMXG00000017660	0.787588	0.167209	0.339583	-0.224
102	DEF6	def6b	ENSAMXG00000008962	0.0515003	-0.0371122	0.965996	0.252
103	PLEKHO1	plekho1a	ENSAMXG00000020511	0.0625711	-1.96153	3.33257e-21	0.128	0
	PLEKHO1	plekho1b	ENSAMXG00000000053	0.372783	-0.720407	8.59825e-05	0.128	0
104	RRAGD	rragd	ENSAMXG00000020812	0.0226541	0.844666	4.12969e-07	0.12	1
105	TYMP	tymp	ENSAMXG00000009657	0.773963	1.9915	3.98385e-07	0.531	1
106	KPNA6	kpna6	ENSAMXG00000011854	0.179102	0.895271	0.000792663	-0.085	0
107	VIM	vim	ENSAMXG00000000055	0.64257	0.284208	0.0552956	0.774
108	FAS	fas	ENSAMXG00000010990	0.357984	-0.0186783	0.968251	0.537
109	RNASET2	rnaset2	ENSAMXG00000003965	0.0470986	0.753359	0.000179917	0.227	1
110	CD44	cd44b	ENSAMXG00000017603	3.85e-07	-2.40818	7.95286e-51	1.009	0
111	BTN3A1		ENSAMXG00000017164	NA	-0.318386	0.612826	0.207
	BTN3A1		ENSAMXG00000009529	0.0156718	3.233	4.91199e-10	0.207	1
	BTN3A1		ENSAMXG00000004293	6.39e-05	-1.82165	2.91689e-10	0.207	0
	BTN3A1		ENSAMXG00000003901	0.108767	-0.844634	0.2182	0.207
	BTN3A1		ENSAMXG00000008244	8.16e-06	1.48556	4.23226e-11	0.207	1
	BTN3A1		ENSAMXG00000004096	0.267261	2.75747	1.14952e-13	0.207	1
	BTN3A1		ENSAMXG00000003832	6.42e-06	0.461952	0.0105937	0.207	1
	BTN3A1		ENSAMXG00000015333	0.771939	1.98606	6.7208e-05	0.207	1
112	MIPEP	mipep	ENSAMXG00000015122	6.27e-10	0.810294	1.07101e-10	-0.155	0
113	TNFRSF1B	tnfrsf1b	ENSAMXG00000003709	0.818596	-0.829189	0.0104716	0.527	0
114	ANK1	si:ch211-173b16.3	ENSAMXG00000021179	7.12e-10	-1.65939	1.04656e-49	-0.304	1
	ANK1	ank1b (1 to many)	ENSAMXG00000008973	0.0119877	-1.19629	0.0138756	-0.304	1
	ANK1	ank1b (1 to many)	ENSAMXG00000008967	0.443082	-0.0512503	0.917715	-0.304
	ANK1		ENSAMXG00000001971	0.0163957	-1.46578	0.00326737	-0.304	1
115	TFB1M	tfb1m	ENSAMXG00000002995	0.822351	-0.605846	0.22148	-0.159
	TFB1M	tfb1m	ENSAMXG00000018311	0.175387	-0.596809	0.0400521	-0.159	1
116	ARHGAP31	arhgap31	ENSAMXG00000019469	4.23e-06	0.11899	0.551127	0.293	1
117	SARS	sars	ENSAMXG00000016507	0.396101	0.13582	0.0812941	-0.148
118	RANBP3	ranbp3b	ENSAMXG00000001354	0.00676047	0.00508552	0.971964	0.054	1
	RANBP3	ranbp3a	ENSAMXG00000018967	0.615414	0.119693	0.643657	0.054
119	ATP6V0A1	atp6v0a1b	ENSAMXG00000004858	7.75e-17	-1.5984	9.54571e-32	-0.135	1
	ATP6V0A1	atp6v0a1a	ENSAMXG00000000528	0.0021401	0.444815	1.87098e-06	-0.135	0
120	APBA2	apba2b	ENSAMXG00000005296	2.03e-11	-1.09331	3.92733e-09	-0.163	1
121	PEX3	pex3	ENSAMXG00000010455	6.26e-05	-0.249437	0.0254866	-0.107	1
122	ADSS	adss	ENSAMXG00000002991	2.61e-06	-0.651581	3.52129e-10	-0.295	1
123	TIMP2	timp2a	ENSAMXG00000012040	2.54e-10	0.423354	8.08989e-08	0.149	1
	TIMP2	timp2b	ENSAMXG00000015070	0.109365	-0.0237694	0.907102	0.149
124	TUBG2	tubg1	ENSAMXG00000012584	6.2e-07	0.315424	0.000580224	-0.217	0
125	MRI1	mri1	ENSAMXG00000011982	0.14481	0.361932	0.0240697	-0.178	0
126	PI4K2B	pi4k2b	ENSAMXG00000003313	0.107783	0.421342	0.141932	0.175
127	MAT2B	mat2b	ENSAMXG00000007451	3.76e-09	0.248668	0.0498385	-0.155	0
128	TRIO	triob	ENSAMXG00000007530	0.0677875	-0.406528	0.00345402	0.083	0
	TRIO	trioa	ENSAMXG00000020463	0.23163	0.0284672	0.856554	0.083
129	CDH1	si:ch211-206i14.2	ENSAMXG00000018521	1.74e-07	0.974236	2.10801e-59	-0.338	0
130	ZFYVE16		ENSAMXG00000020128	0.165685	0.474677	0.0128164	-0.155	0
	ZFYVE16	zfyve16	ENSAMXG00000020126	0.0677709	0.218233	0.388903	-0.155
131	STAU2	stau2	ENSAMXG00000000460	6.36e-23	-0.64275	1.14427e-11	-0.172	1
132	RTN4R	rtn4r	ENSAMXG00000003818	0.906048	-0.999398	0.0267158	-0.263	1
133	INPP4A	inpp4ab	ENSAMXG00000001687	0.0256315	0.0703412	0.671085	-0.182	0
134	PSMA4	psma4	ENSAMXG00000013834	0.0541934	-0.22907	0.00691186	-0.14	1
	PSMA4		ENSAMXG00000013888	0.0443766	-0.199144	0.0817643	-0.14	1
135	FAM65C	fam65c	ENSAMXG00000009604	0.0990329	0.0794683	0.553851	0.225
136	SPATA7	spata7	ENSAMXG00000014879	0.373605	-0.203746	0.328516	-0.137
137	RETSAT	retsat	ENSAMXG00000017893	0.841957	-0.570644	0.000254045	-0.138	1
138	CAPG	capgb	ENSAMXG00000020056	0.276404	1.31289	2.71881e-25	0.456	1
139	AP2S1	ap2s1	ENSAMXG00000020334	0.000138531	0.0946202	0.260691	-0.172	0
140	TG	tg	ENSAMXG00000018497	0.0274231	-0.0180008	0.972027	0.488	0
141	LCP2	lcp2b	ENSAMXG00000005826	0.0652431	-0.67039	0.140422	0.457
142	HSPA5	hspa5	ENSAMXG00000009012	0.034992	0.160098	0.0125157	0.304	1
143	PREX2	prex2	ENSAMXG00000001708	8.89e-09	-1.28217	2.32602e-05	0.276	0
144	POLR2B	polr2b	ENSAMXG00000004040	0.502316	-0.140942	0.0652935	-0.115
145	CP	cp	ENSAMXG00000004739	1.79e-05	-2.60295	2.23876e-11	1.053	0
146	ARHGAP6		ENSAMXG00000001772	0.00382295	0.704577	0.0238533	0.344	1
	ARHGAP6		ENSAMXG00000007866	0.152521	0.61328	0.170323	0.344
	ARHGAP6		ENSAMXG00000007844	0.883063	0.378244	0.467551	0.344
147	GOPC	gopc	ENSAMXG00000017921	0.00758695	0.79069	2.62871e-15	-0.118	0
148	COL9A2	col9a2	ENSAMXG00000011671	2.23e-07	0.0241635	0.820029	-0.438	0
149	LTBP1		ENSAMXG00000005223	0.911833	0.0588124	0.8212	0.419
150	RCN1	rcn1	ENSAMXG00000009726	0.179796	-0.397133	4.77333e-06	0.257	0
151	NFE2L3	nfe2l3	ENSAMXG00000008819	0.0708535	-0.340975	0.032143	0.231	0
152	LETMD1	letmd1 (1 to many)	ENSAMXG00000014294	0.0121587	-1.00587	6.03035e-08	-0.153	1
	LETMD1	letmd1	ENSAMXG00000005491	0.137306	0.0726828	0.669768	-0.153
153	SLC4A8	slc4a8	ENSAMXG00000002165	0.310249	-0.55268	0.0250475	-0.261	1
154	MAPK9	mapk9	ENSAMXG00000007468	0.0400517	0.547579	8.99422e-05	-0.28	0
155	PIK3CB		ENSAMXG00000012921	0.0930483	-0.530695	0.127857	-0.225
156	CYBA	cyba	ENSAMXG00000003553	8.14e-09	0.551432	4.76122e-08	0.395	1
157	HEBP2	hebp2	ENSAMXG00000002126	1.07e-07	2.10063	1.218e-133	0.433	1
158	FNIP2	si:ch211-42i9.8	ENSAMXG00000005589	0.150995	-0.767399	0.0697309	0.111
159	FSTL4	fstl4	ENSAMXG00000001363	0.477717	-1.44825	1.309e-05	-0.243	1
	FSTL4		ENSAMXG00000008984	0.977489	-1.15932	0.056812	-0.243
160	KCNQ1	kcnq1	ENSAMXG00000007521	NA	-0.099148	0.889587	0.311
161	TRAPPC3	trappc3	ENSAMXG00000002668	0.0723899	0.204631	0.0219877	-0.129	0
162	OPN3	opn3	ENSAMXG00000020951	0.00682481	-2.01252	6.29998e-08	-0.325	1
163	HHAT	hhat	ENSAMXG00000002509	0.0409551	0.218103	0.502835	0.169	1
164	KIF1B	kif1b	ENSAMXG00000013184	2.06e-12	-0.264028	0.00282693	-0.085	1
165	PLEKHH1	plekhh1	ENSAMXG00000002175	0.00561071	0.713593	8.9619e-11	-0.515	0
166	ATP9A	atp9a	ENSAMXG00000001261	0.389421	0.252426	0.205657	-0.151
167	CBLN4	cbln4	ENSAMXG00000005306	NA	-0.277219	0.700566	-0.297
168	NOP58	nop58	ENSAMXG00000005022	1.44e-06	0.274648	0.000198953	0.158	1
169	CUL1	cul1b	ENSAMXG00000021535	0.443723	-0.290203	0.00227421	-0.093	1
170	FAM114A2	fam114a2	ENSAMXG00000007134	0.471348	0.177731	0.076763	0.107
171	CYFIP2	cyfip2	ENSAMXG00000000247	5.11e-10	-1.04277	1.23433e-29	-0.151	1
172	TAB2	tab2	ENSAMXG00000014115	0.0676016	0.158676	0.122763	0.163
173	KMT2C		ENSAMXG00000006557	0.316138	1.28166	0.000203815	0.11	1
174	C4orf27	zgc:101819	ENSAMXG00000004049	0.304105	0.0425254	0.79053	-0.203
175	ZFR	zfr	ENSAMXG00000019511	2.95e-22	-0.313138	2.35e-06	0.121	0
176	PHF21B	phf21b	ENSAMXG00000008304	0.0408994	-0.359153	0.0321298	0.416	0
177	TRAF3IP2	traf3ip2	ENSAMXG00000014116	1.29e-14	1.00531	3.94285e-15	0.388	1
178	SOAT1	soat1	ENSAMXG00000013993	0.264346	0.619623	0.0944428	0.304
179	PITHD1	pithd1	ENSAMXG00000020679	3.15e-05	1.10225	9.01946e-16	-0.128	0
180	USP13	usp13	ENSAMXG00000011904	8.9e-08	-0.571831	0.000382596	-0.108	1
181	CDK14	cdk14 (1 to many)	ENSAMXG00000024246	3.87e-08	-0.714958	0.0290175	-0.314	1
182	SEC61A1	sec61a1	ENSAMXG00000001920	2.55e-07	0.00367071	0.96511	0.238	1
	SEC61A1	sec61a1l	ENSAMXG00000015471	0.000606875	-0.0617326	0.428647	0.238	0
183	RASGRF1	si:ch211-234p18.3	ENSAMXG00000017015	6.5e-08	-0.0812787	0.759608	-0.313	1
184	CAMK2B	camk2b1 (1 to many)	ENSAMXG00000019375	0.197104	-1.07152	0.000173047	-0.225	1
	CAMK2B	camk2b1 (1 to many)	ENSAMXG00000012075	0.012572	-0.269393	0.273266	-0.225	1
185	POLR3E	polr3e	ENSAMXG00000016328	2.33e-06	0.437156	0.00127094	-0.116	0
186	TARBP1		ENSAMXG00000004257	0.361652	-0.0084356	0.992143	-0.344
	TARBP1	tarbp1	ENSAMXG00000018028	0.857198	-0.000643006	0.999354	-0.344
	TARBP1	si:dkey-85a20.4	ENSAMXG00000009458	0.704359	0.712849	0.0307975	-0.344	0
	TARBP1		ENSAMXG00000009008	0.954956	0.602745	0.396396	-0.344
187	PIGV	pigv	ENSAMXG00000020228	0.333463	0.318282	0.168626	0.116
188	MRPS35	mrps35	ENSAMXG00000015124	0.896505	-0.169808	0.169641	-0.087
189	GUCY1B3	gucy1b3	ENSAMXG00000006836	5.67e-11	-1.90642	1.04583e-15	-0.248	1
190	MON2	mon2	ENSAMXG00000000684	0.0134788	-0.268133	0.00317649	-0.094	1
191	APPBP2	appbp2	ENSAMXG00000008987	0.112995	0.0464779	0.79709	-0.109
192	POLD1	pold1	ENSAMXG00000000544	0.0392862	0.250051	0.0285273	0.214	1
193	SPHK2	sphk2	ENSAMXG00000012399	0.000187491	0.412042	0.00041698	-0.131	0
194	ADCK1	adck1	ENSAMXG00000018674	7.77e-05	-0.0321809	0.912821	-0.234	1
195	HAGH	hagh	ENSAMXG00000013395	0.869402	-0.188352	0.264506	-0.176
196	TM7SF3	tm7sf3	ENSAMXG00000007211	0.185375	-0.152694	0.312152	-0.142
197	RFXANK	rfxank	ENSAMXG00000015794	0.934818	0.183836	0.354322	0.163
198	TMEM161A	tmem161a	ENSAMXG00000015738	0.0167531	0.0935928	0.406767	0.118	1
199	LPAR2	lpar2a	ENSAMXG00000017570	8.36e-10	0.966496	5.28165e-11	0.242	1
200	SLC12A2	slc12a2 (1 to many)	ENSAMXG00000012506	0.963455	-0.399406	0.595411	-0.284
	SLC12A2	slc12a2	ENSAMXG00000013233	0.331178	0.618083	8.0498e-08	-0.284	0
201	EYA2	eya2	ENSAMXG00000000887	0.0392862	-0.236561	0.189258	0.535	0
202	FAR2	si:dkey-97m3.1	ENSAMXG00000016766	0.916136	0.326624	0.0500544	-0.219
203	SBNO2	sbno2a	ENSAMXG00000018868	0.0276009	0.385062	0.00207929	0.503	1
	SBNO2	si:ch73-63e15.2	ENSAMXG00000015881	0.602692	1.49568	2.37426e-25	0.503	1
204	PMS1	pms1	ENSAMXG00000018711	0.0332097	0.112769	0.59165	-0.097	0
205	HMG20B	hmg20b	ENSAMXG00000017986	1.58e-07	0.129643	0.166535	0.246	1
206	ANKS1A	anks1ab	ENSAMXG00000016705	0.103414	-1.45412	0.000307568	-0.088	1
	ANKS1A	anks1a (1 to many)	ENSAMXG00000007013	0.128738	0.397063	0.227769	-0.088
207	NTHL1	nthl1	ENSAMXG00000010412	0.543213	0.918316	0.00733562	-0.274	0
208	GNAI3	gnai3	ENSAMXG00000014045	0.0160319	0.576087	3.49256e-05	0.2	1
209	OAT	oat	ENSAMXG00000001312	0.677645	0.951018	5.70244e-35	-0.16	0
210	PKN2	zgc:153916	ENSAMXG00000012519	0.0569249	-0.38918	0.000615873	0.114	0
	PKN2	pkn2	ENSAMXG00000006140	0.317478	-0.0934117	0.613682	0.114
211	NTN1	ntn1a	ENSAMXG00000009703	8.59e-14	-0.178868	0.153877	0.323	0
212	ERBB3	erbb3b	ENSAMXG00000018110	0.08659	0.652662	0.001605	-0.498	0
	ERBB3	erbb3a	ENSAMXG00000016428	0.0945131	-0.149886	0.17916	-0.498
213	KARS	kars	ENSAMXG00000006458	1.45e-05	0.126164	0.12814	0.071	1
214	TBC1D22B	tbc1d22b	ENSAMXG00000012175	0.0337737	0.543762	0.0101698	-0.119	0
215	MAP2K4	map2k4b	ENSAMXG00000015804	0.207912	0.210886	0.0440964	-0.217	0
216	SNAP91	si:ch211-214j24.9	ENSAMXG00000000645	4.79e-18	-1.08452	5.10896e-23	-0.237	1
	SNAP91	snap91	ENSAMXG00000008811	1.49e-23	-1.68565	1.38314e-28	-0.237	1
217	GSTO2	gsto2	ENSAMXG00000004761	4.9e-22	1.39132	4.48085e-82	0.182	1
218	PRKCQ	prkcq	ENSAMXG00000005889	0.000110651	-0.425784	0.217221	-0.312	1
219	ME1	me1	ENSAMXG00000008855	0.0626042	-0.0297947	0.87707	0.224
220	MTHFD2	mthfd2	ENSAMXG00000009018	2.5e-08	-0.293414	0.0141994	0.5	0
221	YBX1	ybx1	ENSAMXG00000014478	0.0156845	0.0173261	0.805467	0.27	1
222	PDE4A		ENSAMXG00000000653	0.805681	-0.411313	0.495452	-0.157
223	PPP2R5A	ppp2r5a	ENSAMXG00000024532	0.0285391	0.722424	3.44495e-14	0.144	1
224	ELOVL1	elovl1b	ENSAMXG00000018650	3.86e-05	0.309754	0.000298798	-0.319	0
	ELOVL1	elovl1a	ENSAMXG00000019307	0.000531851	0.937589	3.87294e-21	-0.319	0
225	SPI1	spi1b	ENSAMXG00000006005	1.4e-06	-0.109288	0.746769	0.599	0
226	MPPED2	mpped2a	ENSAMXG00000001248	0.0900329	-0.709638	3.2843e-06	-0.203	1
	MPPED2	mpped2	ENSAMXG00000012984	3.95e-06	-0.845334	6.55122e-10	-0.203	1
227	CLDN18		ENSAMXG00000006102		0.74225	CLDN18 (1 to many)	0.325	1
	CLDN18		ENSAMXG00000004174		NA	CLDN18 (1 to many)	0.325	#VALUE!
228	ATXN3	atxn3	ENSAMXG00000014655	2.17e-08	0.220607	0.0728391	-0.135	0
229	LRRC40	lrrc40	ENSAMXG00000010669	1.76e-13	0.64818	7.71877e-07	-0.145	0
230	EML1	eml1	ENSAMXG00000013344	6.83e-10	-0.248626	0.114783	-0.163	1
231	TRMT11	trmt11	ENSAMXG00000020379	8.34e-05	0.296012	0.0580238	-0.119	0
232	ATG2B	atg2b	ENSAMXG00000001516	0.0680732	0.131075	0.20699	-0.172
233	STAG3	stag3	ENSAMXG00000009739	0.544824	0.984084	0.00361725	-0.162	0
234	FECH	fech	ENSAMXG00000015743	1.92e-09	1.27998	3.7238e-21	-0.108	0
235	DDX3Y	ddx3b	ENSAMXG00000013396	1.5e-15	-0.119435	0.0766634	-0.446	1
	DDX3Y	ddx3a	ENSAMXG00000002569	2.16e-06	-0.865799	1.60731e-24	-0.446	1
236	PFKP	pfkpa	ENSAMXG00000018923	4.11e-08	-0.0797952	0.547221	-0.168	1
	PFKP	pfkpb	ENSAMXG00000011912	0.00168807	-0.199369	0.636886	-0.168	1
237	SP100		ENSAMXG00000014653	0.55942	0.394143	0.550326	0.332
238	KLF6	klf6b	ENSAMXG00000012419	0.486961	0.425973	0.292386	0.295
239	TNFRSF1A	tnfrsf1a	ENSAMXG00000018943	0.226207	-0.457874	0.00128424	0.563	0
240	CACNB1	cacnb1	ENSAMXG00000000581	0.0421047	-0.713737	1.81338e-05	-0.218	1
241	PKM	pkmb	ENSAMXG00000001020	1.21e-13	-1.76777	1.72847e-94	-0.159	1
	PKM	pkma	ENSAMXG00000005788	0.00627443	-0.178634	0.037612	-0.159	1
242	DHX29	dhx29	ENSAMXG00000018788	0.24452	0.199552	0.262113	0.078
243	METTL22	mettl22	ENSAMXG00000002450	3.3e-06	-0.00194143	0.995618	-0.103	1
244	TRO	ndnl2	ENSAMXG00000012845	0.0704527	0.414776	0.00183764	-0.208	0
245	ZFY	zfx	ENSAMXG00000020675	2.97e-12	1.24043	1.43115e-72	-0.475	0
	ZFY		ENSAMXG00000006887	0.910329	0.080868	0.748289	-0.475
246	IARS2	iars2	ENSAMXG00000018899	0.568794	0.211582	0.04988	-0.092	0
247	SYT1	syt1a	ENSAMXG00000000351	0.0341062	-0.593271	0.0334333	-0.337	1
248	IDH3G	idh3g (1 to many)	ENSAMXG00000017951	6.58e-15	-0.974257	1.50912e-14	-0.165	1
	IDH3G	idh3g	ENSAMXG00000018176	0.0276985	0.943835	6.44936e-18	-0.165	0
249	ROGDI	rogdi	ENSAMXG00000010616	2.7e-13	-0.775907	2.54844e-05	-0.176	1
250	ATP2B3	atp2b3b	ENSAMXG00000013300	0.00158822	-1.0591	3.84606e-05	-0.244	1
	ATP2B3	atp2b3a	ENSAMXG00000014595	1.27e-07	-1.68953	2.66014e-14	-0.244	1
251	ROCK1	rock1 (1 to many)	ENSAMXG00000001609	5.54e-06	0.572328	0.00024716	0.171	1
252	CBFB	cbfb	ENSAMXG00000020439	0.706785	-0.007394	0.955109	0.397
253	PDK3	pdk3b	ENSAMXG00000019251	0.576003	0.413345	0.00119722	-0.208	0
	PDK3	pdk3a	ENSAMXG00000007772	0.0073217	0.157549	0.150579	-0.208	0
254	TFE3	tfe3b	ENSAMXG00000020781	0.436976	0.233982	0.337617	0.083
	TFE3	tfe3a	ENSAMXG00000016974	0.607495	0.512538	1.77704e-07	0.083	1
255	TBC1D25	tbc1d25	ENSAMXG00000007667	0.865067	-0.359906	0.00467093	-0.154	1
256	GPKOW	gpkow	ENSAMXG00000012682	0.0181704	-0.198909	0.0799793	-0.115	1
257	FTSJ1	ftsj1	ENSAMXG00000001977	0.0138442	0.095972	0.673845	-0.161	0
	FTSJ1	ftsj1	ENSAMXG00000016658	0.0398991	0.166545	0.641199	-0.161	0
258	REEP1	reep1	ENSAMXG00000001780	5.19e-09	-0.620686	0.0274464	-0.222	1
259	LAPTM4A	laptm4a	ENSAMXG00000006448	0.00172316	-0.248043	0.00311281	0.197	0
260	PPP2R5B	ppp2r5b	ENSAMXG00000011512	0.000201293	-1.31686	1.022e-17	-0.197	1
261	NUP133	nup133 (1 to many)	ENSAMXG00000001154	0.255157	0.0419411	0.911048	-0.109
	NUP133	nup133 (1 to many)	ENSAMXG00000001152	0.93946	-0.014462	0.967186	-0.109
262	NUCKS1	nucks1a	ENSAMXG00000003478	0.200868	0.00857309	0.989324	-0.09
	NUCKS1	nucks1b	ENSAMXG00000018346	0.00107657	0.0199026	0.871547	-0.09	0
263	VPS35	vps35	ENSAMXG00000018517	0.069744	-0.159411	0.145843	-0.187
264	BCL3	bcl3	ENSAMXG00000001295	0.103574	1.09891	1.56544e-07	0.441	1
265	MAOB	mao	ENSAMXG00000002529	0.114937	0.317527	0.0217612	0.185	1
266	TGFBR3	tgfbr3	ENSAMXG00000016702	0.467519	0.380539	0.533194	0.415
267	GNB5	gnb5a	ENSAMXG00000016997	2.26e-07	-1.14855	7.65398e-08	-0.2	1
268	RAB27A	rab27a	ENSAMXG00000021170	0.0287626	0.700785	4.50446e-05	0.286	1
269	PHRF1	phrf1	ENSAMXG00000016476	0.102509	-0.0890605	0.424436	0.094
270	PFN2	pfn2	ENSAMXG00000001093	0.174395	-0.682026	4.30084e-06	-0.26	1
	PFN2	pfn2l	ENSAMXG00000001921	0.0595931	0.409957	0.0805053	-0.26
271	PTPN3	ptpn3	ENSAMXG00000005483	0.000386237	0.96822	9.66296e-20	-0.235	0
272	SLC44A1	slc44a1a	ENSAMXG00000006996	0.00858249	0.38172	0.000141688	-0.264	0
	SLC44A1	slc44a1b	ENSAMXG00000016423	5.13e-05	-1.22167	6.04636e-05	-0.264	1
273	SMG6	smg6	ENSAMXG00000017326	0.283712	-0.29326	0.0195944	0.121	0
274	FSTL3	fstl3	ENSAMXG00000015516	0.947547	-1.51862	3.46293e-08	0.209	0
275	DGCR2	dgcr2	ENSAMXG00000020661	0.950993	-0.381414	2.11918e-07	-0.145	1
276	ST6GALNAC1	st6galnac1.1	ENSAMXG00000016405	0.0502371	-2.12129	0.000354227	-0.328	1
	ST6GALNAC1	st6galnac1.2	ENSAMXG00000017744	0.499827	-0.999979	4.65697e-07	-0.328	1
277	GBA2	gba2	ENSAMXG00000004958	1.37e-09	-0.17569	0.107879	-0.128	1
278	AP3M2	ap3m2	ENSAMXG00000015261	0.00405812	-0.704305	0.000220402	-0.21	1
	AP3M2	ap3m2	ENSAMXG00000008225	0.539584	-0.500951	0.0481734	-0.21	1
279	PABPC1	pabpc1a	ENSAMXG00000018395	0.900541	-0.214546	0.00761521	0.125	0
	PABPC1	pabpc1b	ENSAMXG00000008599	5.43e-06	0.233504	0.00218481	0.125	1
280	EIF2B3	eif2b3	ENSAMXG00000009435	0.544207	-0.590418	1.29114e-08	-0.123	1
281	CDC42	cdc42 (1 to many)	ENSAMXG00000019820	0.151333	0.379366	0.000297719	-0.111	0
	CDC42	cdc42	ENSAMXG00000003583	0.0312792	0.0435281	0.649811	-0.111	0
282	EPHA8		ENSAMXG00000003497	0.00121199	-0.798034	0.236865	0.385	0
283	RAD18	rad18	ENSAMXG00000002534	0.000755876	0.370567	0.0672692	-0.133	0
284	ATP2B1	atp2b1b	ENSAMXG00000009418	0.0854751	-0.707925	0.00022892	-0.325	1
	ATP2B1	atp2b1a	ENSAMXG00000014383	0.608563	0.136191	0.453303	-0.325
285	WDR1	wdr1	ENSAMXG00000003806	0.690534	0.164222	0.0359558	0.259	1
286	TRIP13	trip13	ENSAMXG00000020078	0.33918	0.0518851	0.80274	0.28
287	ATP6AP1	atp6ap1 (1 to many)	ENSAMXG00000004467	0.677336	-1.0569	0.0108061	-0.184	1
	ATP6AP1		ENSAMXG00000017224	0.00447743	0.714526	6.39604e-05	-0.184	0
	ATP6AP1	atp6ap1a	ENSAMXG00000009113	0.035162	-0.84015	3.94924e-05	-0.184	1
288	TCF3	tcf3a	ENSAMXG00000006548	9.69e-12	-0.113686	0.151012	0.175	0
	TCF3	tcf3b	ENSAMXG00000017947	0.215876	-0.136953	0.0778691	0.175
289	HLTF	hltf	ENSAMXG00000006359	1.28e-10	-2.99435	1.23832e-29	-0.17	1
290	CYBRD1	cybrd1	ENSAMXG00000011383	0.000666342	2.4967	2.2691e-146	0.369	1
291	SLC6A15	slc6a15	ENSAMXG00000020371	6.85e-24	-1.81518	2.53698e-13	-0.24	1
292	ASIC4	asic4a	ENSAMXG00000017831	0.925166	-1.71735	0.000188451	0.212	0
	ASIC4	asic4b	ENSAMXG00000002243	0.782258	-0.83648	0.222918	0.212
293	AFF4	aff4	ENSAMXG00000020137	3.11e-05	-0.263185	0.0406696	0.157	0
294	RHOBTB1	rhobtb1	ENSAMXG00000012017	1.1e-14	-0.889062	6.41415e-05	-0.279	1
295	TRHDE	trhde (1 to many)	ENSAMXG00000005965	0.000127896	-1.91008	5.85684e-09	-0.251	1
	TRHDE	si:ch211-149p5.1	ENSAMXG00000005966	0.00570093	-1.3811	3.48825e-06	-0.251	1
296	P4HA2	zgc:152670	ENSAMXG00000014215	0.599961	-0.9824	0.114602	0.335
297	CRMP1	crmp1	ENSAMXG00000003990	0.0645276	-2.72144	6.55581e-20	-0.2	1
298	EVC	evc	ENSAMXG00000012661	0.0723055	-0.52578	0.0451005	0.195	0
299	DERL2	derl2	ENSAMXG00000007447	0.0126319	0.0235966	0.886819	0.103	1
300	TMEM38A	tmem38a	ENSAMXG00000016883	3.74e-94	-1.18932	8.77489e-54	-0.217	1
301	XRCC1	xrcc1	ENSAMXG00000011605	0.0529109	-1.05049	2.1356e-10	-0.123	1
302	ALPK1	alpk1	ENSAMXG00000010831	0.000387939	1.40136	1.2208e-42	0.39	1
303	CLCN4	clcn4	ENSAMXG00000006615	0.0666175	-1.02911	1.66117e-09	-0.333	1
304	KDM5A	kdm5a	ENSAMXG00000017813	0.0948087	-0.221547	0.01218	0.087	0
305	ADAM11	adam11 (1 to many)	ENSAMXG00000017769	0.00108156	-1.88069	7.769e-07	-0.242	1
	ADAM11	adam11	ENSAMXG00000021450	0.204231	-0.205357	0.738471	-0.242
306	FERMT2	fermt2	ENSAMXG00000014787	0.295182	-0.356795	0.000257134	0.438	0
307	IGF2BP2	igf2bp2a (1 to many)	ENSAMXG00000003575	0.075781	0.276261	0.255194	0.566
	IGF2BP2	igf2bp2b	ENSAMXG00000000588	0.113425	-0.0465957	0.783295	0.566
308	FRY	fryb	ENSAMXG00000008039	0.279669	0.0261384	0.881067	-0.171
	FRY	frya	ENSAMXG00000013294	0.0354001	-0.182984	0.504482	-0.171	1
309	NSF	nsfa (1 to many)	ENSAMXG00000006315	7.45e-11	-1.70501	1.48759e-32	-0.343	1
	NSF	nsfb	ENSAMXG00000019876	0.0270171	0.133238	0.295449	-0.343	0
	NSF	nsfa (1 to many)	ENSAMXG00000018044	1.36e-14	-1.43885	2.14638e-33	-0.343	1
310	CDHR2	cdhr2	ENSAMXG00000003182	0.232025	-1.54898	0.0171108	0.19	0
311	SNCB	sncb	ENSAMXG00000020909	7.38e-09	-1.51272	2.51487e-13	-0.195	1
312	CA12	ca12	ENSAMXG00000017903	0.77817	-0.180939	0.82186	1.019
313	NTN4	ntn4	ENSAMXG00000007434	0.80083	0.332088	0.239451	-0.341
314	NUAK1	nuak1b	ENSAMXG00000014594	0.0896506	-0.598388	2.68863e-11	-0.364	1
	NUAK1	nuak1a	ENSAMXG00000019471	0.00168263	0.829873	1.12371e-06	-0.364	0
315	IPCEF1		ENSAMXG00000002410	0.0323296	-0.143392	0.375011	-0.375	1
	IPCEF1	ipcef1	ENSAMXG00000018243	0.00378679	-1.47315	1.82668e-05	-0.375	1
316	SRI	sri	ENSAMXG00000019518	0.0449287	0.195805	0.0217056	0.234	1
317	EIF4G3	eif4g3a	ENSAMXG00000004488	1.57e-08	-0.445428	2.302e-05	-0.131	1
	EIF4G3	eif4g3b	ENSAMXG00000024785	0.301929	0.0462445	0.70827	-0.131
318	SEMA3A	sema3ab	ENSAMXG00000000900	0.884395	0.45773	0.00177396	-0.373	0
	SEMA3A	sema3aa	ENSAMXG00000010349	0.454464	-0.0801914	0.50235	-0.373
319	TTC38	ttc38	ENSAMXG00000019596	0.00649344	-0.391359	0.000146064	0.228	0
320	CELSR1	celsr1b	ENSAMXG00000009342	0.393644	0.118461	0.312683	0.461
	CELSR1	celsr1a	ENSAMXG00000005267	2.33e-07	1.14116	1.93935e-30	0.461	1
321	SLC25A40	slc25a40	ENSAMXG00000016225	0.140903	1.10998	9.32095e-18	-0.189	0
322	ADD2	add2	ENSAMXG00000003455	0.00194319	-1.40412	4.19195e-11	-0.232	1
323	MARK3	mark3b	ENSAMXG00000001388	0.0481414	-0.559183	0.000104802	0.066	0
	MARK3	mark3	ENSAMXG00000001870	0.572786	-0.0916804	0.39164	0.066
324	SLC25A3	slc25a3a	ENSAMXG00000007625	0.521157	-1.33903	0.0264011	-0.151	1
	SLC25A3	slc25a3b	ENSAMXG00000017659	0.00279839	-0.11095	0.176244	-0.151	1
325	FNDC3B	fndc3ba	ENSAMXG00000006332	0.883495	0.764521	0.00193991	0.363	1
	FNDC3B	fndc3bb	ENSAMXG00000003573	0.81707	0.729906	1.08663e-15	0.363	1
326	DLG1	dlg1	ENSAMXG00000010659	0.6372	0.465523	2.22652e-05	-0.105	0
327	BCAP29	bcap29	ENSAMXG00000004337	0.443076	0.559325	9.93977e-09	-0.139	0
328	ARHGAP15	arhgap15	ENSAMXG00000012771	0.0482887	-0.306147	0.610319	0.328	0
329	KIFAP3	kifap3 (1 to many)	ENSAMXG00000001725	0.997657	-0.0129109	0.97395	-0.23
	KIFAP3	kifap3a	ENSAMXG00000009625	0.103629	-0.179019	0.155366	-0.23
	KIFAP3	kifap3b	ENSAMXG00000005640	0.67847	-0.817674	1.65024e-05	-0.23	1
330	PLXNA2	plxna2	ENSAMXG00000001315	0.000262237	-1.54739	1.46988e-10	-0.154	1
	PLXNA2		ENSAMXG00000008334	0.027953	-1.21463	0.000458412	-0.154	1
331	GPATCH1	gpatch1	ENSAMXG00000020177	0.00015224	-0.000654503	0.997143	-0.11	1
332	NT5C2	nt5c2b	ENSAMXG00000018754	0.229325	0.634484	0.0107639	0.16	1
	NT5C2	nt5c2a	ENSAMXG00000012042	0.524855	-0.117178	0.560922	0.16
333	MCAM	mcama	ENSAMXG00000007431	0.00123774	-0.397447	3.7482e-06	-0.428	1
	MCAM		ENSAMXG00000001384	0.000276165	-0.327383	0.048792	-0.428	1
334	GPC4	gpc4	ENSAMXG00000008467	0.273618	0.404684	0.000476107	0.327	1
335	STXBP2	stxbp2	ENSAMXG00000017594	1.58e-06	0.634001	9.62105e-17	0.438	1
336	MAP2K7	map2k7	ENSAMXG00000018484	0.920848	0.0759863	0.827116	-0.101
337	CTTNBP2	cttnbp2	ENSAMXG00000000388	0.373059	-0.185358	0.134141	-0.12
338	ACTL6B	actl6b	ENSAMXG00000006237	0.0209447	-1.17085	0.0642698	-0.249	1
339	TOP2B	top2b	ENSAMXG00000010783	0.85135	-0.48153	7.59978e-10	-0.103	1
340	NFKB2	nfkb2	ENSAMXG00000021294	0.000872693	0.533941	2.59847e-05	0.736	1
341	UBE2T	ube2t	ENSAMXG00000005125	0.862862	0.427058	0.0137418	-0.275	0
342	PPP1R12B		ENSAMXG00000002086	0.451186	0.778119	0.266118	-0.094
343	DNAJC10	dnajc10	ENSAMXG00000014864	6.35e-13	0.810116	3.2759e-10	-0.117	0
344	USP33	usp33	ENSAMXG00000019073	0.0164331	0.219901	0.0692292	-0.168	0
345	SNRPA	snrpa	ENSAMXG00000008333	0.228645	0.134231	0.156577	0.098
346	SPAG6	spag6	ENSAMXG00000014898	0.222089	0.554988	0.0167962	-0.293	0
347	GPR137B	gpr137bb	ENSAMXG00000021361	0.333347	-0.545391	0.242868	0.323
348	SLC25A43	slc25a43	ENSAMXG00000000140	1.88e-05	0.868028	2.27885e-07	0.308	1
349	FGFR1	fgfr1a	ENSAMXG00000015547	6.09e-30	0.26834	0.00036659	0.206	1
350	NEBL	nebl	ENSAMXG00000014640	0.528797	-0.84942	0.192115	0.202
351	N4BP2	n4bp2	ENSAMXG00000021658	0.823795	0.247315	0.0952113	0.279
352	RBFOX1	rbfox1	ENSAMXG00000002431	0.00129935	-2.07271	2.40717e-15	-0.264	1
353	GNB1	gnb1a	ENSAMXG00000014987	0.00147904	0.262714	0.000963108	-0.121	0
	GNB1	gnb1b	ENSAMXG00000008035	0.735149	-0.166572	0.615925	-0.121
354	ADCYAP1R1	adcyap1r1b	ENSAMXG00000010490	4.97e-12	-1.3634	2.76781e-20	0.177	0
355	ITM2A	itm2a	ENSAMXG00000013634	0.536016	-0.472091	0.0492625	-0.345	1
356	NRD1	nrd1a	ENSAMXG00000006456	0.529	-0.137092	0.235774	-0.097
	NRD1	nrd1b	ENSAMXG00000017875	0.00497638	-0.714932	1.68713e-11	-0.097	1
357	VDAC3	vdac3	ENSAMXG00000013051	1.33e-09	-0.92374	1.06271e-37	-0.217	1
	VDAC3	zgc:56235	ENSAMXG00000020061	0.000118026	-0.33942	0.0608175	-0.217	1
358	DBC1	brinp1	ENSAMXG00000007873	0.428958	-1.52288	2.2799e-06	-0.167	1
359	SDF4	sdf4	ENSAMXG00000002764	0.810867	0.155251	0.308158	0.09
360	SLC1A3	slc1a3b	ENSAMXG00000000008	1.01e-55	0.141348	0.140615	0.554	1
	SLC1A3	slc1a3 (1 to many)	ENSAMXG00000018391	0.0121081	0.783534	2.64356e-10	0.554	1
361	MKNK1	mknk1	ENSAMXG00000018676	4.28e-05	0.646921	9.66436e-13	0.127	1
362	CDC14A	cdc14aa	ENSAMXG00000019263	7.44e-07	1.00448	0.000499492	0.352	1
	CDC14A	cdc14ab	ENSAMXG00000017972	0.000553982	1.23577	3.31905e-13	0.352	1
363	OPHN1	ophn1	ENSAMXG00000011407	0.288167	1.26366	3.53751e-13	0.17	1
364	KIF22	kif22	ENSAMXG00000004917	0.0177639	-0.0613299	0.552642	-0.158	1
365	LRRC16A	lrrc16a (1 to many)	ENSAMXG00000020474	0.300566	0.559671	1.95297e-09	0.243	1
	LRRC16A	si:ch1073-210b3.2	ENSAMXG00000007246	1.92e-09	-0.546353	0.0111288	0.243	0
366	DDX1	ddx1	ENSAMXG00000002100	0.18686	-0.693567	1.61129e-17	-0.195	1
367	EPB41L2	si:ch73-18b11.1	ENSAMXG00000010399	1.88e-05	0.195645	0.0271921	0.118	1
368	RAB21	zgc:154045	ENSAMXG00000017754	0.750204	-0.0252684	0.828678	0.135
369	SLC4A4	slc4a4a	ENSAMXG00000012301	0.00681045	-2.01927	1.5156e-11	0.382	0
	SLC4A4	slc4a4b	ENSAMXG00000013324	2.25e-13	0.620451	1.18101e-13	0.382	1
370	MID2		ENSAMXG00000005575	0.19812	0.660794	8.99146e-08	-0.154	0
371	CPOX	cpox	ENSAMXG00000009434	0.734212	0.267544	0.1956	-0.194
372	MEF2C	mef2cb	ENSAMXG00000014607	3.54e-16	-0.483272	0.00149671	-0.205	1
373	PTPRC	ptprc	ENSAMXG00000017593	0.0175741	-0.356155	0.0969086	0.559	0
374	STK17B	stk17b	ENSAMXG00000012160	0.000166434	-0.228167	0.0729206	0.608	0
375	DUSP12	dusp12	ENSAMXG00000005393	0.000599282	1.25174	8.47604e-20	-0.121	0
376	CADPS2	cadps2	ENSAMXG00000000923	5.61e-11	-0.244094	0.389672	-0.431	1
377	WDR70	wdr70	ENSAMXG00000006938	0.0771223	-0.117029	0.500801	-0.103
378	ME2	me2	ENSAMXG00000011044	0.878341	1.38082	8.16868e-14	0.092	1
379	C5orf22	zgc:56556	ENSAMXG00000013976	0.000763803	-0.663238	8.81217e-05	-0.139	1
380	COL19A1	col21a1 (1 to many)	ENSAMXG00000009334	0.784451	0.413064	0.45951	-0.366
381	EPB41L3	epb41l3 (1 to many)	ENSAMXG00000012202	0.224971	-0.298725	0.0141847	-0.225	1
	EPB41L3	epb41l3a	ENSAMXG00000021833	1.88e-23	-1.62149	9.69332e-35	-0.225	1
382	COBLL1	cobll1b	ENSAMXG00000008459	0.00128528	0.261852	0.0201972	-0.169	0
	COBLL1	cobll1a	ENSAMXG00000004963	0.653473	1.10945	3.64653e-10	-0.169	0
383	DLG3	dlg3	ENSAMXG00000000188	0.0385136	-0.0209853	0.898201	-0.245	1
384	GSK3B	gsk3b	ENSAMXG00000008836	0.630732	-0.264727	0.100541	-0.168
385	ITGB5	itgb5	ENSAMXG00000010900	0.000421246	0.283112	0.00507292	0.29	1
386	XPO1	xpo1b	ENSAMXG00000012704	1.34e-07	-0.121266	0.433911	0.178	0
387	DOPEY1	dopey1	ENSAMXG00000008795	0.000756623	-0.156549	0.246491	-0.148	1
388	TNPO1	tnpo1	ENSAMXG00000009842	0.878368	0.142942	0.160723	0.125
389	PLOD1	plod1a	ENSAMXG00000014065	1.37e-05	-0.164226	0.105222	0.306	0
390	ZNF586		ENSAMXG00000025395	0.943243	-0.272746	0.716786	0.139
	ZNF586		ENSAMXG00000017663	0.0535008	0.536867	3.21605e-12	0.139	1
	ZNF586		ENSAMXG00000011220	0.0711095	0.0912688	0.591203	0.139
	ZNF586	znf1010	ENSAMXG00000015448	0.00388573	-0.873662	7.96298e-05	0.139	0
391	SMAP2	smap2	ENSAMXG00000011698	9.35e-06	-0.463451	0.00345099	-0.185	1
392	ZMPSTE24	zmpste24	ENSAMXG00000011314	0.113587	0.174757	0.108987	0.087
393	REST	rest	ENSAMXG00000004022	0.169252	0.638791	0.000245601	0.32	1
394	KIAA1467	fam234b	ENSAMXG00000007953	0.000334873	-0.0118427	0.93069	-0.255	1
395	COL16A1	col16a1	ENSAMXG00000011590	6.75e-07	0.372691	1.35739e-06	-0.23	0
396	TXLNA	txlna	ENSAMXG00000011858	1.13e-11	0.328379	0.00162381	0.128	1
397	SCAMP1	scamp1	ENSAMXG00000014274	0.381621	-0.481982	9.02965e-09	-0.166	1
398	PREP	prep	ENSAMXG00000001896	0.0130682	-0.579537	1.70335e-10	-0.247	1
399	HACE1	hace1	ENSAMXG00000001422	0.000100557	0.344504	0.00149486	-0.108	0
400	WDR47	wdr47a	ENSAMXG00000007535	0.77034	-0.0919246	0.84481	-0.247
	WDR47	wdr47b	ENSAMXG00000017531	0.231225	-0.773643	0.000966932	-0.247	1
401	OVGP1		ENSAMXG00000018750	0.0460689	-0.514241	0.00146621	-0.314	1
	OVGP1		ENSAMXG00000009855	0.805681	-0.66894	0.304759	-0.314
	OVGP1		ENSAMXG00000009870	0.883718	-0.450922	0.526117	-0.314
	OVGP1		ENSAMXG00000018744	0.903369	-0.12819	0.603654	-0.314
	OVGP1	chia.1	ENSAMXG00000009880	0.0529647	5.12795	1.00984e-32	-0.314	0
402	ABCB1	abcb4	ENSAMXG00000016165	8.85e-20	-0.534026	0.000133275	-0.244	1
403	CPNE3	cpne3	ENSAMXG00000000109	0.0234278	0.526671	8.42041e-10	0.329	1
404	DDHD2	ddhd2	ENSAMXG00000020540	0.461255	0.253001	0.0341804	-0.276	0
405	EPS15	eps15	ENSAMXG00000018564	0.01134	0.760489	0.00459309	-0.201	0
406	ATG16L1	atg16l1 (1 to many)	ENSAMXG00000017782	0.73506	0.159645	0.373703	-0.249
	ATG16L1	atg16l1	ENSAMXG00000017774	3.23e-09	-0.278003	0.0340842	-0.249	1
407	POMGNT1	pomgnt1	ENSAMXG00000011229	9.4e-05	-0.0568959	0.640289	-0.118	1
408	B4GALT1	b4galt1l	ENSAMXG00000004015	0.44805	0.145762	0.478808	0.334
409	FOLH1	naalad2	ENSAMXG00000003867	0.0290854	0.0838658	0.774399	-0.626	0
410	EIF2AK1	eif2ak1	ENSAMXG00000007789	0.012524	0.218683	0.0709114	-0.096	0
411	EPDR1	epdr1	ENSAMXG00000014150	0.413421	0.549481	0.000111949	-0.285	0
412	SNX10	snx10b	ENSAMXG00000000607	0.482288	-0.727627	0.214729	-0.24
413	HBQ1	zgc:163057	ENSAMXG00000008402	0.20172	0.329673	0.257023	-0.312
414	ITPKC	itpkca	ENSAMXG00000002372	2.02e-06	-0.339448	0.00675088	0.324	0
	ITPKC	itpkcb	ENSAMXG00000008297	0.000112616	1.05741	1.42572e-31	0.324	1
415	ERO1LB	ero1b	ENSAMXG00000021371	0.0584456	0.418582	0.00990624	0.163	1
416	ZFAND6	zfand6	ENSAMXG00000020089	0.659558	-0.0186703	0.947072	0.181
417	PPEF1	ppef1	ENSAMXG00000008301	0.418999	0.36551	0.24343	-0.337
418	MTMR2	mtmr2	ENSAMXG00000004788	0.0312569	-0.0396063	0.699259	-0.161	1
419	TRIP6	trip6	ENSAMXG00000012926	0.519418	0.351594	0.0400563	0.277	1
420	FTL	zgc:172145	ENSAMXG00000017021	0.26831	0.176591	0.826328	0.527
421	SRRT	srrt	ENSAMXG00000016671	0.747835	-0.141501	0.153252	0.117
422	NLK	nlk2	ENSAMXG00000005240	0.12527	-0.160468	0.533625	-0.199
423	ATXN7L3	atxn7l3	ENSAMXG00000015373	0.0141365	-0.845097	0.0282275	-0.132	1
	ATXN7L3	si:dkeyp-118b1.2	ENSAMXG00000012107	0.218873	-0.375105	0.00386017	-0.132	1
424	PGS1	pgs1	ENSAMXG00000015923	0.00149925	0.840908	6.79738e-14	0.085	1
425	ADD1	add1	ENSAMXG00000015866	0.516679	-0.250285	0.0157205	-0.087	1
426	L2HGDH	l2hgdh	ENSAMXG00000021531	0.274964	-0.0197505	0.922697	-0.123
427	TXNDC16	txndc16	ENSAMXG00000019433	0.00170894	-0.214182	0.750858	-0.118	1
428	GMCL1	gmcl1 (1 to many)	ENSAMXG00000018468	0.000857587	-0.7258	0.00404962	-0.111	1
	GMCL1	gmcl1 (1 to many)	ENSAMXG00000018463	0.159549	-0.336288	0.111274	-0.111
429	KLHL42	klhl42	ENSAMXG00000007293	0.0223615	-0.115574	0.578641	-0.155	1
430	GNAS	gnas	ENSAMXG00000014849	0.145998	-0.316615	0.00200006	-0.12	1
431	DNM1L	dnm1l	ENSAMXG00000001473	0.376049	0.0398246	0.725868	-0.233
432	CASS4	cass4	ENSAMXG00000004478	2.1e-05	0.231203	0.362899	0.306	1
433	RFX2	rfx2	ENSAMXG00000016557	0.357311	0.611941	0.00768143	0.239	1
434	ASAP3	asap3	ENSAMXG00000001650	0.988024	-0.130961	0.410363	0.28
435	DOCK3	dock3	ENSAMXG00000004203	0.00898314	-1.40299	9.03382e-05	-0.239	1
	DOCK3		ENSAMXG00000014867	0.000886631	-0.855678	0.000297522	-0.239	1
436	C3orf18	si:ch211-161c3.5	ENSAMXG00000007915	0.0224066	-2.18222	9.43359e-05	-0.245	1
437	ATRN		ENSAMXG00000008264	0.31201	0.499655	0.396623	-0.189
438	SMOX	smox	ENSAMXG00000004855	0.0961259	-0.25378	0.0261174	0.222	0
439	SLC4A11	slc4a11	ENSAMXG00000012299	0.435027	0.200466	0.65331	0.339
	SLC4A11	slc4a11 (1 to many)	ENSAMXG00000011585	0.621678	-0.832241	0.203677	0.339
440	XRN2	xrn2	ENSAMXG00000018301	0.0171286	0.112675	0.263617	0.077	1
441	TESC	ppp3r1a	ENSAMXG00000003479	0.821285	-0.229195	0.653584	-0.219
	TESC	tescb	ENSAMXG00000007002	0.000328365	-0.172065	0.696108	-0.219	1
442	SNX5	snx5	ENSAMXG00000003482	0.0685477	-0.114267	0.258269	0.124
443	RPL6	rpl6	ENSAMXG00000012854	0.0685477	0.126704	0.116807	0.065
444	ANAPC5	anapc5	ENSAMXG00000005802	1.27e-06	0.193257	0.089177	-0.239	0
445	SLC24A6	slc8b1	ENSAMXG00000021576	0.160109	0.339676	0.00205826	0.261	1
446	KDM2B	kdm2ba	ENSAMXG00000005838	0.505876	-0.416344	0.000746264	-0.084	1
	KDM2B	kdm2bb	ENSAMXG00000020635	4.68e-08	-0.298237	0.110992	-0.084	1
447	RPLP0	rplp0 (1 to many)	ENSAMXG00000015827	0.0325286	0.249806	0.00125158	0.182	1
	RPLP0	rplp0 (1 to many)	ENSAMXG00000019118	0.0409551	0.236884	0.00258133	0.182	1
448	PXN	pxn	ENSAMXG00000011909	2.79e-05	0.708579	1.22395e-10	0.407	1
449	RPH3A	rph3a (1 to many)	ENSAMXG00000019856	0.00457051	-0.507057	0.389323	-0.358	1
	RPH3A	rph3ab	ENSAMXG00000001058	4.13e-12	-1.44391	9.60613e-17	-0.358	1
450	PEBP1	pebp1 (1 to many)	ENSAMXG00000013564	0.909078	0.0964433	0.488119	-0.189
	PEBP1	pebp1 (1 to many)	ENSAMXG00000013574	0.127707	4.25585	1.60243e-23	-0.189	0
451	NOS1	nos1	ENSAMXG00000001142	0.335822	-1.31868	0.0440896	-0.176	1
452	GMIP	gmip	ENSAMXG00000017542	0.0645066	-1.04983	0.0258779	0.243	0
453	MLF2	mlf2	ENSAMXG00000010550	0.00381339	-0.275104	0.000648441	-0.193	1
454	DDX24	ddx24	ENSAMXG00000014635	0.000404728	0.510811	1.65797e-07	-0.161	0
455	NECAP1	necap1 (1 to many)	ENSAMXG00000015798	2.31e-06	-0.485409	0.0306582	-0.186	1
	NECAP1	necap1	ENSAMXG00000009553	1.23e-12	-1.7459	6.67206e-35	-0.186	1
456	LTBP4	ltbp4	ENSAMXG00000020799	0.000483922	0.451242	0.0163626	0.289	1
457	PAPOLA	papola	ENSAMXG00000018141	1.92e-08	-0.755993	7.84169e-16	0.171	0
458	PCBP4	pcbp4	ENSAMXG00000004135	2.84e-08	-1.39523	7.71363e-20	-0.211	1
459	YPEL3	ypel3	ENSAMXG00000017819	0.644115	-0.216176	0.217221	-0.18
460	NDUFB2	ndufb2	ENSAMXG00000006366	0.746547	0.0501893	0.721432	-0.113
461	LYZ		ENSAMXG00000011455		NA	NA	0.533	#VALUE!
	LYZ		ENSAMXG00000011433		NA	LYZ (1 to many)	0.533	#VALUE!
	LYZ	lyz (1 to many)	ENSAMXG00000011391	6.8e-06	1.27751	0.00107325	0.533	1
	LYZ	lyz (1 to many)	ENSAMXG00000011408	0.704958	1.68119	0.00909714	0.533	1
462	MUL1	mul1b	ENSAMXG00000015299	0.568629	0.447556	0.000710611	-0.118	0
463	PDCD7	pdcd7	ENSAMXG00000002916	0.0523301	0.0481234	0.849495	-0.102
464	LEPREL1	p3h2	ENSAMXG00000017679	0.0800624	-0.148984	0.273894	0.332
465	PABPC4	pabpc4	ENSAMXG00000018779	4.81e-12	-0.838593	1.67199e-18	0.154	0
466	MCOLN1	mcoln1b	ENSAMXG00000015134	0.44284	-0.047748	0.838294	-0.193
	MCOLN1	mcoln1a	ENSAMXG00000018550	0.793531	0.0939705	0.520225	-0.193
467	USP48	usp48	ENSAMXG00000006693	0.423779	-0.50961	3.28741e-06	-0.097	1
468	EFNB1	efnb1	ENSAMXG00000011520	0.0421047	-0.724702	1.13141e-10	0.399	0
	EFNB1	efnb1 (1 to many)	ENSAMXG00000013251	0.712298	0.642489	0.0190383	0.399	1
469	AARS	aars	ENSAMXG00000003368	3.75e-08	-0.212162	0.00393183	-0.142	1
470	GLG1	glg1b	ENSAMXG00000003665	1.64e-05	1.01287	4.99394e-20	-0.076	0
	GLG1	glg1a	ENSAMXG00000013753	5.94e-06	0.56648	9.18132e-10	-0.076	0
471	EXOC1	exoc1	ENSAMXG00000005542	8.32e-08	-0.050053	0.660039	-0.094	1
472	DTX2	dtx2	ENSAMXG00000007486	0.52364	-0.184267	0.312228	0.257
473	LAMB1	lamb1a	ENSAMXG00000000835	0.517247	0.125184	0.126455	-0.268
	LAMB1	lamb1b	ENSAMXG00000005792	0.0378163	-0.640546	0.00501298	-0.268	1
474	WDR7	wdr7	ENSAMXG00000015805	0.952403	0.558928	0.000956032	-0.174	0
475	ABCC6	abcc6a	ENSAMXG00000004837	0.00671889	-0.712182	0.314678	0.31	0
	ABCC6	abcc6b.2	ENSAMXG00000003085	0.413724	0.566683	0.00164178	0.31	1
476	CMTM6	cmtm6	ENSAMXG00000002314	0.5206	0.476997	0.345805	0.34
477		zak	ENSAMXG00000015301	0.212893	0.983049	2.72321e-12	0.389	1
		zak	ENSAMXG00000013141	0.745283	0.16544	0.688249	0.389
478	FH	fh	ENSAMXG00000014103	0.462205	-0.0362699	0.811617	-0.157
	FH	fh (1 to many)	ENSAMXG00000011177	0.501874	-0.0797979	0.40767	-0.157
479	TF	tfa	ENSAMXG00000019348	1.27e-12	-1.60512	1.52904e-95	-0.685	1
480	ESR1	esr1	ENSAMXG00000006267	0.702089	-0.415993	0.578306	0.193
481	CD200	zgc:172122	ENSAMXG00000024492	0.00771881	-1.54131	3.3458e-20	-0.204	1
	CD200	zgc:113337	ENSAMXG00000008901	0.519633	-2.04632	3.62602e-07	-0.204	1
482	MYH7	smyhc2	ENSAMXG00000012723	5.13e-12	-1.68324	2.00082e-75	0.475	0
	MYH7	vmhc	ENSAMXG00000001635	3.08e-23	-2.04428	7.32564e-46	0.475	0
483	SLC7A8	slc7a8 (1 to many)	ENSAMXG00000021143	1.87e-06	-0.27332	0.117499	-0.175	1
	SLC7A8	slc7a8a	ENSAMXG00000005046	0.475144	-0.156829	0.127662	-0.175
484	SLC22A17	slc22a17	ENSAMXG00000013083	4.66e-05	0.0956711	0.520807	-0.231	0
485	HECTD1	hectd1	ENSAMXG00000008101	0.0823505	0.387859	2.65144e-08	-0.084	0
486	SUPT16H	supt16h (1 to many)	ENSAMXG00000001128	0.0588741	0.0601875	0.617376	-0.119
	SUPT16H	supt16h (1 to many)	ENSAMXG00000009282	0.0406582	0.0591707	0.617762	-0.119	0
	SUPT16H	supt16h (1 to many)	ENSAMXG00000021797	0.0226295	0.180548	0.029609	-0.119	0
487	TYRO3	tyro3	ENSAMXG00000000312	7.68e-06	-0.462801	0.00569061	-0.142	1
488	SNAP23	snap23.1	ENSAMXG00000011760	3.7e-05	0.555023	2.51057e-14	0.39	1
489	TBX15	tbx15	ENSAMXG00000005724	6.55e-32	-1.38239	1.52154e-17	0.335	0
490	COL9A3	col9a3	ENSAMXG00000002074	1.1e-08	0.171433	0.0989857	-0.388	0
491	EZR	ezra	ENSAMXG00000002455	0.000695804	1.06787	7.99659e-72	0.419	1
492	AGO1	ago1	ENSAMXG00000001917	0.178145	0.934665	2.3892e-15	-0.071	0
493	CLSPN	clspn	ENSAMXG00000010325	2.15e-06	-0.106899	0.403023	0.253	0
494	UNC13D	unc13d (1 to many)	ENSAMXG00000001607	0.290654	1.03638	0.121708	0.337
	UNC13D	unc13d (1 to many)	ENSAMXG00000001580	0.160239	-0.140155	0.840534	0.337
	UNC13D	unc13d (1 to many)	ENSAMXG00000001643	0.712298	1.62046	0.00366678	0.337	1
495	TGFB2	tgfb2	ENSAMXG00000020321	3.55e-31	-0.868411	4.93224e-13	0.616	0
496	SUCO	suco (1 to many)	ENSAMXG00000011720	0.00983598	-0.628691	9.19821e-05	0.104	0
	SUCO	suco	ENSAMXG00000012846	0.0177548	-0.189243	0.0287819	0.104	0
497	MSH2	msh2 (1 to many)	ENSAMXG00000015880	0.342286	-0.130308	0.493013	-0.148
498	DHPS	dhps	ENSAMXG00000003718	0.21999	-0.303522	0.362202	-0.183
499	CRTAC1	crtac1b	ENSAMXG00000002275	9.34e-06	-0.438973	0.200823	-0.412	1
	CRTAC1	crtac1a	ENSAMXG00000011545	NA	1.77459	3.9272e-105	-0.412
500	CREM		ENSAMXG00000000111	0.962166	1.128	0.0069808	0.227	1
501	TMEM14A		ENSAMXG00000003761		NA	zgc:163080	-0.286	#VALUE!
502	IFT74	ift74	ENSAMXG00000007072	0.705723	-0.227785	0.303101	0.115
503	ACOT7	acot7	ENSAMXG00000014422	0.212719	0.164013	0.285222	-0.239
504	SH3GLB1	sh3glb1a	ENSAMXG00000015714	9.99e-06	0.0337276	0.787325	0.211	1
	SH3GLB1	sh3glb1b	ENSAMXG00000004994	0.114685	-0.358754	0.0955195	0.211
505	CDC7	cdc7	ENSAMXG00000006619	0.0240953	0.233286	0.317058	-0.221	0
506	PCSK5	pcsk5b	ENSAMXG00000001238	9.29e-05	0.365017	1.23276e-05	0.304	1
507	TSPAN15	tspan15	ENSAMXG00000012878	0.0294347	0.00883864	0.961109	-0.377	0
508	STX1B	stx1b	ENSAMXG00000001140	2.52e-36	-1.42693	9.77125e-44	-0.213	1
509	HSD3B7	hsd3b7	ENSAMXG00000009436	0.00487505	0.600232	5.53762e-06	0.327	1
510	CIRBP	cirbpa	ENSAMXG00000002894	1.3e-11	-0.150998	0.0440962	-0.294	1
	CIRBP	cirbpb	ENSAMXG00000015612	5.25e-05	-0.289911	0.000491134	-0.294	1
511	ATP5D	atp5d	ENSAMXG00000015570	0.0438985	0.257268	0.00370337	-0.2	0
512	PCDH11Y	pcdh11	ENSAMXG00000011146	0.0537549	-2.02451	1.90398e-09	-0.406	1
513	TECR	tecra	ENSAMXG00000017137	2.44e-10	-2.12595	1.99832e-11	0.126	0
	TECR	tecrb	ENSAMXG00000019426	0.0255662	-0.128135	0.195666	0.126	0
514	POLRMT	si:dkey-21e2.1	ENSAMXG00000018258	1.05e-10	0.159567	0.281091	-0.101	0
515	GADD45B	gadd45b (1 to many)	ENSAMXG00000006410	0.0349534	-0.748234	0.257212	0.705	0
	GADD45B	gadd45ba	ENSAMXG00000018949	0.592535	0.494246	0.00355033	0.705	1
516	MKNK2	mknk2a	ENSAMXG00000005705	0.0106899	-0.927378	0.106883	0.384	0
	MKNK2	mknk2b	ENSAMXG00000016471	1.39e-05	0.703665	1.10648e-12	0.384	1
517	KLHL22	klhl22	ENSAMXG00000017340	0.0830608	-0.468729	0.00475296	-0.154	1
518	CRKL	crkl	ENSAMXG00000001016	6.46e-06	0.303645	0.00332946	0.075	1
519	LZTR1	lztr1 (1 to many)	ENSAMXG00000001196	0.870291	0.0951075	0.76726	0.088
	LZTR1	lztr1 (1 to many)	ENSAMXG00000001193	0.31039	-0.0257316	0.87226	0.088
520	MMP11	mmp11b	ENSAMXG00000016193	1.27e-08	0.478387	0.00158053	0.372	1
521	BCL2L13	bcl2l13	ENSAMXG00000000470	0.771889	0.131924	0.284619	0.094
522	TBC1D10A	tbc1d10ab	ENSAMXG00000018692	0.324995	-0.234224	0.550038	0.163
	TBC1D10A	tbc1d10aa	ENSAMXG00000015537	0.029848	0.0750288	0.57197	0.163	1
523	RNF215	rnf215	ENSAMXG00000016314	0.0213136	-0.0278955	0.895968	-0.148	1
524	CYTH4	cyth4b	ENSAMXG00000017583	0.790192	-0.00500326	0.992879	0.388
	CYTH4	cyth4a	ENSAMXG00000013474	0.331786	0.347934	0.445601	0.388
525	SLC25A1	slc25a1 (1 to many)	ENSAMXG00000020071	0.0318814	0.805123	0.000159844	0.239	1
	SLC25A1	slc25a1a	ENSAMXG00000010426	0.0113481	-0.881106	0.00362724	0.239	0
	SLC25A1	si:dkey-178e17.1	ENSAMXG00000015817	0.000218792	0.0235372	0.950066	0.239	1
526	NHP2L1	snu13a	ENSAMXG00000015486	4.04e-15	0.584191	7.29909e-12	-0.189	0
	NHP2L1	snu13b	ENSAMXG00000008918	0.000795334	0.333637	0.000327809	-0.189	0
527	DEPDC5	depdc5	ENSAMXG00000017289	7.35e-07	-0.193254	0.212438	-0.171	1
528	PICK1	pick1	ENSAMXG00000015111	0.559339	0.374777	0.00107836	-0.212	0
529	TTC28	ttc28 (1 to many)	ENSAMXG00000019813	0.000459222	-0.534875	0.0561888	0.081	0
	TTC28	ttc28 (1 to many)	ENSAMXG00000013238	1.09e-07	-0.647661	0.000340743	0.081	0
530	KDELR3	kdelr3	ENSAMXG00000012768	0.216777	0.224121	0.0071636	0.23	1
531	XBP1	xbp1	ENSAMXG00000004136	0.0150457	0.149568	0.11521	0.24	1
532	PACSIN2	pacsin2	ENSAMXG00000017165	0.0179879	0.403215	1.2754e-05	0.123	1
533	HMOX1	hmox1 (1 to many)	ENSAMXG00000011421	0.277216	-0.866994	1.34742e-09	0.988	0
	HMOX1	hmox1a	ENSAMXG00000020910	0.358434	1.83279	2.05333e-24	0.988	1
534	MCAT	mcat	ENSAMXG00000004139	0.778061	0.365245	0.202463	-0.185
535	THOC5	thoc5	ENSAMXG00000014235	0.00223847	-0.101829	0.339028	-0.079	1
536	CBX7	cbx7a	ENSAMXG00000013576	0.180513	0.623258	0.172369	-0.153
	CBX7	cbx7b	ENSAMXG00000007494	0.775161	0.212749	0.763541	-0.153
537	SYNGR1	syngr1a	ENSAMXG00000017443	0.0639376	-0.736033	0.0648015	-0.178
538	TAB1	tab1	ENSAMXG00000017426	0.029469	-0.410594	0.110526	-0.159	1
539	ASCC2	ascc2	ENSAMXG00000016326	0.0100662	0.676741	1.43578e-06	0.124	1
540	MTMR3	mtmr3 (1 to many)	ENSAMXG00000015693	0.00240484	-0.679682	7.50232e-05	0.091	0
	MTMR3	mtmr3	ENSAMXG00000006103	0.508202	0.356198	0.0030794	0.091	1
541	APOL1	apol2	ENSAMXG00000003383	0.588497	-0.243386	0.751855	0.44
542	MYH9	myh9b	ENSAMXG00000015296	0.63109	0.617778	1.79826e-17	0.204	1
543	SAMM50	samm50l	ENSAMXG00000018250	0.830217	0.311634	0.000408797	-0.132	0
	SAMM50	samm50	ENSAMXG00000002004	0.168229	0.283608	0.000420468	-0.132	0
544	IFT27	ift27	ENSAMXG00000017483	0.00906075	0.894332	5.49078e-07	-0.114	0
545	PVALB	pvalb7	ENSAMXG00000004587	6.27e-05	-2.94258	5.2825e-20	-0.922	1
	PVALB	pvalb6	ENSAMXG00000005297	0.08222	-2.0165	0.000192719	-0.922	1
546	CSF2RB	csf2rb	ENSAMXG00000012945	NA	0.178255	0.804744	0.6
547	SLC25A17	slc25a17	ENSAMXG00000006516	2.95e-06	-0.262326	0.213571	-0.159	1
548	ST13	st13	ENSAMXG00000013658	0.00448923	-0.385455	0.0857264	0.134	0
	ST13	st13	ENSAMXG00000013668	0.00654208	-0.326411	0.033708	0.134	0
549	L3MBTL2	l3mbtl2	ENSAMXG00000018021	0.477232	0.381808	0.0533729	-0.103
550	RANGAP1	rangap1a	ENSAMXG00000015355	0.00241836	-0.171027	0.063407	-0.142	1
	RANGAP1	rangap1b	ENSAMXG00000007477	2.49e-19	0.212897	0.021905	-0.142	0
551	CERK	cerk	ENSAMXG00000005238	0.0115538	0.732955	2.06876e-05	-0.119	0
552	MLC1	mlc1 (1 to many)	ENSAMXG00000019831	0.677665	-2.48016	2.5691e-11	0.337	0
	MLC1	mlc1 (1 to many)	ENSAMXG00000006798	0.693467	-2.42981	9.04033e-11	0.337	0
553	SDR39U1	sdr39u1	ENSAMXG00000004366	2.19e-11	0.641123	2.73777e-07	-0.196	0
554	POLE2	pole2	ENSAMXG00000020108	0.431806	-0.0547769	0.759783	0.284
555	METTL21D	vcpkmt	ENSAMXG00000008118	0.84644	0.396561	0.133289	-0.135
556	PYGL	pygl	ENSAMXG00000003277	1.14e-08	-2.43506	2.8182e-157	0.486	0
557	PSMC6	psmc6	ENSAMXG00000009353	0.000802102	-0.134475	0.0843509	-0.09	1
558	CGRRF1	cgrrf1	ENSAMXG00000009368	0.000402941	-0.319615	0.236798	0.14	0
559	ATP6V1D	atp6v1d	ENSAMXG00000024523	0.406187	-0.437151	1.21071e-06	-0.156	1
560	GSTZ1	gstz1	ENSAMXG00000002550	0.725049	1.34299	2.16869e-34	-0.185	0
561	SAMD15	samd15	ENSAMXG00000020469	0.809065	0.870456	0.0179298	0.192	1
562	RIN3	rin3	ENSAMXG00000011757	1.09e-15	-0.782039	7.95927e-11	0.199	0
563	CHGA	chga	ENSAMXG00000006623	0.00479296	0.409845	0.000353826	-0.328	0
564	ITPK1	itpk1b	ENSAMXG00000001692	0.504261	0.396762	0.000300878	-0.085	0
	ITPK1	itpk1a	ENSAMXG00000006699	0.202009	0.530167	0.0164131	-0.085	0
565	SIX4	six4b	ENSAMXG00000019352	8.24e-09	0.038896	0.816466	0.389	1
566	HIF1A	hif1aa	ENSAMXG00000021267	0.832543	-0.516111	0.0107791	0.247	0
	HIF1A	hif1ab	ENSAMXG00000019342	0.000397661	-0.135605	0.103869	0.247	0
567	SLC10A1	slc10a1 (1 to many)	ENSAMXG00000012623	2.5e-08	0.367246	0.0205739	0.431	1
	SLC10A1	slc10a1	ENSAMXG00000011927	0.00245493	-0.522745	0.357662	0.431	0
568	VRK1	vrk1	ENSAMXG00000000605	0.00611566	0.0946511	0.545839	-0.152	0
569	PSMC1	psmc1 (1 to many)	ENSAMXG00000008023	0.156887	-0.115719	0.156604	-0.104
	PSMC1	psmc1 (1 to many)	ENSAMXG00000009493	0.573888	0.102935	0.15438	-0.104
570	SMEK1	smek1	ENSAMXG00000002105	0.709202	-0.386904	4.58832e-06	0.088	0
571	PSMB5	psmb5	ENSAMXG00000021173	1.8e-05	-0.115401	0.230673	-0.193	1
572	APEX1	apex1	ENSAMXG00000019636	1.18e-09	-0.0216694	0.803939	-0.108	1
573	PABPN1	pabpn1	ENSAMXG00000000452	0.802906	-0.351101	2.40965e-06	-0.11	1
574	ARHGAP5	arhgap5	ENSAMXG00000011695	0.0390556	0.283047	0.00797671	0.242	1
575	CINP	cinp	ENSAMXG00000011648	0.281447	-0.0602676	0.760034	-0.112
576	CHD8	chd8	ENSAMXG00000020922	0.0748134	0.197168	0.123747	-0.062
577	EMC9	emc9	ENSAMXG00000004902	0.35462	0.196201	0.0666304	-0.163
578	SEC23A	sec23a	ENSAMXG00000002897	0.808285	0.0346011	0.71741	-0.216
579	GMPR2	gmpr2	ENSAMXG00000005057	4.51e-06	0.298226	0.00119406	-0.148	0
580	RABGGTA	rabggta	ENSAMXG00000000987	0.00592176	0.210418	0.0767833	-0.193	0
581	PLTP	pltp	ENSAMXG00000000799	1.78e-07	-0.813152	0.000258844	0.474	0
582	GSS	gss	ENSAMXG00000017625	0.00267571	0.913714	1.2921e-25	-0.199	0
583	TRPC4AP	trpc4apb	ENSAMXG00000017255	1.01e-13	0.14095	0.109061	-0.137	0
584	ABHD12	abhd12	ENSAMXG00000011623	0.0376763	1.12817	3.95757e-05	-0.172	0
585	UQCC	uqcc1	ENSAMXG00000018387	0.172803	0.501634	1.58948e-05	-0.1	0
586	SGK2	sgk2a	ENSAMXG00000008828	0.0177548	0.844513	2.26367e-08	-0.453	0
587	IFT52	ift52	ENSAMXG00000003094	2.42e-05	-0.439596	0.00964256	-0.148	1
588	NDRG3	ndrg3a	ENSAMXG00000024724	1.32e-22	-0.341723	0.0013728	-0.36	1
	NDRG3	ndrg3b	ENSAMXG00000002193	0.179383	-0.206195	0.0252642	-0.36	1
589	NFATC2	nfatc2 (1 to many)	ENSAMXG00000000747	1.02e-05	-0.505627	0.46222	0.407	0
	NFATC2	nfatc2 (1 to many)	ENSAMXG00000001270	0.637975	0.824257	0.146408	0.407
590	BMP7	bmp7a	ENSAMXG00000016430	0.972067	-0.0125067	0.981312	0.249
	BMP7	bmp7b	ENSAMXG00000001967	0.645204	-0.328705	0.0315979	0.249	0
591	TPD52L2	tpd52l2a	ENSAMXG00000007566	0.316634	0.296529	0.00054785	0.13	1
	TPD52L2	tpd52l2b	ENSAMXG00000019283	0.00134161	0.0641011	0.486905	0.13	1
592	TUBB1	tubb1	ENSAMXG00000006726	0.606307	0.382378	0.33816	0.352
593	SLMO2	prelid3b	ENSAMXG00000013103	0.000123858	1.73719	2.64346e-86	0.151	1
594	SLC17A9	slc17a9a	ENSAMXG00000007543	1.26e-14	1.13399	2.21504e-39	0.443	1
	SLC17A9	slc17a9b	ENSAMXG00000019083	4.96e-05	0.638842	2.36656e-14	0.443	1
595	ARFGAP1	arfgap1	ENSAMXG00000024696	0.226072	0.0219322	0.858335	-0.088
596	NDUFAF5	ndufaf5	ENSAMXG00000001169	0.237485	0.167872	0.322451	-0.123
597	CDS2	cds2	ENSAMXG00000003393	0.0788519	0.970472	0.000157392	-0.112	0
598	FERMT1	fermt1	ENSAMXG00000017103	4.67e-08	0.923585	7.31262e-31	0.277	1
599	PLCB4	plcb4 (1 to many)	ENSAMXG00000006086	0.0744967	-0.783271	1.83874e-06	-0.189	1
	PLCB4	plcb4 (1 to many)	ENSAMXG00000014913	0.170547	0.292	0.589092	-0.189
600	HCK	hck	ENSAMXG00000002975	0.0408524	-0.419382	0.117115	0.479	0
601	POFUT1	pofut1	ENSAMXG00000002563	1.33e-10	-0.0566418	0.641243	0.113	0
602	SAMHD1	samhd1	ENSAMXG00000012153	0.430493	-0.208135	0.307557	0.247
603	PAK7	pak7	ENSAMXG00000006118	2.95e-12	-0.75141	0.000699383	-0.278	1
604	MANBAL	manbal	ENSAMXG00000000737	0.0495993	-0.43481	2.3259e-05	-0.116	1
605	IDH3B	idh3b	ENSAMXG00000014165	1.27e-13	0.051908	0.580691	-0.183	0
606	MAPRE1	mapre1b	ENSAMXG00000017005	4.49e-10	0.358874	0.00639384	0.124	1
	MAPRE1	mapre1a	ENSAMXG00000007609	8.29e-05	0.556229	0.00501298	0.124	1
607	SNTA1	snta1	ENSAMXG00000000933	0.932172	-0.136151	0.555676	0.184
608	E2F1	e2f1	ENSAMXG00000016947	0.9487	0.55222	0.252699	-0.207
609	RPRD1B	rprd1b	ENSAMXG00000001081	0.19955	-0.0529603	0.728377	0.092
610	SLC32A1	slc32a1	ENSAMXG00000013108	9.65e-18	-1.69635	5.53247e-44	-0.282	1
611	AHCY	ahcy	ENSAMXG00000008237	0.412016	-0.229246	0.000188449	-0.116	1
612	DHX35	zgc:158828	ENSAMXG00000020520	3.95e-09	0.490639	0.00188782	-0.145	0
613	SYNDIG1	syndig1	ENSAMXG00000015456	0.895221	-1.42612	0.000120543	-0.211	1
614	PIGU	pigu	ENSAMXG00000009757	0.0199409	-0.0703374	0.625989	-0.117	1
615	APMAP	apmap	ENSAMXG00000015401	2.17e-10	-0.946352	2.90817e-15	-0.152	1
616	ZNF516	znf516	ENSAMXG00000011137	0.161074	-0.258773	0.0125567	0.419	0
617	USP14	usp14	ENSAMXG00000014699	2.54e-10	0.11092	0.347775	-0.144	0
	USP14	usp14 (1 to many)	ENSAMXG00000003743	5.81e-05	0.284605	0.169434	-0.144	0
618	RNMT	rnmt	ENSAMXG00000016867	0.00268065	0.0263635	0.849486	-0.176	0
619	CSTF2	cstf2	ENSAMXG00000021477	7.02e-06	-0.0435602	0.703071	-0.102	1
620	STS	sts	ENSAMXG00000018847	0.0960724	0.284969	0.535699	-0.209
621	TBL1X	tbl1x	ENSAMXG00000001491	0.518849	-0.0587432	0.682754	0.208
622	GPR143	gpr143	ENSAMXG00000001513	8.56e-05	-2.8758	1.21197e-21	0.314	0
623	MID1	mid1 (1 to many)	ENSAMXG00000015350	1.14e-08	-1.35237	1.63586e-17	0.398	0
	MID1	mid1	ENSAMXG00000001793	0.580302	-1.17819	7.90431e-16	0.398	0
624	NXT2	nxt2	ENSAMXG00000005626	0.000411894	0.39344	0.0353366	0.361	1
625	ALG13	alg13	ENSAMXG00000002640	0.504261	1.65085	0.010323	-0.1	0
626	PRPS2	prps2	ENSAMXG00000005203	0.514466	0.00697652	0.959008	-0.237
627	SUV39H1	suv39h1a	ENSAMXG00000007623	0.000724236	0.432439	0.233472	-0.16	0
	SUV39H1	suv39h1b	ENSAMXG00000000181	5.43e-09	0.451133	0.00081642	-0.16	0
628	MCF2	mcf2b	ENSAMXG00000001592	0.101821	-0.394332	0.474386	-0.37
	MCF2	mcf2a	ENSAMXG00000000049	0.420658	-0.407307	0.570838	-0.37
629	ABCD1	abcd1	ENSAMXG00000016902	2.78e-13	0.320502	0.000807335	0.23	1
630	SYP	sypb	ENSAMXG00000012928	0.807992	-0.94183	3.59648e-21	-0.373	1
	SYP	sypa	ENSAMXG00000007498	2.18e-31	-1.34812	7.33687e-68	-0.373	1
631	ELF4	ef1	ENSAMXG00000021517	1.3e-06	1.20328	1.00261e-27	0.392	1
632	SLC25A14	slc25a14	ENSAMXG00000007073	8e-12	0.677983	1.1104e-09	-0.256	0
633	FMR1	fmr1	ENSAMXG00000000371	0.180138	0.246166	0.543986	-0.076
634	SCML2	scml2	ENSAMXG00000008423	0.00674387	-1.12535	1.04156e-37	0.124	0
	SCML2		ENSAMXG00000001825	0.132831	-0.227045	0.453754	0.124
635	PGK1	pgk1	ENSAMXG00000007127	0.00077699	-1.09768	1.13881e-51	-0.156	1
636	UBL4A	zgc:56596	ENSAMXG00000007285	1.22e-09	0.335599	0.00118764	-0.194	0
637	CD99L2	cd99l2	ENSAMXG00000011711	1.47e-05	-0.644919	6.25394e-07	-0.215	1
638	RP2	rp2	ENSAMXG00000012578	0.17174	0.303506	0.0893783	0.417
639	PORCN	porcnl	ENSAMXG00000007456	2.51e-05	0.424314	0.000113914	-0.198	0
	PORCN	porcn	ENSAMXG00000000091	0.0357649	-2.01294	8.93292e-10	-0.198	1
640	RBM3	cirbpa	ENSAMXG00000002894	1.3e-11	-0.150998	0.0440962	-0.336	1
	RBM3	cirbpb	ENSAMXG00000015612	5.25e-05	-0.289911	0.000491134	-0.336	1
641	ZDHHC15	zdhhc15a	ENSAMXG00000007082	6.2e-07	-0.927157	0.0559376	0.145	0
642	DRP2	drp2	ENSAMXG00000021507	0.25288	-0.438023	0.558444	-0.208
643	PBDC1	pbdc1	ENSAMXG00000020466	0.00354062	0.229223	0.19232	0.133	1
644	ARMCX3	armc10	ENSAMXG00000002068	0.837626	-0.0328228	0.833765	-0.169
645	KIAA0226L		ENSAMXG00000013560	0.323844	-0.745171	0.240559	0.497
646	NALCN	nalcn	ENSAMXG00000002279	4.28e-09	-0.642597	0.000112278	-0.163	1
647	FGF14	fgf14	ENSAMXG00000015700	0.15968	-0.965633	9.28023e-05	-0.255	1
648	NDFIP2	ndfip2	ENSAMXG00000006529	0.00924849	0.404766	4.45536e-05	-0.193	0
649	TNFSF13B	tnfsf13b	ENSAMXG00000003788	0.709875	-0.0481662	0.949978	0.4
650	FNDC3A	fndc3a	ENSAMXG00000009916	0.00374007	0.291352	0.000874634	0.155	1
651	KLF5	klf5b	ENSAMXG00000002337	0.952146	-1.14254	7.05246e-07	0.346	0
652	DNAJC3	dnajc3a	ENSAMXG00000010983	0.00996193	-0.36362	0.000977328	0.223	0
653	ARHGEF7	arhgef7b (1 to many)	ENSAMXG00000018381	0.174326	-0.469579	0.183077	-0.144
	ARHGEF7	arhgef7b (1 to many)	ENSAMXG00000018379	0.106979	-0.246079	0.0111147	-0.144	1
	ARHGEF7	arhgef7a	ENSAMXG00000005405	5.55e-05	-0.74459	5.47605e-10	-0.144	1
654	SUPT20H	supt20	ENSAMXG00000016400	0.326608	-0.0320518	0.86399	0.098
655	SLC25A15	slc25a15a	ENSAMXG00000009879	1.15e-19	1.14765	2.81404e-26	-0.153	0
	SLC25A15	slc25a15b	ENSAMXG00000020745	0.377625	-0.289687	0.583804	-0.153
656	KATNAL1	katnal1	ENSAMXG00000003165	0.73324	-1.13088	3.86649e-33	-0.092	1
657	NUP93	nup93	ENSAMXG00000003669	0.0387349	-0.0253921	0.803952	-0.146	1
658	ARL2BP	arl2bp	ENSAMXG00000003319	0.494577	0.284547	0.638305	-0.077
659	PLLP	pllp	ENSAMXG00000003338	0.636391	-0.762009	0.0112242	-0.61	1
660	CTCF	ctcf	ENSAMXG00000020494	0.441106	0.096766	0.308601	-0.072
661	PARD6A	pard6a	ENSAMXG00000020510	0.030223	0.822417	6.36807e-06	-0.247	0
662	CCDC113	ccdc113	ENSAMXG00000009412	0.0351255	2.45192	1.40503e-24	-0.201	0
663	PSMD7	psmd7	ENSAMXG00000006352	6.03e-05	-0.100414	0.171117	-0.186	1
664	FA2H	fa2h	ENSAMXG00000009382	6.73e-09	1.05436	2.01459e-17	-0.576	0
665	CMC2	cmc2	ENSAMXG00000003275	7.17e-11	1.30143	4.42415e-42	-0.146	0
666	WFDC1	wfdc1	ENSAMXG00000019721	0.168087	-0.482225	5.82499e-06	0.241	0
667	COTL1	cotl1	ENSAMXG00000000990	0.113822	0.0743642	0.292996	0.278
668	TSC2	tsc2	ENSAMXG00000010507	0.770817	0.37904	0.0105498	-0.064	0
669	SLC7A5	slc7a5	ENSAMXG00000004477	0.000139361	-0.898943	0.00199031	0.278	0
670	METRN	metrn	ENSAMXG00000004390	1.29e-22	0.677657	2.01731e-14	0.196	1
671	UBE2I	ube2ia	ENSAMXG00000002986	0.0135418	-0.240264	0.00663918	0.122	0
	UBE2I	ube2i (1 to many)	ENSAMXG00000011987	0.00198998	-0.46396	3.80265e-05	0.122	0
672	CRYM	crym	ENSAMXG00000008929	0.717435	0.052948	0.883388	-0.424
673	CAPN15	capn15 (1 to many)	ENSAMXG00000000259	0.34554	0.198927	0.59872	0.223
674	PIEZO1	piezo1	ENSAMXG00000010945	0.000339759	0.302113	0.0315286	0.229	1
675	GSPT1	gspt1l	ENSAMXG00000002781	2.63e-07	0.561463	4.94476e-14	0.073	1
	GSPT1	gspt1	ENSAMXG00000008638	0.229948	-0.291903	0.0079286	0.073	0
676	HMOX2	hmox2a	ENSAMXG00000006812	0.0238672	0.0222439	0.958213	-0.185	0
	HMOX2	hmox2b	ENSAMXG00000018825	0.0175237	0.185994	0.2432	-0.185	0
677	NOMO1	nomo	ENSAMXG00000009410	6.48e-06	0.268819	0.000985105	-0.223	0
678	SYT17	syt17	ENSAMXG00000009392	0.00583635	-0.5625	0.0446484	0.264	0
679	TMC5	si:dkey-202l16.5	ENSAMXG00000002595	0.213124	-0.12003	0.833886	0.572
680	AAGAB	aagab	ENSAMXG00000002871	0.0151945	-0.38574	0.000171306	-0.179	1
681	LACTB	lactb	ENSAMXG00000000494	4.87e-06	-0.377665	0.0172932	0.231	0
682	CORO2B	coro2ba	ENSAMXG00000006120	5.41e-08	-1.46716	6.29792e-12	-0.184	1
683	HERC1		ENSAMXG00000014386	0.0224044	-0.568334	0.00616362	-0.188	1
	HERC1		ENSAMXG00000014370	0.813148	0.0664715	0.865483	-0.188
	HERC1	herc7	ENSAMXG00000008495	1.74e-05	0.832385	5.23159e-14	-0.188	0
684	MTFMT	mtfmt	ENSAMXG00000008263	0.12261	0.164693	0.58134	-0.188
685	IGDCC4	igdcc4	ENSAMXG00000019505	0.19124	0.363066	0.207464	0.304
686	RAB11A	rab11a	ENSAMXG00000003155	0.0184882	-0.671108	2.50066e-09	-0.156	1
687	CTSH	ctsh	ENSAMXG00000016989	0.000280627	1.82038	1.89073e-25	0.346	1
688	CD276	cd276	ENSAMXG00000005586	0.01434	-0.158667	0.443837	0.2	0
689	FAH	fah	ENSAMXG00000020041	0.981621	-0.0831127	0.55617	0.388
690	EHD4	ehd4	ENSAMXG00000008348	1.99e-11	0.0621792	0.78102	0.376	1
691	BMF	bmf	ENSAMXG00000008468	0.722747	1.10038	0.0710828	0.359
692	DMXL2		ENSAMXG00000012783	0.0682746	1.00257	0.0579166	-0.216
	DMXL2	dmxl2 (1 to many)	ENSAMXG00000015082	0.218491	-0.405526	0.511723	-0.216
	DMXL2	dmxl2 (1 to many)	ENSAMXG00000015048	0.0537549	-0.481974	0.436448	-0.216
693	DNAJC17	dnajc17	ENSAMXG00000012226	0.848704	0.651875	7.83173e-05	-0.112	0
694	EIF3J	eif3ja	ENSAMXG00000000738	0.363717	-0.125677	0.239952	0.081
	EIF3J	eif3jb	ENSAMXG00000019299	2.96e-17	0.27844	0.00200693	0.081	1
695	VPS18	vps18	ENSAMXG00000017253	0.00262419	-0.218623	0.0550749	-0.127	1
696	CSPP1	cspp1a	ENSAMXG00000001097	0.167347	0.392538	0.0665917	0.103
697	RIPK2	ripk2	ENSAMXG00000019153	0.00242773	0.865529	3.66702e-07	0.207	1
698	IMPAD1	impad1	ENSAMXG00000020440	0.815107	0.401537	0.00412811	-0.138	0
699	NIPAL2	nipal2	ENSAMXG00000014492	NA	-0.372136	0.624609	-0.257
700	GDAP1	gdap1	ENSAMXG00000000431	0.149069	-0.223893	0.467173	-0.16
701	RAB2A	rab2a	ENSAMXG00000006172	0.983817	0.0656541	0.526117	-0.12
702	EIF3E	eif3ea	ENSAMXG00000012260	0.0988745	-0.24763	3.57748e-05	0.107	0
	EIF3E	eif3eb	ENSAMXG00000010999	0.112256	-0.438084	0.000516333	0.107	0
703	ZC2HC1A	zc2hc1a	ENSAMXG00000007716	5.82e-05	-0.756938	1.12741e-08	-0.133	1
704	STMN2	stmn2b	ENSAMXG00000016467	1.13e-37	-1.75902	1.75793e-90	-0.339	1
	STMN2	stmn2 (1 to many)	ENSAMXG00000011140	7.39e-18	-1.60552	1.75333e-42	-0.339	1
705	ARMC1	armc1	ENSAMXG00000013865	0.0484939	0.0380273	0.726368	-0.106	0
	ARMC1	armc1 (1 to many)	ENSAMXG00000019582	0.00102791	-1.40434	8.79033e-07	-0.106	1
706	TRPS1	trps1	ENSAMXG00000020943	0.506586	-0.119161	0.696034	0.328
707	NCALD	ncaldb	ENSAMXG00000016729	0.868499	0.325709	0.452162	-0.453
	NCALD	ncalda	ENSAMXG00000000219	0.201546	0.134526	0.0834756	-0.453
708	INTS10	ints10	ENSAMXG00000003964	0.0101662	-0.150602	0.24591	-0.091	1
709	ERI1	eri1	ENSAMXG00000016739	0.439455	0.194575	0.589092	0.206
710	R3HCC1	r3hcc1	ENSAMXG00000020503	4.38e-07	-0.109735	0.667895	-0.085	1
711	TUSC3	tusc3	ENSAMXG00000009005	2.31e-08	-0.809677	2.93214e-13	-0.245	1
712	MCM4	mcm4	ENSAMXG00000004298	3.99e-06	-0.0275799	0.80369	-0.167	1
713	KCTD9	kctd9a	ENSAMXG00000017329	0.536332	0.422127	0.00335068	-0.132	0
714	FGL1	fgl1	ENSAMXG00000007947	0.720231	0.0810467	0.890835	0.595
715	BNIP3L	bnip3lb	ENSAMXG00000000293	0.273579	-0.264366	0.0441042	-0.154	1
	BNIP3L	bnip3la	ENSAMXG00000006234	0.209778	0.227163	0.048792	-0.154	0
716	KCNN4	kcnn4	ENSAMXG00000016401	0.566834	0.883358	0.196116	0.525
717	GYS1	gys1	ENSAMXG00000000542	2.62e-86	-1.18255	2.40447e-37	0.12	0
718	TUBB4A	zgc:55461	ENSAMXG00000012701	1.62e-08	0.288807	0.000778828	-0.27	0
	TUBB4A	tubb4b	ENSAMXG00000005793	7.33e-11	-0.009495	0.915367	-0.27	1
	TUBB4A	tubb2b	ENSAMXG00000005460	2.91e-06	-0.147305	0.0645799	-0.27	1
719	FCGRT	fcgrt (1 to many)	ENSAMXG00000017459	0.390135	0.0226947	0.97707	0.303
	FCGRT	fcgrt (1 to many)	ENSAMXG00000006739	0.55557	-0.957588	0.00585919	0.303	0
	FCGRT	fcgrt (1 to many)	ENSAMXG00000003509	0.0407753	3.06799	2.81196e-27	0.303	1
	FCGRT	fcgrt (1 to many)	ENSAMXG00000006716	0.635383	1.02825	0.130155	0.303
	FCGRT	fcgrt (1 to many)	ENSAMXG00000006709	0.472187	1.18262	0.0545442	0.303
	FCGRT	fcgrt (1 to many)	ENSAMXG00000012522	0.00512529	0.57316	0.431371	0.303	1
	FCGRT	fcgrt (1 to many)	ENSAMXG00000004456	0.124625	3.18974	4.93201e-10	0.303	1
	FCGRT		ENSAMXG00000020806	NA	-0.433174	0.502896	0.303
	FCGRT	fcgrt (1 to many)	ENSAMXG00000003539	0.823748	2.14118	0.000104425	0.303	1
	FCGRT	fcgrt (1 to many)	ENSAMXG00000012141	0.00861831	0.426892	0.562843	0.303	1
	FCGRT	fcgrt (1 to many)	ENSAMXG00000003518	0.262512	2.77762	2.21604e-13	0.303	1
	FCGRT	fcgrt (1 to many)	ENSAMXG00000012154	0.11937	0.0538371	0.949978	0.303
	FCGRT	fcgrt (1 to many)	ENSAMXG00000003502	0.33648	0.994956	0.0774788	0.303
	FCGRT	fcgrt (1 to many)	ENSAMXG00000009348	0.0194291	1.27523	0.0516159	0.303	1
	FCGRT	fcgrt (1 to many)	ENSAMXG00000017444	0.130653	-0.110744	0.736936	0.303
	FCGRT	fcgrt (1 to many)	ENSAMXG00000013144	0.956645	0.226898	0.775936	0.303
	FCGRT	fcgrt (1 to many)	ENSAMXG00000012137	0.320441	1.71705	0.000198593	0.303	1
	FCGRT	fcgrt (1 to many)	ENSAMXG00000003529	0.529908	1.14355	0.0600062	0.303
720	PIH1D1	pih1d1	ENSAMXG00000010538	0.276295	0.294072	0.0894549	-0.173
721	PPP1R13L	ppp1r13l	ENSAMXG00000004656	0.0684584	0.961938	6.3737e-16	0.307	1
722	AMH	amh	ENSAMXG00000017703	3.17e-08	-0.378896	0.00648938	0.426	0
723	DMPK	dmpk	ENSAMXG00000014929	2.14e-05	-1.66025	0.00114917	0.169	0
724	AES	chico	ENSAMXG00000012071	0.0033307	-0.453092	0.000598157	-0.097	1
	AES	aes	ENSAMXG00000017887	0.023433	0.16059	0.74289	-0.097	0
725	OLFM2	olfm2b	ENSAMXG00000004173	0.380103	-0.780398	0.041363	0.188	0
726	RASAL3	rasal3	ENSAMXG00000010134	0.03619	-0.33681	0.508456	0.313	0
727	SYDE1	syde1	ENSAMXG00000001124	0.216109	-0.463132	0.467096	0.321
728	CCNE1	ccne1	ENSAMXG00000002929	0.0844192	0.343977	0.0542646	-0.192
729	GPI	gpib	ENSAMXG00000021015	4.02e-10	-0.22638	0.145307	-0.156	1
	GPI	gpia	ENSAMXG00000017692	0.0207	0.18244	0.0667622	-0.156	0
730	PLD3	pld3	ENSAMXG00000021504	0.000335906	0.513892	2.67676e-06	-0.185	0
731	SHD	shdb	ENSAMXG00000017856	0.200801	-0.666833	3.11758e-05	-0.509	1
	SHD	shda	ENSAMXG00000012083	0.0209203	0.0712514	0.762211	-0.509	0
732	FSD1	fsd1	ENSAMXG00000009416	0.100088	-0.508621	2.08968e-05	-0.231	1
733	SLC1A5	slc1a5	ENSAMXG00000017445	0.834291	1.34249	2.2282e-39	0.655	1
734	PRKD2	prkd2	ENSAMXG00000007882	0.0234832	0.19465	0.161104	0.31	1
735	APLP1	aplp1	ENSAMXG00000010857	1.43e-05	-1.05659	3.63905e-08	-0.204	1
736	CACTIN	cactin	ENSAMXG00000005762	0.276983	0.0483355	0.78492	0.148
737	TGFB1	tgfb1a	ENSAMXG00000009747	0.230262	0.496762	2.16202e-05	0.398	1
	TGFB1	tgfb2	ENSAMXG00000002558	0.990471	0.066281	0.916029	0.398
738	RPS19	rps19	ENSAMXG00000001717	0.290897	-0.10126	0.363273	0.202
739	TYK2		ENSAMXG00000010687	0.277059	0.436207	0.068055	0.136
	TYK2	tyk2	ENSAMXG00000009336	0.584655	0.173987	0.660231	0.136
740	NAPA	napaa	ENSAMXG00000013688	0.0374414	-0.129321	0.455141	-0.139	1
	NAPA	napab	ENSAMXG00000016741	0.0371358	0.209576	0.0274253	-0.139	0
741	ATP1A3	atp1a3a	ENSAMXG00000014290	3.75e-22	-1.10077	3.88748e-40	-0.269	1
	ATP1A3	atp1a3b	ENSAMXG00000017919	0.744593	0.290515	0.000307426	-0.269	0
742	CYTH2	si:dkey-283b15.4	ENSAMXG00000012418	0.0754064	-0.573002	1.4392e-08	-0.111	1
743	PLA2G4C	zgc:101699	ENSAMXG00000009667	0.768094	-0.51691	0.45921	-0.183
744	PLEKHA4	si:ch211-234p6.5	ENSAMXG00000002832	0.39808	0.836928	0.229051	0.794
745	DNASE2	dnase2	ENSAMXG00000024612	0.634465	-0.157533	0.401454	0.194
746	JAK3		ENSAMXG00000014455	0.905907	5.12799	1.01033e-34	0.339	1
747	RPL18A	rpl18a	ENSAMXG00000013488	0.427456	-0.218061	0.0147466	0.14	0
748	RAB3A	rab3aa	ENSAMXG00000006349	0.0473715	-1.49685	5.16225e-17	-0.331	1
	RAB3A	rab3ab	ENSAMXG00000016945	0.000681792	-0.783709	1.1428e-05	-0.331	1
749	MAG	mag	ENSAMXG00000006743	0.788798	0.352602	0.535863	-0.659
750	LSR	lsr	ENSAMXG00000006724	5.33e-06	0.371884	0.000279193	-0.159	0
751	FKBP8	fkbp8	ENSAMXG00000017739	0.178131	0.732244	2.46061e-18	-0.108	0
752	SCN1B	scn1ba	ENSAMXG00000020062	0.598658	-0.550099	0.348564	-0.489
	SCN1B	scn1bb	ENSAMXG00000020557	0.964468	-0.705154	0.261051	-0.489
753	PBX4	pbx4	ENSAMXG00000017567	0.632646	1.35204	1.77853e-30	0.243	1
754	CADM4	cadm4	ENSAMXG00000001698	1.08e-07	-0.68664	4.23765e-07	-0.156	1
755	RUNDC3B	rundc3b	ENSAMXG00000016218	0.893588	-1.00176	0.011855	-0.173	1
756	GTPBP10	gtpbp10	ENSAMXG00000001853	0.00419795	0.182256	0.125315	-0.13	0
757	PMPCB	pmpcb	ENSAMXG00000007214	4.3e-07	0.884013	1.79284e-27	-0.088	0
758	DNAJC2	dnajc2	ENSAMXG00000007216	9.88e-09	0.134993	0.141573	0.107	1
759	NAMPT	nampt	ENSAMXG00000004195	0.000764792	0.33396	0.313125	0.39	1
	NAMPT	si:dkey-145c18.2	ENSAMXG00000004188	0.000601737	0.269431	0.203991	0.39	1
760	PIK3CG	pik3cg	ENSAMXG00000004209	0.623184	0.00946604	0.978486	0.298
761	PON2	pon1	ENSAMXG00000016119	0.00279417	0.516707	1.34381e-08	0.337	1
762	ITGB8	itgb8	ENSAMXG00000004704	0.488326	-0.262478	0.230179	0.258
763	WDR91	wdr91	ENSAMXG00000009885	0.0450543	0.0962874	0.426088	-0.118	0
764	DNAH11	dnah9l	ENSAMXG00000004937	0.145366	0.450677	0.237452	0.434
765	ZC3HAV1	zc3hav1 (1 to many)	ENSAMXG00000001019	0.500208	0.504611	0.487481	0.699
	ZC3HAV1	parp12a	ENSAMXG00000001021	0.8019	-0.546329	0.204103	0.699
766	OGDH	ogdhb (1 to many)	ENSAMXG00000000439	0.0622325	0.498441	0.00575263	-0.116	0
767	CAV2	cav2	ENSAMXG00000011620	0.365778	0.507024	0.00031101	0.212	1
768	TSPAN12	tspan12	ENSAMXG00000010202	0.228944	-0.799746	9.94199e-05	0.317	0
769	FKBP14	fkbp14	ENSAMXG00000000701	0.114021	-0.237388	0.406482	0.31
770	STX1A	stx1a	ENSAMXG00000014674	3.53e-05	-1.26667	0.00019319	-0.269	1
771	GARS	gars	ENSAMXG00000014895	0.449326	-0.18188	0.0226609	-0.166	1
772	CRHR2	crhr2	ENSAMXG00000010845	0.341206	-0.360208	0.634329	0.284
773	EPHB6		ENSAMXG00000019501	0.000117974	-2.18946	1.73624e-07	-0.196	1
774	HSPB1		ENSAMXG00000003980	NA	0.0144017	NA	1.11
	HSPB1	hspb1	ENSAMXG00000016037	0.0941756	-0.570867	0.0232835	1.11	0
775	PTPRZ1	ptprz1a	ENSAMXG00000000934	0.00744151	0.0653919	0.542141	0.328	1
776	USP42	usp42	ENSAMXG00000007777	0.0264261	-0.253492	0.0298559	0.117	0
777	AGFG2	zgc:114045	ENSAMXG00000013055	0.0013839	-0.864423	0.0275683	0.124	0
778	SERPINE1	serpine1	ENSAMXG00000011753	NA	1.18745	1.95055e-16	1.185
779	GLCCI1	glcci1	ENSAMXG00000015807	0.0156546	0.965555	0.00166927	-0.156	0
780	EZH2	ezh2	ENSAMXG00000021485	4.75e-06	0.0252113	0.821047	0.273	1
781	ZNF862	prdm11	ENSAMXG00000017602	0.304812	0.0682394	0.799105	-0.099
782	MEOX2	meox2a	ENSAMXG00000006600	6.33e-07	-2.80773	2.42542e-12	0.356	0
	MEOX2	meox2b	ENSAMXG00000011019	0.08568	-2.00776	0.000131107	0.356	0
783	ANKMY2	ankmy2a	ENSAMXG00000006550	0.45336	0.100558	0.400614	-0.179
784	ACTR3C		ENSAMXG00000006515	0.555865	-0.33142	0.665437	0.427
	ACTR3C		ENSAMXG00000006526	0.429887	-1.04895	0.114982	0.427
785	GLI3	gli3	ENSAMXG00000002477	0.251221	0.0469833	0.77805	0.273
786	COA1	rpl37	ENSAMXG00000019317	0.243905	0.779227	0.000318993	-0.095	0
787	BLVRA	blvra	ENSAMXG00000019321	4.79e-06	1.49527	1.00212e-53	-0.169	0
788	AEBP1	si:ch1073-459j12.1	ENSAMXG00000005403	8.75e-08	-1.3541	5.21757e-18	0.526	0
	AEBP1	aebp1	ENSAMXG00000019351	6.19e-10	0.514042	7.65432e-07	0.526	1
789	EIF4H	eif4h	ENSAMXG00000010229	0.0141847	0.0632076	0.391602	-0.112	0
790	LIMK1	limk1b	ENSAMXG00000007151	0.00325997	1.11855	9.54098e-23	-0.179	0
	LIMK1	limk1a	ENSAMXG00000014942	0.504315	0.627276	0.340062	-0.179
791	LHX2	lhx2b	ENSAMXG00000012005	0.00350531	-0.990646	2.66884e-21	0.357	0
792	PRUNE2	prune2	ENSAMXG00000006631	0.00500736	-0.757852	1.2272e-10	-0.196	1
793	TRIM14	si:dkey-29p10.4	ENSAMXG00000017038	0.000789817	-0.238016	0.126911	0.228	0
794	CORO2A	si:ch73-106g13.1	ENSAMXG00000019819	0.829238	-0.0767191	0.926086	-0.341
795	LHX6	lhx6	ENSAMXG00000013734	0.438311	-0.608747	0.236315	-0.272
796	AKNA	akna	ENSAMXG00000010568	0.52417	-0.0564856	0.848138	0.162
797	DNM1		ENSAMXG00000003795	3.38e-07	-1.21471	1.59942e-06	-0.284	1
798	KIAA1432	ric1	ENSAMXG00000018162	0.611566	0.192651	0.250888	-0.07
799	KANK1	kank1	ENSAMXG00000012523	0.78278	0.374594	4.2151e-06	0.169	1
800	ELAVL2	elavl2	ENSAMXG00000010902	0.0353023	-0.135064	0.369304	-0.208	1
801	RGP1	rgp1	ENSAMXG00000004961	0.965194	0.299146	0.0675931	-0.095
802	GLIS3	glis3	ENSAMXG00000019181	0.140787	0.0816833	0.904991	0.527
803	SH3GL2	sh3gl2	ENSAMXG00000013995	0.000385734	-1.36709	7.83075e-11	-0.326	1
804	ABCA2	abca2	ENSAMXG00000012002	0.000451458	0.338496	0.130561	-0.229	0
805	DNMBP	dnmbp	ENSAMXG00000014385	2.6e-11	-0.0858794	0.416968	0.293	0
806	ERLIN1	erlin1	ENSAMXG00000003647	3.14e-07	0.58884	2.73226e-12	0.142	1
807	CUBN	cubn	ENSAMXG00000000074	0.603484	0.806555	0.0706389	0.321
808	SPOCK2	spock2	ENSAMXG00000012435	3.88e-09	-1.38039	7.37526e-28	-0.13	1
	SPOCK2	spock2 (1 to many)	ENSAMXG00000011715	0.993956	-0.705156	0.000968885	-0.13	1
809	MICU1	micu1	ENSAMXG00000004035	0.0793492	0.285763	0.00553027	-0.109	0
810	CCSER2	ccser2b	ENSAMXG00000018448	0.0193677	1.26963	3.47767e-06	-0.103	0
811	BMPR1A	bmpr1aa	ENSAMXG00000021251	0.00257411	0.17252	0.0891865	0.165	1
812	CPEB3	cpeb3 (1 to many)	ENSAMXG00000020797	0.75934	0.340256	0.307131	-0.139
	CPEB3	cpeb3	ENSAMXG00000014427	0.618826	0.145587	0.690923	-0.139
813	FBXL15	fbxl15	ENSAMXG00000005206	0.390509	0.0168518	0.967488	-0.152
814	CUEDC2	cuedc2	ENSAMXG00000012308	1.89e-06	0.524522	6.55079e-06	-0.13	0
815	BCCIP	bccip	ENSAMXG00000007794	0.0256689	0.336745	0.000218408	0.32	1
816	MTPAP	mtpap	ENSAMXG00000012637	1.61e-07	0.16406	0.329682	-0.133	0
817	PITRM1	pitrm1 (1 to many)	ENSAMXG00000011902	0.149246	0.844724	0.000481619	-0.133	0
	PITRM1	pitrm1 (1 to many)	ENSAMXG00000011896	0.0727862	1.17971	2.81766e-11	-0.133	0
	PITRM1	pitrm1 (1 to many)	ENSAMXG00000011899	0.412016	0.968659	1.74125e-08	-0.133	0
818	OBFC1	obfc1	ENSAMXG00000012564	0.621195	0.658873	0.00739789	-0.231	0
819	MAP3K8	map3k8	ENSAMXG00000012622	0.0347307	1.28033	3.00131e-10	0.308	1
820	SMC3	smc3	ENSAMXG00000004461	0.0773155	-0.274024	0.000387484	0.084	0
821	CUL2	cul2	ENSAMXG00000019037	0.158043	-0.171268	0.0836294	-0.099
822	RPL28	rpl28	ENSAMXG00000014815	0.347187	-0.196674	0.0242782	0.269	0
823	NUFIP2	nufip2 (1 to many)	ENSAMXG00000006451	0.951095	-0.0869672	0.729328	0.197
	NUFIP2	nufip2	ENSAMXG00000005256	0.522586	0.386452	0.179168	0.197
824	PSMD3	psmd3	ENSAMXG00000008065	0.0262827	-0.242715	0.000536541	-0.103	1
825	MTMR4	zgc:63645	ENSAMXG00000015899	0.080101	0.116195	0.260345	-0.166
826	TRIM37	trim37	ENSAMXG00000008847	0.865067	-0.574178	0.000213158	-0.363	1
827	PIGL	pigl	ENSAMXG00000019618	0.320872	0.229011	0.550689	-0.157
828	MED13	med13a	ENSAMXG00000000952	2.27e-05	-0.318381	0.0138782	0.065	0
	MED13	med13b	ENSAMXG00000002817	0.0198821	-0.241496	0.0201898	0.065	0
	MED13	med13 (1 to many)	ENSAMXG00000000955	0.375951	0.0119931	0.933317	0.065
	MED13	med13 (1 to many)	ENSAMXG00000000953	0.200176	-0.286329	0.106506	0.065
829	RNF167	znrf4	ENSAMXG00000006547	0.24971	-0.636025	1.19742e-10	-0.108	1
830	BLMH	blmh	ENSAMXG00000010344	0.015982	-0.211244	0.00758007	-0.089	1
831	MED31	med31	ENSAMXG00000024352	3.48e-06	0.381303	4.13662e-05	-0.143	0
832	CYTH1	cyth1b	ENSAMXG00000011847	0.371597	-0.0250599	0.876973	-0.155
833	ASIC2	asic2 (1 to many)	ENSAMXG00000015007	0.660564	1.05315	0.102073	-0.178
	ASIC2	asic2 (1 to many)	ENSAMXG00000015036	0.222151	2.17951	5.81387e-07	-0.178	0
834	CNTNAP1	cntnap1	ENSAMXG00000012641	0.138301	-1.51651	0.00688793	-0.296	1
835	EZH1	ezh1	ENSAMXG00000012662	0.0835575	0.475979	0.101506	-0.133
836	COL1A1	col1a1a	ENSAMXG00000015724	0.784272	0.472945	2.52273e-13	0.927	1
	COL1A1	col1a1b	ENSAMXG00000002892	0.000492709	0.291877	5.73804e-06	0.927	1
837	MPP2	mpp2b	ENSAMXG00000012112	0.208812	-0.434908	0.180701	-0.156
838	SMURF2	smurf2	ENSAMXG00000015460	0.569732	0.216237	0.301617	0.21
839	DUSP3	dusp3a	ENSAMXG00000009289	0.517378	-0.28256	0.48891	-0.156
840	HLF	hlfb	ENSAMXG00000017639	0.00366322	-0.180116	0.38045	-0.25	1
	HLF	hlfa	ENSAMXG00000008353	0.500047	0.241477	0.324011	-0.25
841	PRKAR1A	prkar1aa	ENSAMXG00000010644	0.361609	0.0836291	0.466923	-0.194
842	FAM20A	fam20a	ENSAMXG00000002962	0.915379	-1.02813	0.0635002	0.297
843	WSB1	wsb1	ENSAMXG00000010415	0.342375	-0.437822	6.1585e-09	-0.167	1
844	RAB34	rab34a	ENSAMXG00000004005	8.96e-10	0.749779	3.2853e-09	0.306	1
845	SLAIN2	slain2	ENSAMXG00000002454	0.666891	0.0303073	0.84981	0.112
846	OCIAD1	ociad1	ENSAMXG00000002565	1.54e-07	0.443598	2.12876e-07	-0.128	0
847	DCUN1D4	dcun1d4	ENSAMXG00000002575	0.0647886	-0.540038	0.00361294	-0.119	1
848	MAPK10	mapk10	ENSAMXG00000011504	9.43e-05	-1.45629	3.88747e-10	-0.227	1
849	TBC1D9	tbc1d9	ENSAMXG00000005620	0.0657879	-0.238206	0.232998	-0.243
850	RPL34	rpl34	ENSAMXG00000011320	0.0634841	0.292807	0.000351441	0.087	1
851	WFS1	wfs1a	ENSAMXG00000003978	0.000421801	-0.0916951	0.857994	0.194	0
	WFS1	wfs1b	ENSAMXG00000007596	0.4893	0.00378722	0.991088	0.194
852	FRG1	frg1	ENSAMXG00000003845	0.00255462	0.0600623	0.65778	-0.196	0
853	CLCN3	clcn3	ENSAMXG00000013665	0.322321	0.205852	0.14641	-0.115
854	SOD3	sod3a	ENSAMXG00000025767	1.51e-08	-0.960096	0.00458398	0.338	0
	SOD3	sod3b	ENSAMXG00000025411	1.14e-09	5.80216	1.8822e-109	0.338	1
855	TRIM2	trim2b	ENSAMXG00000018075	0.00887191	-1.55609	8.58416e-10	-0.172	1
	TRIM2	trim2a	ENSAMXG00000021815	0.373485	-0.402844	0.0913959	-0.172
856	SLC2A9	slc2a15b	ENSAMXG00000018822	1.61e-05	-0.697698	0.0410482	0.373	0
	SLC2A9	slc2a15a	ENSAMXG00000012007	0.00107845	-3.09832	1.05052e-14	0.373	0
857	FBXW7	fbxw7	ENSAMXG00000021661	1.11e-06	-0.604804	6.07533e-10	-0.322	1
858	SH3D19	sh3d19	ENSAMXG00000021664	0.00380009	0.865012	1.36386e-19	-0.151	0
859	MFSD10	mfsd10	ENSAMXG00000014462	0.843349	0.723285	1.41913e-07	0.132	1
860	GLRB	glrbb	ENSAMXG00000015663	4.85e-08	-1.23653	2.04515e-07	-0.313	1
861	UFSP2	ufsp2	ENSAMXG00000000794	3.56e-06	-0.42418	0.00043809	-0.111	1
862	UGDH	ugdh	ENSAMXG00000021654	0.655987	0.326489	0.00636449	0.303	1
863	CTSC	ctsc	ENSAMXG00000003931	0.115803	0.233444	0.017659	0.564	1
864	SIAE	siae	ENSAMXG00000001151	0.762086	0.279063	0.632123	-0.128
865	DTX4	dtx4	ENSAMXG00000003447	0.0364462	-0.439065	7.346e-10	-0.135	1
	DTX4	dtx4 (1 to many)	ENSAMXG00000011382	0.0134042	-0.994752	2.57922e-27	-0.135	1
866	EHD1	ehd1b	ENSAMXG00000013185	2.36e-05	0.0115753	0.97531	0.156	1
867	FOXRED1	foxred1	ENSAMXG00000006389	3.16e-23	1.23387	5.7079e-18	-0.149	0
868	CPT1A	cpt1aa	ENSAMXG00000007601	1.06e-13	-0.437912	0.00838468	0.195	0
	CPT1A	cpt1ab	ENSAMXG00000016822	0.00129473	0.361635	3.21929e-06	0.195	1
869	PRPF19	prp19	ENSAMXG00000011547	1.95e-28	-0.0644433	0.531215	-0.21	1
870	TRIM3	trim3a	ENSAMXG00000012536	0.685786	-0.773449	0.000126835	-0.182	1
	TRIM3	trim3b (1 to many)	ENSAMXG00000012513	0.750837	-0.491231	0.204631	-0.182
	TRIM3	trim3b (1 to many)	ENSAMXG00000008421	0.53946	-0.522625	0.033496	-0.182	1
871	CHORDC1	chordc1a	ENSAMXG00000003831	0.0306616	-0.547408	0.0259054	0.4	0
	CHORDC1	chordc1	ENSAMXG00000008762	0.0771089	0.518272	0.0593542	0.4
	CHORDC1	chordc1b	ENSAMXG00000008761	0.322116	0.323038	0.0772656	0.4
872	ANAPC15	anapc15	ENSAMXG00000011578	4.27e-05	-0.076327	0.586845	-0.16	1
873	CBL	cbl	ENSAMXG00000001367	0.199853	0.337846	0.149333	0.129
874	HIPK3	hipk3b	ENSAMXG00000003047	0.226768	0.462532	0.204052	0.087
	HIPK3	hipk3a	ENSAMXG00000013024	0.010215	1.20536	5.7154e-24	0.087	1
875	KIAA1549L	kiaa1549lb	ENSAMXG00000003098	0.291905	-1.60199	0.00836865	-0.199	1
	KIAA1549L	kiaa1549la	ENSAMXG00000013026	2.13e-10	-1.79435	1.14523e-05	-0.199	1
876	FBXO3	fbxo3	ENSAMXG00000021144	0.198402	0.3277	0.00586144	-0.08	0
877	COMMD9	commd9	ENSAMXG00000013456	0.113534	-0.0132968	0.940417	-0.086
878	MDK	mdka	ENSAMXG00000021568	0.00672372	0.212372	0.000880598	0.43	1
	MDK	mdkb	ENSAMXG00000017713	0.0162123	-0.315176	0.000108377	0.43	0
879	MADD	madd	ENSAMXG00000006269	0.13145	0.0973757	0.587225	-0.179
880	NAA40	naa40	ENSAMXG00000011482	0.774018	0.174035	0.0314135	-0.136	0
881	CD81	cd81a	ENSAMXG00000006091	0.00808755	-0.222308	0.00288673	0.183	0
882	SOX6	sox6	ENSAMXG00000006474	0.0714248	-0.183984	0.640206	0.223
883	NUP98	nup98	ENSAMXG00000019286	0.124633	1.03806	7.82205e-44	0.144	1
884	TCIRG1	tcirg1a	ENSAMXG00000009873	0.00558231	0.118429	0.453907	0.557	1
	TCIRG1	tcirg1b	ENSAMXG00000011532	0.0724722	0.422537	0.000321937	0.557	1
885	PRDM4	prdm4	ENSAMXG00000007659	0.174107	-0.438904	0.140316	-0.09
886	MVK	mvk (1 to many)	ENSAMXG00000004399	0.713524	1.23805	5.45563e-07	-0.192	0
	MVK	mvk (1 to many)	ENSAMXG00000002630	0.0677365	0.871321	0.0758482	-0.192
887	CAMKK2	si:ch73-62l21.1 (1 to many)	ENSAMXG00000010449	0.27775	-0.839186	1.46191e-10	-0.289	1
	CAMKK2	si:ch73-62l21.1 (1 to many)	ENSAMXG00000011387	0.75438	-0.693566	0.0181454	-0.289	1
	CAMKK2	si:ch73-62l21.1 (1 to many)	ENSAMXG00000011361	0.754273	-0.693566	0.0181454	-0.289	1
888	ATP5B	atp5b	ENSAMXG00000018700	0.44453	-0.106513	0.114242	-0.263
889	PTGES3	ptges3a	ENSAMXG00000004536	1.1e-09	0.171016	0.0190368	0.156	1
	PTGES3	ptges3b	ENSAMXG00000002019	9.7e-05	-0.0619066	0.486834	0.156	0
890	ACSS3	acss3	ENSAMXG00000005836	0.639237	0.0352352	0.915356	0.406
891	PPM1H	ppm1h	ENSAMXG00000000698	1.19e-05	0.536239	0.000109158	-0.271	0
	PPM1H	ppm1h (1 to many)	ENSAMXG00000017097	0.792617	0.522128	0.033429	-0.271	0
892	ELK3	elk3	ENSAMXG00000003943	0.120758	-0.484699	1.91164e-05	0.29	0
893	ITFG2		ENSAMXG00000014709	0.100226	0.375136	0.438907	-0.165
	ITFG2		ENSAMXG00000009732	0.0967469	0.375136	0.438907	-0.165
	ITFG2	itfg2	ENSAMXG00000007280	0.000185344	0.175879	0.446241	-0.165	0
894	VPS29	vps29	ENSAMXG00000016259	0.561115	0.155528	0.0749428	-0.096
895	MANSC1	mansc1	ENSAMXG00000000657	9.03e-05	-1.54934	2.06778e-24	-0.258	1
896	KCNA1	kcna1a	ENSAMXG00000024909	0.632763	0.283206	0.670403	-0.422
	KCNA1	kcna1 (1 to many)	ENSAMXG00000025861	0.6074	0.35057	0.551069	-0.422
897	NAA25	naa25 (1 to many)	ENSAMXG00000019973	0.97663	-0.078231	0.769829	-0.08
	NAA25	naa25 (1 to many)	ENSAMXG00000019954	0.800487	-0.0680071	0.916652	-0.08
898	LTBR		ENSAMXG00000010649	0.0164441	-0.200344	0.670982	0.504	0
899	CDK2AP1	cdk2ap1 (1 to many)	ENSAMXG00000019519	0.035959	-1.47526	1.49431e-21	0.15	0
	CDK2AP1	cdk2ap1 (1 to many)	ENSAMXG00000009043	0.000284767	-0.0899796	0.475109	0.15	0
900	EIF2B1	eif2b1	ENSAMXG00000013653	0.000451007	0.276076	0.0273117	-0.067	0
901	RERGL	rergla	ENSAMXG00000011453	0.000882977	-0.976587	1.24889e-06	-0.387	1
902	TBC1D30	tbc1d30	ENSAMXG00000021183	0.754527	-0.881784	1.95694e-07	-0.211	1
903	CAND1	cand1	ENSAMXG00000019758	0.00065054	0.336362	4.04462e-05	-0.123	0
904	UHRF1BP1L	uhrf1bp1l	ENSAMXG00000015887	0.000200191	0.53664	9.27772e-06	-0.11	0
905	COPS7A	cops7a	ENSAMXG00000016132	6.03e-06	0.46774	4.59392e-07	-0.251	0
906	CHPT1	chpt1	ENSAMXG00000015754	0.905303	0.0934972	0.261525	0.235
907	USP5	usp5	ENSAMXG00000018983	0.0104879	-0.0173592	0.867465	-0.194	1
908	TPI1	tpi1b	ENSAMXG00000019366	8.75e-10	-0.826625	1.11352e-29	-0.207	1
909	ENO2	eno2	ENSAMXG00000019987	0.0829893	-1.56968	4.39617e-13	-0.416	1
910	PTPN6	ptpn6	ENSAMXG00000010631	0.30596	0.624972	2.06478e-07	0.493	1
911	SUDS3	suds3	ENSAMXG00000013637	0.672597	-0.691903	4.09663e-06	-0.084	1
912	CMAS	cmasa	ENSAMXG00000013190	1.23e-06	-0.0475652	0.790213	-0.283	1
	CMAS	cmas (1 to many)	ENSAMXG00000015196	8.21e-06	-1.22828	0.0240857	-0.283	1
913	ST8SIA1	st8sia1	ENSAMXG00000005700	0.759453	0.214957	0.592741	-0.197
914	C2CD5	c2cd5	ENSAMXG00000003912	5.33e-15	-0.0263397	0.815862	-0.203	1
915	COL12A1	col12a1a	ENSAMXG00000008403	0.833389	1.06474	3.12465e-49	-0.179	0
	COL12A1	col12a1b	ENSAMXG00000018420	0.140043	1.26269	1.63651e-68	-0.179	0
916	BTN3A3		ENSAMXG00000017164	NA	-0.318386	0.612826	0.209
	BTN3A3		ENSAMXG00000009529	0.0156718	3.233	4.91199e-10	0.209	1
	BTN3A3		ENSAMXG00000004293	6.39e-05	-1.82165	2.91689e-10	0.209	0
	BTN3A3		ENSAMXG00000003901	0.108767	-0.844634	0.2182	0.209
	BTN3A3		ENSAMXG00000008244	8.16e-06	1.48556	4.23226e-11	0.209	1
	BTN3A3		ENSAMXG00000004096	0.267261	2.75747	1.14952e-13	0.209	1
	BTN3A3		ENSAMXG00000003832	6.42e-06	0.461952	0.0105937	0.209	1
	BTN3A3		ENSAMXG00000015333	0.771939	1.98606	6.7208e-05	0.209	1
917	TDP2	tdp2b	ENSAMXG00000011775	0.017602	-0.57955	0.00202054	-0.093	1
918	DSE	dse	ENSAMXG00000003932	1.05e-13	-0.147815	0.181456	0.44	0
919	RWDD1	rwdd1	ENSAMXG00000009182	0.00981172	0.363697	9.32046e-06	-0.114	0
920	RSPH4A		ENSAMXG00000013707		NA	rsph4a	0.396	#VALUE!
921	ADTRP	adtrp	ENSAMXG00000003643	0.0967469	0.665686	1.70463e-06	-0.405	0
922	FAM184A	zgc:85722	ENSAMXG00000020898	0.0195554	-0.808692	0.0443215	0.208	0
	FAM184A	fam184a	ENSAMXG00000017943	0.00787888	-0.147995	0.567178	0.208	0
923	SERINC1	serinc1	ENSAMXG00000017967	0.00424981	-0.341557	0.000486042	-0.118	1
924	TPD52L1	tpd52l1	ENSAMXG00000017992	2.64e-05	-0.891753	0.00959283	0.454	0
925	NCOA7	ncoa7	ENSAMXG00000012761	0.0289393	-0.333956	0.00199864	-0.185	1
926	SASH1	sash1 (1 to many)	ENSAMXG00000000566	0.635515	-0.283918	0.0731803	0.205
	SASH1	sash1a	ENSAMXG00000014324	5.52e-09	0.257968	0.01315	0.205	1
927	UST	ust (1 to many)	ENSAMXG00000000580	0.819204	0.243869	0.706917	-0.215
	UST	ust	ENSAMXG00000014279	1.34e-09	-0.00584041	0.979604	-0.215	1
928	FBXO5	fbxo5	ENSAMXG00000003593	0.0350592	-0.00905552	0.96207	0.211	0
929	STK38		ENSAMXG00000008950	0.181331	0.2064	0.509306	0.134
	STK38	stk38l	ENSAMXG00000000197	0.0279946	1.00498	0.000177131	0.134	1
930	SOD2	sod2	ENSAMXG00000002199	0.390708	0.0492962	0.685348	0.306
931	FBXO9	fbxo9	ENSAMXG00000012644	0.00523063	-0.353376	0.000107821	-0.269	1
932	CAP2	cap2	ENSAMXG00000021071	1.43e-06	-0.413354	0.000900381	-0.343	1
933	ZNF451	znf451	ENSAMXG00000014956	0.349949	-0.335189	0.00974238	0.064	0
934	BAG2	bag2	ENSAMXG00000014959	1.21e-07	-0.47275	0.00338264	0.185	0
935	MED23	med23	ENSAMXG00000010598	0.907596	-0.0510265	0.69587	-0.1
936	ACOT13	acot13	ENSAMXG00000011102	0.140387	1.49986	1.13138e-22	0.087	1
937	C6orf62	zgc:111986	ENSAMXG00000011107	6.36e-06	0.0651707	0.589092	0.089	1
938	GMNN	gmnn	ENSAMXG00000011115	0.000823242	0.335252	0.0153574	0.269	1
939	EYA4	eya4	ENSAMXG00000004355	1.74e-09	-0.333548	0.0347627	-0.193	1
940	NR2E1	nr2e1	ENSAMXG00000014961	0.000559996	-0.37229	0.020753	0.514	0
941	HBS1L	hbs1l	ENSAMXG00000004260	0.190812	-0.0292786	0.819451	-0.106
942	ZBTB24	zbtb24	ENSAMXG00000000624	0.408198	-0.874127	0.194075	-0.13
943	SLC16A10	slc16a10	ENSAMXG00000014059	0.119785	0.861619	0.000136471	0.252	1
944	PHACTR2	phactr2	ENSAMXG00000009539	0.865379	0.261874	0.106779	0.124
945	SLC39A7	slc39a7	ENSAMXG00000007959	0.027032	-0.294027	0.00125786	-0.088	1
946	CUTA	cuta	ENSAMXG00000017553	0.47267	0.0590897	0.687005	-0.155
947	PACRG	pacrg	ENSAMXG00000020394	0.0821013	0.826487	0.0248735	-0.208	0
948	PDE10A	pde10a	ENSAMXG00000004012	0.101941	-0.233529	0.313744	-0.254
949	TBP	tbp	ENSAMXG00000003582	0.0865908	0.0722023	0.595571	-0.089
950	GLTSCR1L	gltscr1l	ENSAMXG00000016323	0.681923	-0.207793	0.14628	-0.093
951	PPP2R5D	ppp2r5d	ENSAMXG00000015584	0.188005	-0.133073	0.448695	-0.162
952	SRF	srfb	ENSAMXG00000003129	0.496296	-0.315624	0.0952383	0.114
	SRF	srfa	ENSAMXG00000001100	0.0483548	0.148008	0.35395	0.114	1
953	COX7A2	cox7a2a	ENSAMXG00000008337	0.273618	0.523189	1.49422e-09	-0.184	0
954	TMEM30A	tmem30ab	ENSAMXG00000018508	0.00258002	0.603155	6.35411e-12	-0.075	0
	TMEM30A	tmem30aa	ENSAMXG00000008322	0.716703	0.0942558	0.455299	-0.075
955	VEGFA	vegfab	ENSAMXG00000010417	0.716403	-0.262005	0.5913	0.429
	VEGFA	vegfaa	ENSAMXG00000009508	0.34532	-0.0691277	0.810618	0.429
956	PRPF4B	prpf4ba	ENSAMXG00000012357	3.23e-06	-0.856655	2.84523e-06	0.082	0
	PRPF4B	prpf4bb	ENSAMXG00000002490	0.172848	0.0399991	0.782397	0.082
957	SLC29A1	slc29a1b (1 to many)	ENSAMXG00000006687	0.949437	0.197986	0.180283	-0.227
	SLC29A1	slc29a1a	ENSAMXG00000003715	6.63e-07	-0.224324	0.0108234	-0.227	1
	SLC29A1	slc29a1b (1 to many)	ENSAMXG00000006679	0.87957	0.197406	0.520379	-0.227
958	FAM46A	fam46a (1 to many)	ENSAMXG00000016850	0.554152	0.405929	0.0804305	0.509
	FAM46A	fam46ab	ENSAMXG00000010849	0.826907	0.277095	0.631475	0.509
959	ENPP5		ENSAMXG00000019222	0.11768	-0.939683	0.0095424	-0.204	1
960	GHR	ghrb	ENSAMXG00000009060	0.00189016	-0.887738	2.40705e-07	0.352	0
	GHR	ghra	ENSAMXG00000005896	0.918809	0.559036	0.000525736	0.352	1
961	NME5	nme5	ENSAMXG00000002571	0.573756	0.227511	0.64301	-0.218
962	BRD8	brd8	ENSAMXG00000018774	0.0659226	-0.119585	0.245579	-0.083
	BRD8	si:ch211-59d17.3	ENSAMXG00000005696	0.1131	-1.07332	0.00234596	-0.083	1
963	NNT	nnt	ENSAMXG00000016857	0.124001	-0.577551	3.92072e-10	-0.14	1
964	MRPS27	mrps27	ENSAMXG00000006286	1.33e-10	0.582508	1.54641e-11	-0.112	0
965	PFDN1	pfdn1	ENSAMXG00000005728	0.3705	0.0771668	0.515422	-0.123
966	COL4A3BP	col4a3bpb	ENSAMXG00000016141	0.226438	0.269864	0.0197374	-0.11	0
	COL4A3BP	col4a3bpa	ENSAMXG00000007931	1.27e-19	1.10263	4.21385e-33	-0.11	0
967	FAF2	faf2	ENSAMXG00000003126	6.06e-08	0.122077	0.325925	0.062	1
968	CLK4	clk4a	ENSAMXG00000002614	0.0085012	-0.412573	7.72927e-07	-0.115	1
	CLK4	clk4b	ENSAMXG00000007460	0.766214	0.291815	0.0352188	-0.115	0
969	PCDHB15	pcdh1g9	ENSAMXG00000018600	0.0051509	-0.892177	0.0150873	-0.119	1
	PCDHB15		ENSAMXG00000015983	0.108077	-1.49622	0.00139271	-0.119	1
	PCDHB15	pcdh2g28	ENSAMXG00000016023	4.11e-14	-1.29981	2.25074e-10	-0.119	1
	PCDHB15		ENSAMXG00000026128	0.000206399	-1.24614	0.000529973	-0.119	1
	PCDHB15		ENSAMXG00000015994	1.87e-09	-1.09537	1.65532e-06	-0.119	1
970	THBS4	thbs4a	ENSAMXG00000008326	0.58558	-0.210545	0.366026	0.202
	THBS4	thbs4b	ENSAMXG00000014685	2.05e-08	-0.173535	0.0558643	0.202	0
971	CNOT6	cnot6a	ENSAMXG00000019140	0.0183979	-0.58081	8.8373e-13	0.122	0
	CNOT6	cnot6b	ENSAMXG00000014854	2.02e-08	0.314583	0.0250148	0.122	1
972	GABRG2	gabrg2	ENSAMXG00000012802	0.106729	-1.2512	0.00334148	-0.24	1
973	CCNG1	ccng1	ENSAMXG00000018968	0.0170925	1.59898	5.9713e-152	0.195	1
974	POLR3G	polr3g	ENSAMXG00000014591	0.603484	-0.816104	0.224306	0.121
975	CDH6	cdh6	ENSAMXG00000013964	0.00268588	-0.930505	1.42565e-26	-0.149	1
	CDH6	cdh10a	ENSAMXG00000009104	0.0680718	-2.69761	2.41541e-11	-0.149	1
	CDH6		ENSAMXG00000011737	0.0207892	-1.68775	5.35235e-15	-0.149	1
976	ARRDC3	arrdc3a	ENSAMXG00000014525	0.124207	0.925565	6.93883e-43	0.504	1
	ARRDC3	arrdc3b	ENSAMXG00000011884	0.307045	1.51825	1.43957e-39	0.504	1
977	FAM172A	fam172a	ENSAMXG00000007782	0.383984	-0.775654	0.000230271	0.086	0
978	RAD1	rad1	ENSAMXG00000009009	0.126971	0.442713	0.00403822	-0.094	0
979	SLC12A7	slc12a7b	ENSAMXG00000011972	6.49e-05	1.11835	2.49332e-16	0.353	1
	SLC12A7	slc12a7a	ENSAMXG00000010306	0.0721461	0.47983	9.36887e-06	0.353	1
980	SKP1	skp1	ENSAMXG00000015709	0.00904031	-0.236579	0.000912283	-0.103	1
981	NUP155	nup155	ENSAMXG00000006908	0.820431	0.133481	0.142708	-0.057
982	NR3C1	nr3c1	ENSAMXG00000011646	0.0617546	0.0407544	0.780494	-0.148
	NR3C1	nr3c1 (1 to many)	ENSAMXG00000020042	0.502043	-0.0347598	0.894878	-0.148
983	TRIM23	trim23	ENSAMXG00000020735	0.153031	-0.433533	2.65695e-06	-0.179	1
984	TRAPPC13	trappc13	ENSAMXG00000020747	0.00023242	0.12672	0.278802	-0.095	0
985	SEC24A	sec24a	ENSAMXG00000018129	0.143177	0.491495	9.94165e-07	0.093	1
986	WWC1	wwc1	ENSAMXG00000006817	0.475934	-0.26013	0.203224	0.163
987	TCERG1	tcerg1 (1 to many)	ENSAMXG00000015243	0.402588	-0.311628	0.215623	-0.111
	TCERG1	tcerg1a	ENSAMXG00000005655	0.211967	-0.606008	8.72991e-09	-0.111	1
988	DPYSL3	dpysl3 (1 to many)	ENSAMXG00000000770	0.0288848	-1.73939	3.65913e-13	0.253	0
	DPYSL3	dpysl3 (1 to many)	ENSAMXG00000000779	0.245021	-1.8069	9.9675e-16	0.253	0
989	SMAD5	smad5	ENSAMXG00000010992	1.68e-06	0.110864	0.312196	0.167	1
990	CSNK1A1	csnk1a1	ENSAMXG00000002356	5.85e-06	0.148909	0.10498	0.075	1
991	CPEB4	cpeb4	ENSAMXG00000018411	0.346039	0.0368443	0.808097	0.127
	CPEB4	cpeb4 (1 to many)	ENSAMXG00000013453	0.105786	0.499487	0.00683863	0.127	1
992	EHHADH	ehhadh	ENSAMXG00000003551	2.29e-06	-0.420538	0.0886973	0.221	0
993		selk	ENSAMXG00000014949	0.360237	0.286111	0.270285	0.206
994	BCL6	bcl6a	ENSAMXG00000004743	0.00182124	-0.153494	0.392838	0.392	0
	BCL6	bcl6ab	ENSAMXG00000018736	0.0763601	0.159378	0.278452	0.392
995	ARL6	arl6	ENSAMXG00000024501	0.141202	0.702848	2.68543e-08	-0.213	0
996	AMOTL2	amotl2b	ENSAMXG00000005907	0.324884	0.846203	2.17666e-09	-0.215	0
	AMOTL2	amotl2a	ENSAMXG00000004645	0.0202545	-0.0248612	0.839849	-0.215	1
997	NIT2	nit2	ENSAMXG00000012457	1.95e-08	-0.073302	0.689539	-0.188	1
998	OGG1	ogg1	ENSAMXG00000014585	0.548645	0.184944	0.423849	0.117
999	ARMC8	armc8	ENSAMXG00000015101	0.516989	-0.153216	0.445834	-0.101
1000	CEP70	cep70	ENSAMXG00000013654	0.238546	-0.525188	0.000117902	0.098	0
1001	SLC25A36	slc25a36a	ENSAMXG00000006179	0.927816	0.82294	0.220907	-0.146
1002	PDCD10	pdcd10a	ENSAMXG00000020202	0.0454103	-0.0110657	0.939145	-0.069	1
	PDCD10	pdcd10b	ENSAMXG00000006445	0.000156512	0.197584	0.0527322	-0.069	0
1003	WNT5A	wnt5a	ENSAMXG00000014922	0.806596	-0.196822	0.0849194	0.196
1004	COL7A1	col7a1	ENSAMXG00000002013	0.199714	0.792808	6.51454e-22	0.314	1
1005	FGF12	fgf12a	ENSAMXG00000018603	0.585947	-0.721202	0.183886	-0.344
	FGF12	fgf12b	ENSAMXG00000011528	0.315224	-0.887336	0.0519099	-0.344
1006	ACAP2	acap2	ENSAMXG00000001330	0.724765	-0.0458401	0.759783	0.089
1007	USP9Y	usp9	ENSAMXG00000002577	0.236332	0.62061	1.26547e-15	-0.82	0
	USP9Y		ENSAMXG00000013394	0.235513	0.308038	0.00768193	-0.82	0
1008	TUSC2	tusc2b	ENSAMXG00000013757	0.99051	-0.0101383	0.939289	-0.168
	TUSC2	tusc2a	ENSAMXG00000016839	0.692173	-0.345143	0.0255899	-0.168	1
1009	NPRL2	nprl2	ENSAMXG00000015712	0.229557	0.269208	0.138697	-0.137
1010	RPL24	rpl24	ENSAMXG00000015842	0.603311	-0.085653	0.2155	0.08
1011	FXR1	fxr1	ENSAMXG00000001357	0.000400873	0.393515	4.15959e-05	0.132	1
1012	NCBP2	ncbp2	ENSAMXG00000007982	0.71016	-0.0962607	0.397489	0.131
1013	SNX4	snx4	ENSAMXG00000006049	0.00561071	0.101652	0.288637	-0.126	0
1014	ATP6V1A	atp6v1aa	ENSAMXG00000014758	0.604475	-0.257982	0.0012483	-0.267	1
	ATP6V1A	atp6v1a (1 to many)	ENSAMXG00000016640	0.208694	0.446098	0.00257134	-0.267	0
1015	ABTB1	abtb1	ENSAMXG00000017282	0.0740893	-0.0887733	0.564998	-0.259
1016	PODXL2	podxl2	ENSAMXG00000004468	0.504778	-1.16736	0.0239948	-0.17	1
1017	PLSCR4	si:ch73-206p6.1	ENSAMXG00000010955	0.0319969	-1.44992	1.3363e-13	0.486	0
	PLSCR4	si:ch211-71m22.5	ENSAMXG00000019084	0.89938	0.0551879	0.939258	0.486
	PLSCR4	si:ch211-71m22.1	ENSAMXG00000019087	0.877897	0.0752468	0.650402	0.486
1018	MAPKAPK3		ENSAMXG00000006571	0.527984	0.537009	0.103667	0.378
	MAPKAPK3		ENSAMXG00000006559	0.908786	0.414198	0.427777	0.378
	MAPKAPK3		ENSAMXG00000006577	0.612115	0.746841	0.00483038	0.378	1
1019	PEX5L	pex5l (1 to many)	ENSAMXG00000016735	0.557434	0.398392	0.600263	-0.222
	PEX5L	pex5l (1 to many)	ENSAMXG00000016756	0.442023	0.30225	0.684443	-0.222
	PEX5L	pex5la	ENSAMXG00000011906	0.377455	-0.11279	0.861806	-0.222
1020	ARHGEF26	arhgef26	ENSAMXG00000017598	0.711257	0.0853558	0.676633	0.494
1021	VIPR1	vipr1a	ENSAMXG00000015142	2.64e-12	-1.21288	6.56791e-07	-0.197	1
	VIPR1	vipr1b	ENSAMXG00000014845	0.320441	-0.414715	0.547067	-0.197
1022	SSR3	ssr3	ENSAMXG00000010738	0.0785157	0.0713271	0.349178	0.105
1023	INO80D	ino80da	ENSAMXG00000008221	0.493813	-0.363455	0.169969	0.115
1024	ADAM23	adam23a	ENSAMXG00000015410	0.380587	-1.33157	1.8574e-06	-0.314	1
	ADAM23	adam23 (1 to many)	ENSAMXG00000007893	0.0177548	-0.795283	0.00624249	-0.314	1
1025	MOB1A	mob1a	ENSAMXG00000009015	0.0255351	0.133864	0.17732	0.291	1
1026	KANSL3	kansl3	ENSAMXG00000003175	0.921156	-0.545524	5.86813e-09	-0.088	1
1027	LMAN2L	lman2lb	ENSAMXG00000004201	6.24e-09	0.0888383	0.349908	0.201	1
	LMAN2L	lman2l (1 to many)	ENSAMXG00000009221	0.323913	-0.270974	0.222894	0.201
1028	TTL	ttl	ENSAMXG00000001831	0.784517	0.0207827	0.926258	-0.111
1029	FAHD2A	fahd2a	ENSAMXG00000009678	0.650894	0.204385	0.0562729	-0.146
1030	ACTR1B	actr1	ENSAMXG00000020677	0.818533	-0.367853	3.91203e-06	-0.425	1
1031	SLC35F5	slc35f5	ENSAMXG00000024287	0.000353991	-0.288145	0.0431378	0.141	0
1032	STEAP3	steap3	ENSAMXG00000008567	0.954868	1.6485	0.000241641	0.321	1
1033	GPD2	gpd2 (1 to many)	ENSAMXG00000004528	0.00023707	0.454089	0.0917467	0.16	1
	GPD2	gpd2 (1 to many)	ENSAMXG00000004533	4.66e-07	0.264213	0.216671	0.16	1
1034	MPV17	mpv17	ENSAMXG00000008148	0.620799	-0.122488	0.638866	-0.115
1035	GTF3C2	gtf3c2	ENSAMXG00000015450	0.861066	-0.622296	0.000176155	-0.112	1
1036	FNDC4	fndc4a	ENSAMXG00000019262	0.0101248	-0.766713	0.0672692	-0.19	1
	FNDC4	fndc4 (1 to many)	ENSAMXG00000000855	0.764692	0.149359	0.724137	-0.19
1037	SNX17	snx17	ENSAMXG00000019269	0.545386	0.257716	0.102034	-0.186
1038	PDE1A	pde1a	ENSAMXG00000014931	0.627892	0.763395	0.173277	-0.299
1039	IFIH1	ifih1	ENSAMXG00000010023	0.131484	-0.0758369	0.889	0.301
1040	GCA	zgc:92027	ENSAMXG00000002070	0.0447992	0.876777	2.82785e-31	-0.153	0
1041	RTN4	rtn4a	ENSAMXG00000016951	0.311414	0.0363765	0.634942	-0.169
	RTN4	rtn4b	ENSAMXG00000020249	3.69e-11	-0.544455	8.36544e-16	-0.169	1
1042	LOXL3	loxl3b	ENSAMXG00000010914	4.37e-18	-0.0551682	0.728372	0.197	0
	LOXL3	loxl3a	ENSAMXG00000005786	0.267393	-0.465974	0.010386	0.197	0
1043	DOK1	dok1a	ENSAMXG00000010283	0.564355	0.390021	0.0276015	0.261	1
	DOK1	dok1b	ENSAMXG00000017351	0.150086	-0.0909	0.836599	0.261
1044	GALNT3	galnt3	ENSAMXG00000010446	6.27e-06	0.309968	0.0301471	0.223	1
1045	MRPL19	mrpl19	ENSAMXG00000001955	0.842118	0.111398	0.34626	-0.074
1046	LANCL1	lancl1	ENSAMXG00000009269	0.0587287	-0.50406	0.000206938	-0.313	1
1047	WDR75	wdr75	ENSAMXG00000018606	2.23e-13	0.365265	3.13592e-05	-0.107	0
1048	EFEMP1	efemp1	ENSAMXG00000013377	0.00113061	-1.66838	9.54173e-05	0.413	0
1049	UNC50	unc50	ENSAMXG00000012502	0.469082	0.253022	0.0387112	-0.12	0
1050	IGFBP2	igfbp2b	ENSAMXG00000018115	0.354037	-0.198966	0.0163045	-0.375	1
	IGFBP2	igfbp2a	ENSAMXG00000013431	0.00713877	-0.662286	0.00165033	-0.375	1
1051	IGFBP5	igfbp5 (1 to many)	ENSAMXG00000013430	0.961352	0.379757	0.0688892	0.335
	IGFBP5	igfbp5a	ENSAMXG00000018106	0.0196418	0.173398	0.446968	0.335	1
1052	GGCX	ggcx	ENSAMXG00000018477	0.607267	-0.202883	0.0521328	0.126
1053	OTX1	otx1b	ENSAMXG00000011543	7.1e-12	0.285187	0.0893305	0.264	1
	OTX1		ENSAMXG00000020500	0.37763	-1.97394	5.45179e-34	0.264	0
1054	TXNDC9	txndc9	ENSAMXG00000005351	4.01e-06	0.00134137	0.989388	-0.083	0
1055	ST3GAL5	st3gal5	ENSAMXG00000002353	0.507669	1.51952	4.51912e-16	-0.105	0
1056	PLCD4	plcd4b	ENSAMXG00000006128	0.572855	-0.111648	0.779136	0.189
	PLCD4	plcd4a	ENSAMXG00000013731	0.132323	-0.0678938	0.885009	0.189
1057	CHMP3	chmp3	ENSAMXG00000001757	0.0346584	0.443583	0.000324841	-0.159	0
1058	IL1R1		ENSAMXG00000005683	0.109501	1.75543	8.99045e-22	0.733	1
	IL1R1		ENSAMXG00000005333	NA	-0.24046	NA	0.733
1059	FHL2		ENSAMXG00000005118	0.0469474	-1.26231	0.000237862	-0.186	1
1060	STK16	stk16 (1 to many)	ENSAMXG00000008685	0.0636059	0.0598145	0.848521	-0.108
	STK16	stk16 (1 to many)	ENSAMXG00000008700	0.696024	0.198754	0.188336	-0.108
1061	PPP1R7	ppp1r7	ENSAMXG00000019363	0.296195	0.423322	0.000176491	-0.159	0
1062	ODC1	odc1	ENSAMXG00000014026	2.17e-05	1.2402	1.20099e-96	0.193	1
1063	NOL10	nol10	ENSAMXG00000014006	0.00315088	-0.182015	0.130679	0.07	0
1064	PLEKHB2	plekhb2	ENSAMXG00000017931	0.000509985	0.933074	5.6661e-20	-0.175	0
1065	STRN	strn	ENSAMXG00000021069	0.0918027	0.646542	2.00978e-05	-0.132	0
	STRN	strn (1 to many)	ENSAMXG00000021609	0.241643	0.0110494	0.936043	-0.132
1066	CEBPZ	cebpz	ENSAMXG00000018270	2.16e-06	0.419801	7.05131e-07	0.078	1
1067	DCAF17	dcaf17	ENSAMXG00000011375	0.607329	0.45875	0.0641496	-0.071
1068	DARS	dars	ENSAMXG00000017796	1.1e-13	-0.284659	0.00304759	0.126	0
1069	SDC1	sdc1	ENSAMXG00000014054	0.0123358	1.12931	1.57755e-23	0.452	1
1070	SLC1A4	slc1a4 (1 to many)	ENSAMXG00000003595	6.96e-05	0.236397	0.397055	0.202	1
	SLC1A4	slc1a4	ENSAMXG00000007826	0.000176477	0.107263	0.472782	0.202	1
1071	ORC2	orc2	ENSAMXG00000020816	8.91e-06	0.306676	0.025362	-0.123	0
1072	COX7A2L	cox7a3 (1 to many)	ENSAMXG00000014995	0.15662	0.0110976	0.916673	-0.159
	COX7A2L	cox7a3 (1 to many)	ENSAMXG00000015985	0.753866	-0.846677	0.0425976	-0.159	1
1073	PLEK	plek	ENSAMXG00000014984	0.0527064	-0.543286	0.315624	0.584
1074	ARID3A	arid3a	ENSAMXG00000019077	0.585091	0.302464	0.104992	0.292
1075	SUMO1	sumo1	ENSAMXG00000005020	0.220468	0.384827	0.00392956	-0.1	0
1076	NFE2L2	nfe2l2a	ENSAMXG00000007122	0.0533236	0.557752	6.14391e-10	0.313	1
1077	SPR	spra	ENSAMXG00000009174	0.874686	-0.769696	1.11584e-06	0.428	0
1078	PARD3B	pard3bb	ENSAMXG00000005554	0.0929117	0.154407	0.493307	0.245
	PARD3B	si:ch1073-345a8.1	ENSAMXG00000015269	0.747118	0.168422	0.367446	0.245
1079	FARSB	farsb	ENSAMXG00000003148	0.0162337	-0.131775	0.123075	-0.239	1
1080	PRRX1	prrx1a	ENSAMXG00000005662	1.69e-18	-1.10357	1.75479e-10	0.312	0
	PRRX1	prrx1b	ENSAMXG00000009679	2.27e-17	-0.93369	4.51192e-16	0.312	0
1081	DHCR24	dhcr24	ENSAMXG00000013358	0.0607681	0.918646	6.93557e-16	-0.255	0
1082	DNAJC16	dnajc16l	ENSAMXG00000006988	0.333463	0.252312	0.0661105	-0.093
	DNAJC16	dnajc16 (1 to many)	ENSAMXG00000018083	0.00186704	-0.536774	0.223332	-0.093	1
1083	MRPL37	mrpl37	ENSAMXG00000006573	0.0243017	0.0871578	0.523462	-0.188	0
1084	MECR	mecr	ENSAMXG00000001544	1.63e-11	-1.18792	3.38597e-06	-0.108	1
1085	WDR77	wdr77	ENSAMXG00000004620	0.116639	0.363462	0.00749523	-0.154	0
1086	HDAC1	hdac3 (1 to many)	ENSAMXG00000002380	0.565999	-0.0508019	0.822949	0.255
1087	CAPZA1	capza1a	ENSAMXG00000019490	0.00821637	-0.20272	0.0031536	0.082	0
	CAPZA1	capza1b	ENSAMXG00000000043	0.378616	0.123955	0.166227	0.082
1088	ARHGEF2	arhgef2	ENSAMXG00000004588	0.717312	-0.442984	8.14841e-05	-0.208	1
	ARHGEF2	arhgef1a	ENSAMXG00000010177	1.38e-08	0.743335	1.16602e-09	-0.208	0
1089	DOCK7	dock7	ENSAMXG00000010536	7.41e-05	-0.659643	1.05367e-13	0.215	0
1090	SWT1	swt1	ENSAMXG00000010971	0.453737	0.216375	0.227169	0.109
1091	MAD2L2	zgc:110299	ENSAMXG00000019811	0.55769	0.53834	1.87755e-06	0.174	1
1092	DNAJC6	dnajc6	ENSAMXG00000010606	7.2e-22	-1.27148	1.58442e-21	-0.255	1
1093	MFN2	mfn2	ENSAMXG00000014050	0.00278944	0.769742	9.27664e-17	-0.158	0
1094	MIIP	miip	ENSAMXG00000003710	0.428962	0.453443	0.0118259	0.113	1
1095	WLS	wls (1 to many)	ENSAMXG00000006774	0.0561803	1.03545	3.42742e-12	0.263	1
	WLS	wls (1 to many)	ENSAMXG00000006776	0.0705554	0.882892	1.62522e-11	0.263	1
1096	RGS2	rgs2	ENSAMXG00000017666	0.772377	1.91546	1.45437e-39	0.328	1
	RGS2	rgs2 (1 to many)	ENSAMXG00000019314	0.235009	2.12477	3.33506e-09	0.328	1
1097	TROVE2	trove2	ENSAMXG00000002118	0.525981	0.5441	0.0179713	0.179	1
1098	UCHL5	uchl5	ENSAMXG00000017664	2.33e-08	0.314948	2.60925e-05	-0.2	0
1099	BCAS2	bcas2	ENSAMXG00000012276	0.000113787	0.223364	0.0199023	-0.131	0
1100	SRSF11	srsf11	ENSAMXG00000006919	0.00708885	-0.612899	1.21071e-06	-0.079	1
	SRSF11	srsf11 (1 to many)	ENSAMXG00000008655	0.406371	-0.283788	0.000530285	-0.079	1
1101	CTH	cthl	ENSAMXG00000012447	0.00299548	1.33035	1.78748e-79	0.25	1
1102	WARS2	wars2	ENSAMXG00000005716	2.02e-10	-0.169877	0.539585	-0.127	1
1103	NID1	nid1b	ENSAMXG00000021348	0.0358194	0.0497397	0.582842	0.335	1
1104	MTR	mtr	ENSAMXG00000004301	0.000312307	0.10274	0.557839	-0.166	0
1105	MYCL	myclb	ENSAMXG00000010964	4.04e-06	-0.0524527	0.784899	0.435	0
	MYCL	mycla	ENSAMXG00000021423	0.0325726	-0.852192	1.23437e-11	0.435	0
1106	RIMS3	rims3	ENSAMXG00000015828	0.754154	-0.319801	0.63427	-0.238
1107	AKT3	akt3a	ENSAMXG00000003004	0.0757501	-1.06047	0.0094698	-0.103	1
1108	ETV3	erfl3	ENSAMXG00000017977	0.00029172	0.954819	1.83166e-07	0.225	1
	ETV3	erf	ENSAMXG00000014343	0.180263	0.513446	0.0017779	0.225	1
1109	SDHB	si:dkey-31b16.7	ENSAMXG00000008632	9.27e-05	1.04935	3.24449e-51	-0.135	0
1110	RPF1	rpf1	ENSAMXG00000017404	6.14e-10	0.487696	1.23857e-06	0.091	1
1111	CTBS	ctbs	ENSAMXG00000017412	0.08629	0.301847	0.350129	0.283
1112	RGS4	rgs4	ENSAMXG00000011539	0.180412	1.08117	2.74353e-39	-0.446	0
1113	IGSF21	igsf21a	ENSAMXG00000004889	0.318878	-1.70768	0.000792663	-0.239	1
	IGSF21	igsf21b	ENSAMXG00000024796	0.0255329	-1.39263	1.2792e-06	-0.239	1
1114	SSX2IP	ssx2ipb	ENSAMXG00000017484	0.0239651	0.551462	0.00881904	-0.156	0
1115	ECE1	ece1	ENSAMXG00000004507	0.0501121	-0.0916496	0.616085	0.169
1116	PRPF3	prpf3	ENSAMXG00000007306	0.0522563	-0.123373	0.298981	0.098
1117	EBNA1BP2	ebna1bp2	ENSAMXG00000018885	5.57e-10	0.454384	3.1948e-09	-0.158	0
1118	IPO13	ipo13 (1 to many)	ENSAMXG00000012690	0.702715	-0.177297	0.258093	-0.184
	IPO13	ipo13 (1 to many)	ENSAMXG00000005200	0.722278	0.0643185	0.704574	-0.184
1119	AKR1A1	akr1a1b	ENSAMXG00000010488	4.99e-11	-0.489018	0.000258443	-0.148	1
1120	FAAH	si:zfos-1404b8.2	ENSAMXG00000012724	0.0213779	-0.419483	0.159535	-0.273	1
1121	TMED5	tmed5	ENSAMXG00000012814	1.44e-08	0.995477	9.52267e-32	0.295	1
1122	F3	f3b	ENSAMXG00000000760	0.884854	2.45403	2.77939e-14	0.52	1
	F3	f3a	ENSAMXG00000000120	0.647418	0.464561	0.00512777	0.52	1
1123	PRDX6	prdx6	ENSAMXG00000005051	0.0518265	0.255271	0.0397535	0.234	1
	PRDX6	prdx6 (1 to many)	ENSAMXG00000009042	0.978486	0.24199	0.623236	0.234
1124	DARS2	dars2	ENSAMXG00000009468	0.588417	1.50739	1.82192e-21	0.143	1
1125	RCOR3	rcor3 (1 to many)	ENSAMXG00000004677	0.234713	-0.161627	0.550847	-0.14
1126	STMN1	stmn1a	ENSAMXG00000000671	0.371597	-0.203389	0.0126034	-0.217	1
	STMN1	stmn1b	ENSAMXG00000020114	4.94e-13	-2.14466	4.129e-139	-0.217	1
1127	DHDDS	dhdds	ENSAMXG00000001697	0.0513751	0.529968	0.0234068	-0.11	0
1128	STX12	stx12	ENSAMXG00000013770	0.386759	0.483349	3.46146e-05	-0.085	0
	STX12	stx12l	ENSAMXG00000001463	0.31734	-1.52023	1.93679e-17	-0.085	1
1129	MESDC2	mesdc2	ENSAMXG00000019872	0.105635	0.00582172	0.968574	0.098
1130	TNNT2	tnnt2b	ENSAMXG00000013584	7.18e-09	-0.693841	0.00120608	-0.3	1
1131	CREB1	creb1a	ENSAMXG00000024514	0.533187	-0.208541	0.0782209	0.081
	CREB1	creb1b	ENSAMXG00000015423	0.00443073	-0.501384	0.000202018	0.081	0
1132	B4GALT6	b4galt6	ENSAMXG00000002432	0.00119672	0.509741	0.00158288	-0.249	0
1133	ATP10B	atp10b	ENSAMXG00000018935	0.249645	1.3456	1.55621e-39	-0.312	0
1134	ELOVL4	elovl4b	ENSAMXG00000006496	1.11e-10	-2.69157	2.85067e-57	-0.237	1
	ELOVL4	elovl4a	ENSAMXG00000016772	0.022228	-0.504566	5.16976e-06	-0.237	1
1135	SGIP1	sgip1a	ENSAMXG00000010626	0.00277152	-2.23483	7.83623e-25	-0.122	1
1136	FBXO30	fbxo30a	ENSAMXG00000000546	0.00107665	0.868086	2.64245e-08	0.209	1
1137	TNFAIP3	tnfaip3	ENSAMXG00000014966	0.207448	1.15499	4.23783e-37	0.665	1
1138	RNF146	rnf146	ENSAMXG00000006520	0.000446409	-0.59611	1.92369e-08	-0.12	1
1139	SLC16A7	slc16a7	ENSAMXG00000019808	0.161078	0.623028	0.00993579	-0.298	0
1140	VAMP8	vamp8	ENSAMXG00000001657	0.0220218	0.67378	5.9775e-07	0.51	1
1141	RPN2	rpn2	ENSAMXG00000003083	0.0196295	-0.144279	0.0325206	0.133	0
1142	OLFM3	olfm3a	ENSAMXG00000015198	0.00604588	-1.47043	3.64994e-06	-0.351	1
	OLFM3	olfm3b	ENSAMXG00000009951	0.00975019	-3.12967	1.63888e-08	-0.351	1
1143	ABCG2	abcg2a (1 to many)	ENSAMXG00000000856	0.484088	0.605765	0.201561	-0.545
	ABCG2	abcg2d	ENSAMXG00000019573	0.000642865	-1.26941	6.64044e-05	-0.545	1
	ABCG2	abcg2a (1 to many)	ENSAMXG00000000845	0.806217	0.97272	0.000246256	-0.545	0
	ABCG2		ENSAMXG00000001240	0.7633	1.04844	0.0724084	-0.545
1144	CCNI	ccni	ENSAMXG00000013237	0.312607	-0.145573	0.0422411	-0.161	1
1145	RAB3GAP2	rab3gap2	ENSAMXG00000018920	0.229699	0.0766481	0.576644	-0.143
1146	FAM86A	eef2kmt	ENSAMXG00000013620	0.000695969	0.1053	0.736001	0.201	1
1147	WDR35	wdr35	ENSAMXG00000021236	0.203284	1.00689	1.49748e-16	-0.097	0
1148	SENP5	senp5	ENSAMXG00000008002	0.699404	-0.259266	0.154699	-0.07
1149	PTBP3	ptbp3	ENSAMXG00000003686	0.496135	1.46252	1.57179e-22	0.221	1
1150	RAB14	rab14	ENSAMXG00000009640	0.0869585	0.0224509	0.889	-0.089
1151	FBXW2	fbxw2	ENSAMXG00000012941	0.754791	-0.0683565	0.626766	-0.104
1152	NEK6	nek6	ENSAMXG00000019792	0.41803	0.0724508	0.876652	0.363
1153	HSDL2	hsdl2 (1 to many)	ENSAMXG00000003610	0.000144243	-0.0126993	0.921121	0.306	0
	HSDL2	hsdl2 (1 to many)	ENSAMXG00000003543	7.94e-07	0.331542	0.00409871	0.306	1
1154	GALNT12	galnt12	ENSAMXG00000003517	0.0280131	0.67097	5.82568e-11	-0.354	0
1155	VPS4B	vps4b	ENSAMXG00000017932	7.41e-06	0.784568	2.9755e-22	-0.112	0
	VPS4B	vps4b (1 to many)	ENSAMXG00000001866	2.01e-05	0.645386	6.55535e-14	-0.112	0
1156	LTBP2	ltbp2	ENSAMXG00000014142	0.813471	0.73054	1.78374e-10	0.226	1
1157	AREL1	arel1	ENSAMXG00000014228	3.39e-09	0.179802	0.186264	-0.135	0
1158	COQ6	coq6	ENSAMXG00000002582	0.000904055	-0.054943	0.735719	-0.191	1
1159	RHOQ	rhoq	ENSAMXG00000015971	0.831151	-1.86413	5.95816e-06	0.216	0
1160	AFTPH	aftph	ENSAMXG00000007838	0.873625	-0.213266	0.749048	-0.086
	AFTPH	aftpha	ENSAMXG00000011799	0.166607	-0.298762	0.307886	-0.086
	AFTPH	aftphb	ENSAMXG00000011492	4.52e-05	0.41928	0.000753836	-0.086	0
1161	CNRIP1	cnrip1a	ENSAMXG00000003491	0.000545196	-1.30466	1.41962e-07	-0.146	1
	CNRIP1	cnrip1b	ENSAMXG00000014980	0.0033652	-2.57218	1.53001e-14	-0.146	1
1162	BCL11A	bcl11aa	ENSAMXG00000004597	0.00878798	-0.609923	4.69015e-11	-0.239	1
1163	EPCAM		ENSAMXG00000015893	NA	-0.400116	0.572173	0.447
	EPCAM	epcam	ENSAMXG00000004460	3.53e-09	1.13274	1.31247e-70	0.447	1
1164	SLC17A5	slc17a5	ENSAMXG00000004496	1.63e-05	-0.206923	0.09649	-0.1	1
1165	GPAM	gpam	ENSAMXG00000013752	0.00831401	-0.101742	0.385105	0.378	0
1166	CNNM1	cnnm1	ENSAMXG00000002241	6.78e-06	-0.743167	0.224114	-0.256	1
1167	SMNDC1	smndc1	ENSAMXG00000020310	7.97e-05	-0.12198	0.161368	0.108	0
1168	C10orf88	si:rp71-19m20.1	ENSAMXG00000018578	0.798598	-0.318525	0.10064	-0.114
1169	HELLS	hells	ENSAMXG00000002088	3.02e-26	0.640979	9.12366e-10	0.225	1
1170	GOT1	got1	ENSAMXG00000002245	0.527813	0.183072	0.0641543	-0.383
1171	GNA13		ENSAMXG00000010634	0.271278	0.427872	0.0308933	0.409	1
	GNA13	gna13a	ENSAMXG00000007816	0.00758618	-0.686531	1.10812e-07	0.409	0
1172	MOB3B	mob3b	ENSAMXG00000007132	3.83e-19	-0.0999523	0.539055	-0.213	1
1173	CD274	si:ch211-241b2.5	ENSAMXG00000015897	0.0780825	1.11313	0.03485	0.268	1
1174	GRIA2	gria2b	ENSAMXG00000015643	0.00159536	-0.761096	0.00060154	-0.207	1
1175	LRP11	lrp11	ENSAMXG00000007077	9.96e-13	-0.712463	0.000361744	-0.159	1
1176	PCMT1	pcmt	ENSAMXG00000007059	8.44e-06	-0.704693	4.56427e-11	-0.303	1
1177	PLEKHG1	plekhg1	ENSAMXG00000010782	0.319359	0.420934	0.00380082	0.342	1
1178	CYSTM1	si:ch211-160j14.2	ENSAMXG00000007449	0.0285289	0.360438	0.000702181	0.162	1
1179	CENPL	cenpl	ENSAMXG00000009457	0.0453488	0.423916	0.0375509	0.255	1
1180	ACAT2	acat2	ENSAMXG00000002149	0.0628805	0.0216745	0.832248	-0.286
1181	ENY2	eny2	ENSAMXG00000012178	0.0184062	0.171728	0.11024	-0.122	0
1182	KIAA1217	si:ch211-285f17.1	ENSAMXG00000015776	0.00399457	0.749294	1.53107e-09	-0.185	0
	KIAA1217	si:ch211-207d6.2	ENSAMXG00000008275	0.0293838	0.61605	1.38457e-05	-0.185	0
1183	PLXDC2	plxdc2	ENSAMXG00000006951	1.48e-06	1.09002	1.3125e-08	0.187	1
	PLXDC2	si:ch211-106h4.6	ENSAMXG00000014340	1.32e-05	0.797444	0.0961746	0.187	1
1184	IQSEC3	iqsec3a	ENSAMXG00000005651	0.0341986	-0.91822	0.02792	-0.174	1
	IQSEC3	iqsec3b	ENSAMXG00000003755	0.00016331	-1.06621	0.0272985	-0.174	1
1185	WBP4	wbp4	ENSAMXG00000013362	0.117343	0.320575	0.361002	-0.095
1186	SMAD9	smad9	ENSAMXG00000016178	4.21e-06	0.663031	0.000365561	0.224	1
1187	ALG5	alg5	ENSAMXG00000016194	5.82e-07	0.539156	1.0277e-12	-0.116	0
1188	SERP1	zgc:92744	ENSAMXG00000019020	0.406806	-0.290785	0.0048807	0.297	0
1189	ARL1		ENSAMXG00000021056		NA	arl1	-0.105	#VALUE!
1190	NFYB	nfybb	ENSAMXG00000018177	0.035352	-0.202938	0.0278163	-0.128	1
1191	CLU	clu	ENSAMXG00000018116	1.91e-07	0.67516	6.08186e-08	0.329	1
1192	TNFRSF10B	tnfrsfa	ENSAMXG00000000313	0.0573276	-0.502369	0.00676386	0.538	0
1193	ADRA1A	adra1ab	ENSAMXG00000000284	0.0222786	-0.917863	0.173175	0.235	0
	ADRA1A	adra1a (1 to many)	ENSAMXG00000006227	0.647195	-1.62806	4.28003e-18	0.235	0
1194	COPS5	cops5	ENSAMXG00000013649	0.602112	-0.186138	0.0635838	-0.098
1195	RDH10	rdh10b	ENSAMXG00000008515	0.0126876	-0.0214898	0.958806	0.876	0
	RDH10	rdh10a	ENSAMXG00000000462	0.358703	-0.669522	1.08576e-12	0.876	0
1196	TRIM25	trim25	ENSAMXG00000006132	0.00676047	0.835741	5.22302e-07	0.259	1
1197	TEX14	tex14	ENSAMXG00000008742	0.921215	0.919742	0.0760063	0.322
1198	FAM117A	fam117aa	ENSAMXG00000002996	0.740745	-0.371584	0.01605	0.195	0
	FAM117A	fam117ab	ENSAMXG00000012089	0.0414035	0.438527	0.0989332	0.195	1
1199	LRAT	zgc:194355	ENSAMXG00000002780	4.5e-05	-1.34067	1.76224e-05	0.357	0
1200	PAPD5	papd5	ENSAMXG00000018932	9.38e-06	0.520018	1.5344e-05	0.186	1
1201	CEP89	cep89	ENSAMXG00000020289	0.0333596	-0.331377	0.35626	0.138	0
1202	PLBD1	si:ch73-139e5.2	ENSAMXG00000008899	0.729465	1.27723	0.0533631	0.324
	PLBD1	plbd1	ENSAMXG00000015056	0.57684	0.126916	0.458371	0.324
1203	NAA50	naa50	ENSAMXG00000014735	2.14e-30	0.237015	0.00166275	0.081	1
1204	PEX16	pex16 (1 to many)	ENSAMXG00000008434	0.080101	-0.564644	0.0368204	-0.1	1
	PEX16	pex16 (1 to many)	ENSAMXG00000008446	0.147658	-0.689763	0.0412087	-0.1	1
1205	ZMYM2	zmym2	ENSAMXG00000005469	0.517756	-0.310915	0.000688069	-0.056	1
1206	TNFSF10	tnfsf10	ENSAMXG00000003429	0.000673293	-0.56097	0.000209812	-0.444	1
1207	SLITRK3	slitrk3 (1 to many)	ENSAMXG00000024975	0.461381	-1.62028	3.05166e-06	-0.169	1
	SLITRK3	slitrk3b	ENSAMXG00000025728	0.282201	-1.06259	0.0233937	-0.169	1
1208	LRIF1	si:ch211-261n11.5	ENSAMXG00000007417	0.00915254	-0.403797	0.00722575	0.257	0
1209	GTDC1	gtdc1	ENSAMXG00000012801	0.118911	0.611969	0.0343588	-0.125	0
1210	CXCR4	cxcr4 (1 to many)	ENSAMXG00000015818	1.24e-07	0.829772	0.000116785	0.463	1
	CXCR4	cxcr4b	ENSAMXG00000017787	2.16e-14	0.268499	0.114855	0.463	1
1211	FLT3	flt3	ENSAMXG00000014377	0.0302448	0.733837	0.0210294	-0.418	0
1212	SASH3	sash3	ENSAMXG00000000235	0.785524	0.340352	0.586732	0.425
1213	RBBP6	rbbp6	ENSAMXG00000009049	0.077826	-0.213296	0.0367398	0.112	0
1214	LDB3	ldb3b	ENSAMXG00000001649	7.67e-44	-1.25761	1.05304e-46	-0.5	1
1215	SPATA1	si:dkey-205k8.5	ENSAMXG00000017423	0.0698379	0.792005	0.00065596	0.217	1
1216	LRRC39	lrrc39	ENSAMXG00000017966	0.0482024	0.555916	0.00475793	-0.144	0
1217	CCDC18	si:dkeyp-1a11.3 (1 to many)	ENSAMXG00000006738	0.867625	0.145803	0.70631	0.34
	CCDC18	si:dkeyp-1a11.3 (1 to many)	ENSAMXG00000016786	0.739073	-2.25385	8.54587e-05	0.34	0
	CCDC18	ccdc18 (1 to many)	ENSAMXG00000006745	0.921523	0.0352137	0.934234	0.34
1218	PMS2	pms2	ENSAMXG00000007809	0.622536	0.762254	1.82682e-05	-0.127	0
1219	NXPH1	nxph1	ENSAMXG00000025855	5.09e-07	-2.02562	2.55501e-21	-0.261	1
1220	FAM126A	fam126a	ENSAMXG00000004728	0.890482	0.0526868	0.882036	0.264
1221	RAMP3	ramp3	ENSAMXG00000015099	0.83346	-1.33571	1.28823e-05	-0.258	1
1222	FTSJ2	ftsj2	ENSAMXG00000009688	0.0202288	0.449539	0.101774	-0.099	0
1223	CLTA	clta	ENSAMXG00000004177	0.388956	-0.149366	0.105447	-0.084
1224	ACO1	aco1	ENSAMXG00000002499	0.0436895	0.772313	5.16906e-18	0.157	1
1225	KIAA1045	phf24	ENSAMXG00000017506	0.950616	-0.919546	0.00994416	-0.187	1
1226	CHST3	chst3b	ENSAMXG00000020431	7.04e-16	0.592495	0.000295587	0.413	1
	CHST3	chst3a	ENSAMXG00000012256	0.0357533	-0.359216	0.193117	0.413	0
1227	CISD1	cisd1	ENSAMXG00000002145	0.0213208	0.60456	2.97907e-11	-0.187	0
1228	P4HA1		ENSAMXG00000018804	0.172124	0.736007	0.037718	0.445	1
	P4HA1	p4ha1a (1 to many)	ENSAMXG00000011128	0.336668	-0.0124935	0.97898	0.445
	P4HA1	p4ha1a (1 to many)	ENSAMXG00000018364	0.00123111	0.605975	1.43518e-06	0.445	1
	P4HA1		ENSAMXG00000011123	0.630607	-0.462261	0.0172831	0.445	0
1229	RASSF8	rassf8b	ENSAMXG00000010389	0.66066	0.546816	0.196116	0.307
	RASSF8	rassf8 (1 to many)	ENSAMXG00000017235	0.357524	-0.466639	0.0491506	0.307	0
1230	ITPR2	itpr2	ENSAMXG00000020360	0.468169	0.94721	1.80413e-19	0.215	1
1231	NECAB1	necab1	ENSAMXG00000011773	0.0144849	-0.803123	0.0071126	-0.296	1
1232	PKN1	pkn1a	ENSAMXG00000018504	0.200275	0.0922966	0.488453	0.175
	PKN1	pkn1b	ENSAMXG00000015189	0.360027	0.272116	0.0573379	0.175
1233	SPRYD7	spryd7b	ENSAMXG00000014465	0.638778	-0.431291	0.005791	-0.198	1
	SPRYD7	spryd7a	ENSAMXG00000012317	0.0181425	0.201598	0.0588471	-0.198	0
1234	NLN	nln	ENSAMXG00000020793	0.0787248	-0.00513487	0.984527	-0.121
1235	OPTN	optn	ENSAMXG00000016337	0.190616	0.221512	0.0778691	-0.183
1236	ITIH5	itih5	ENSAMXG00000005899	0.0102677	0.879266	3.72729e-11	-0.35	0
1237	ATF1	atf1	ENSAMXG00000001501	0.0588549	0.242199	0.0282332	0.158	1
1238	TSFM	tsfm	ENSAMXG00000001713	0.644077	0.015709	0.921891	-0.137
1239	NCKAP1L	zgc:172352	ENSAMXG00000024691	0.933679	-0.33513	0.365673	0.399
1240	MMP19		ENSAMXG00000007653		NA	MMP19 (1 to many)	0.839	#VALUE!
	MMP19	mmp19	ENSAMXG00000006031	0.776456	1.14581	3.59325e-21	0.839	1
1241	SMUG1	smug1	ENSAMXG00000024678	0.372689	-0.253874	0.0397389	-0.127	1
1242	SARDH	sardh	ENSAMXG00000006616	4.4e-73	-0.921938	1.62681e-20	0.435	0
1243	DBH	dbh	ENSAMXG00000006576	0.035476	-0.540334	0.36476	0.33	0
1244	ATPAF1	atpaf1	ENSAMXG00000017879	0.953007	0.226459	0.0416329	-0.112	0
1245	IL13RA2	il13ra2	ENSAMXG00000005066	0.561263	-0.102166	0.770286	0.371
1246	NDUFAF4	ndufaf4	ENSAMXG00000003945	1.72e-06	0.863162	3.16625e-09	-0.176	0
1247	PLP1	plp1b	ENSAMXG00000007585	0.605074	0.339227	0.657995	-0.576
	PLP1	plp1a	ENSAMXG00000014327	0.347222	0.416916	5.2483e-06	-0.576	0
1248	RAB9B	rab9b	ENSAMXG00000026476	0.967993	-0.0477285	0.900319	-0.191
1249	TTC21B	ttc21b	ENSAMXG00000010419	0.206764	-0.354771	0.00072734	-0.109	1
1250	NMI	nmi	ENSAMXG00000010131	2.36e-19	-0.0590658	0.795401	0.501	0
1251	SLC36A1	slc36a1	ENSAMXG00000010886	0.00259173	-0.0579878	0.763598	-0.281	1
1252	LPGAT1	lpgat1	ENSAMXG00000024535	0.231509	-0.163897	0.296056	-0.175
1253	EXOSC9	exosc9	ENSAMXG00000003890	8.23e-05	0.178842	0.21697	-0.139	0
1254	DNPEP	dnpep	ENSAMXG00000002139	0.2316	-0.531912	1.35463e-07	0.189	0
1255	KCNS1	si:dkey-43k4.5	ENSAMXG00000011170	0.596172	-0.078956	0.897296	-0.493
1256	SLC12A5	slc12a5b (1 to many)	ENSAMXG00000012967	0.866979	-0.267158	0.635392	-0.224
	SLC12A5	slc12a5a	ENSAMXG00000000851	0.967333	-1.09628	0.0213646	-0.224	1
	SLC12A5	slc12a5b (1 to many)	ENSAMXG00000019736	0.709139	0.27816	0.723318	-0.224
1257	SDC4	sdc4	ENSAMXG00000016672	0.00166403	1.31456	3.09907e-59	0.407	1
1258	PIGT	pigt	ENSAMXG00000002708	0.167103	0.345379	0.0400563	-0.158	0
1259	VAPB	vapb	ENSAMXG00000013049	0.107426	0.379561	6.91377e-06	-0.163	0
1260	TOX2	tox2	ENSAMXG00000000936	2.34e-16	-1.16677	4.16441e-34	-0.232	1
1261	ARFGEF2	arfgef2	ENSAMXG00000016371	0.00431602	0.522221	1.40218e-11	-0.194	0
1262	EDN3	edn3 (1 to many)	ENSAMXG00000003179	0.986486	0.454779	0.140576	-0.678
	EDN3	edn3b	ENSAMXG00000002673	0.118148	-0.216533	0.689695	-0.678
1263	CSE1L	cse1l	ENSAMXG00000016416	0.233683	-0.028633	0.78317	-0.122
1264	RNF114	rnf114	ENSAMXG00000010418	0.194906	0.775306	0.0272659	0.116	1
1265	PEPD	pepd	ENSAMXG00000020929	0.834586	0.465257	1.27234e-06	-0.157	0
1266	BTN2A2		ENSAMXG00000017164	NA	-0.318386	0.612826	0.358
	BTN2A2		ENSAMXG00000009529	0.0156718	3.233	4.91199e-10	0.358	1
	BTN2A2		ENSAMXG00000004293	6.39e-05	-1.82165	2.91689e-10	0.358	0
	BTN2A2		ENSAMXG00000003901	0.108767	-0.844634	0.2182	0.358
	BTN2A2		ENSAMXG00000008244	8.16e-06	1.48556	4.23226e-11	0.358	1
	BTN2A2		ENSAMXG00000004096	0.267261	2.75747	1.14952e-13	0.358	1
	BTN2A2		ENSAMXG00000003832	6.42e-06	0.461952	0.0105937	0.358	1
	BTN2A2		ENSAMXG00000015333	0.771939	1.98606	6.7208e-05	0.358	1
1267	SNRPC	snrpc	ENSAMXG00000016680	0.0373513	-0.177971	0.0681841	-0.125	1
1268	SPDEF	elk1	ENSAMXG00000009098	0.146864	-0.479235	0.386254	-0.402
	SPDEF	spdef	ENSAMXG00000016751	0.788751	0.183993	0.613986	-0.402
1269	MAD2L1BP	mad2l1bp	ENSAMXG00000003401	1.77e-08	-0.323624	0.120791	-0.141	1
1270	KLHDC3	klhdc3	ENSAMXG00000021539	0.0167031	-0.31667	0.0740887	-0.293	1
1271	CDKN1A	cdkn1a	ENSAMXG00000008834	2.76e-05	2.14744	1.035e-84	0.961	1
1272	SOX4	sox4a	ENSAMXG00000025426	1.21e-05	-2.15501	3.2467e-102	0.361	0
	SOX4		ENSAMXG00000025163	1.3e-08	-1.15001	2.58734e-08	0.361	0
1273	RREB1	rreb1a	ENSAMXG00000019028	0.905222	0.136558	0.282142	0.37
	RREB1	rreb1b	ENSAMXG00000015314	0.0162729	0.596666	1.51896e-05	0.37	1
1274	RIOK1	riok1	ENSAMXG00000015286	0.000732088	0.420143	0.0149773	-0.156	0
1275	NRN1	nrn1b	ENSAMXG00000015336	0.383223	-0.256588	0.742549	-0.368
	NRN1	nrn1a	ENSAMXG00000019005	9.01e-09	-0.943819	6.43203e-07	-0.368	1
1276	SLC35B3	slc35b3	ENSAMXG00000006002	0.00193884	-0.0278798	0.852473	-0.244	1
1277	MYRF	myrf	ENSAMXG00000015793	2.34e-08	-1.69814	2.97353e-27	-0.414	1
1278	AHNAK	ahnak	ENSAMXG00000011127	0.0216611	1.73913	1.59367e-83	0.305	1
1279	SH3TC1	sh3tc1	ENSAMXG00000010934	0.902089	0.711978	0.00249345	0.601	1
1280	GOT2	got2a	ENSAMXG00000020629	0.456697	-0.696449	1.13136e-24	-0.184	1
1281	TMTC4	tmtc4	ENSAMXG00000002316	1.01e-09	-0.557217	9.06066e-06	-0.356	1
1282	IRF1	irf1b	ENSAMXG00000010595	0.54336	1.03094	7.4808e-07	0.351	1
1283	RNF113A	rnf113a	ENSAMXG00000011273	0.0175241	0.174564	0.19546	-0.225	0
1284	TMEM255A	tmem255a	ENSAMXG00000000204	0.00138634	-0.787864	0.000201442	0.181	0
	TMEM255A	tmem255a (1 to many)	ENSAMXG00000012678	0.072897	-0.481352	0.280232	0.181
1285	HS3ST3B1	si:ch211-216b21.2 (1 to many)	ENSAMXG00000025015	0.0322622	0.441927	0.0109625	0.441	1
	HS3ST3B1	si:ch211-216b21.2 (1 to many)	ENSAMXG00000025014	0.0907423	0.349624	0.0548196	0.441
1286	ARMC7	armc7	ENSAMXG00000017395	0.991041	0.325083	0.622781	-0.148
1287	TTF1	ttf1	ENSAMXG00000009649	5.18e-06	0.255401	0.0953961	-0.109	0
1288	SLC2A4RG	si:rp71-79p20.2	ENSAMXG00000017622	0.284846	0.163873	0.781645	0.304
1289	PSD4		ENSAMXG00000009234	0.144779	0.728473	2.89331e-08	0.337	1
1290	GRIA3	gria3b	ENSAMXG00000014220	8.78e-07	-1.56739	1.02991e-14	-0.24	1
	GRIA3	gria3a	ENSAMXG00000007563	3.34e-07	-1.39448	0.000337495	-0.24	1
1291	RPL23	rpl23	ENSAMXG00000010581	0.369184	0.05432	0.568489	0.122
1292	TRIP10	trip10a	ENSAMXG00000000992	0.157978	-0.907379	0.00633335	0.422	0
1293	EML2	eml2	ENSAMXG00000010350	0.00082641	-0.70916	1.10681e-14	-0.168	1
1294	VASP	vaspb	ENSAMXG00000021583	4.45e-10	0.476204	1.356e-12	0.528	1
	VASP	vaspa	ENSAMXG00000014962	0.000149399	-0.00506742	0.989039	0.528	0
1295	GPCPD1	gpcpd1	ENSAMXG00000017152	0.000711393	-0.200681	0.0146986	-0.379	1
1296	CD93	cd93	ENSAMXG00000025770	5.66e-05	-0.710573	0.00498152	0.928	0
1297	NAPB	napba	ENSAMXG00000000918	7.25e-12	-1.67148	1.27423e-62	-0.328	1
1298	DTD1	dtd1	ENSAMXG00000013121	0.689333	0.193852	0.21629	-0.199
1299	TMX4	tmx4	ENSAMXG00000015009	0.399405	0.343919	0.00710389	-0.267	0
1300	NRSN2	si:dkey-261i16.5	ENSAMXG00000011933	0.321146	-0.613956	0.0347761	-0.24	1
	NRSN2	nrsn1	ENSAMXG00000012733	0.174268	-0.830065	0.0124165	-0.24	1
1301	PCSK2	pcsk2	ENSAMXG00000003758	7.65e-11	-0.851271	2.87203e-07	-0.308	1
1302	ITPA	itpa	ENSAMXG00000012746	0.00426922	0.342382	0.0314662	-0.183	0
1303	FAM110A	fam110a (1 to many)	ENSAMXG00000016964	0.511041	-0.0764337	0.683766	0.332
	FAM110A	fam110a	ENSAMXG00000012952	4.02e-17	0.892778	2.59537e-07	0.332	1
1304	MRPS26	mrps26	ENSAMXG00000010899	0.000739325	0.565896	3.26542e-09	-0.137	0
1305	DYNLRB1	si:dkey-57n24.9	ENSAMXG00000002699	0.816613	0.217506	0.0317096	-0.143	0
1306	ERGIC3	ergic3	ENSAMXG00000009793	0.00327048	-0.053413	0.736033	-0.09	1
1307	AMOT	amot	ENSAMXG00000007120	0.57469	-0.080004	0.666471	0.274
1308	PSMB2	psmb2	ENSAMXG00000010339	0.0240688	-0.137313	0.117013	-0.164	1
1309	UROD	urod	ENSAMXG00000014129	0.983817	0.710214	5.90358e-18	-0.14	0
1310	HECTD3	hectd3	ENSAMXG00000006259	0.144688	0.462542	4.63795e-05	-0.104	0
1311	KLC1	klc1a	ENSAMXG00000001846	0.0147174	-0.950292	2.62707e-18	-0.114	1
1312	TUBGCP3	tubgcp3	ENSAMXG00000018318	0.671233	-0.213093	0.127564	-0.126
1313	CAPNS1	capns1a	ENSAMXG00000006676	4.69e-07	0.499919	2.98124e-12	-0.167	0
	CAPNS1	capns1b	ENSAMXG00000010385	3.4e-08	-0.113343	0.217733	-0.167	1
1314	RRAS	rras	ENSAMXG00000010334	0.040848	0.668941	2.71915e-06	0.275	1
1315	BECN1	becn1	ENSAMXG00000015308	0.635515	0.59281	0.000310831	-0.159	0
1316	ELK1	elk1	ENSAMXG00000017384	0.631911	0.959567	0.0331434	0.301	1
1317	TIMM17B	timm17b	ENSAMXG00000000935	3.28e-16	1.26807	1.15744e-22	-0.165	0
1318	ATG14	zgc:113944	ENSAMXG00000000329	0.189642	-0.229281	0.127792	-0.105
1319	KTN1	ktn1	ENSAMXG00000001465	0.312437	0.229621	0.00758413	0.141	1
1320	ZBTB1	zbtb1	ENSAMXG00000025714	0.00413067	-0.0700922	0.736471	0.192	0
1321	PLEKHG3	plekhg3 (1 to many)	ENSAMXG00000012466	0.289128	0.26984	0.207472	-0.455
	PLEKHG3	si:ch73-212j7.3	ENSAMXG00000009210	0.0534635	0.785835	3.33421e-05	-0.455	0
1322	AIF1L	aif1l	ENSAMXG00000009986	9.58e-09	-0.381164	3.01461e-06	-0.301	1
1323	HNRNPH2	hnrnph1l	ENSAMXG00000005713	3.57e-07	-0.24309	0.000877231	-0.101	1
	HNRNPH2	hnrnph1	ENSAMXG00000002483	0.676546	-0.434054	4.03117e-05	-0.101	1
1324	ZC4H2	zc4h2 (1 to many)	ENSAMXG00000013285	8.12e-06	-1.70176	2.15797e-76	-0.129	1
1325	CANX	canx	ENSAMXG00000015162	1.98e-09	0.0972882	0.25785	0.09	1
1326	PPCS	ppcs	ENSAMXG00000016950	0.00109502	0.600152	0.0210288	-0.152	0
1327	BCL11B	bcl11ba	ENSAMXG00000015839	0.784454	-1.00069	0.0463301	-0.152	1
1328	HELB	helb	ENSAMXG00000011367	0.224187	1.34661	1.8162e-12	0.34	1
1329	RAP1B	rap1b	ENSAMXG00000000051	0.198027	0.227048	0.0811677	0.223
1330	YEATS4	yeats4	ENSAMXG00000008441	7.56e-07	0.553015	0.000204022	-0.262	0
1331	FGFRL1	fgfrl1a	ENSAMXG00000007604	5.59e-07	-0.552904	7.50038e-05	0.4	0
1332	TMEM175	tmem175	ENSAMXG00000019910	0.917635	0.194684	0.311123	-0.091
1333	PIN1	pin1	ENSAMXG00000011958	0.00042353	-0.0682525	0.554237	-0.205	1
1334	HP1BP3	hp1bp3	ENSAMXG00000003203	0.319034	-0.84484	1.76179e-45	0.082	0
1335	SYNGR3	syngr3a	ENSAMXG00000010222	0.564658	-0.484433	0.248811	-0.188
	SYNGR3	syngr3b	ENSAMXG00000004430	1.45e-17	-0.338382	0.0124355	-0.188	1
1336	MACF1	macf1a	ENSAMXG00000002936	0.0445219	0.225083	0.00682761	0.136	1
1337	TUBA4A	tuba8l2	ENSAMXG00000008652	4.92e-06	0.560155	1.42719e-16	-0.476	0
	TUBA4A	tuba4a (1 to many)	ENSAMXG00000005668	0.371086	-0.698264	2.16952e-15	-0.476	1
1338	PNKD	pnkd	ENSAMXG00000015705	6.73e-11	0.183187	0.101669	-0.208	0
1339	PTPN12	ptpn12	ENSAMXG00000016060	0.0732121	0.0260021	0.856323	0.18
1340	POR	porb	ENSAMXG00000013031	0.00986708	0.471817	2.32322e-13	0.12	1
1341	STYXL1	styxl1	ENSAMXG00000016823	0.0045319	0.897849	0.0788901	0.242	1
1342	GNAI1	gnai1	ENSAMXG00000018022	0.141523	-0.585482	0.00479255	-0.174	1
	GNAI1	gnaia	ENSAMXG00000001768	0.0163388	0.192585	0.0237797	-0.174	0
1343	CASD1	casd1	ENSAMXG00000014424	0.0817359	-0.455596	3.95757e-05	-0.167	1
1344	ZFP36	zgc:162730	ENSAMXG00000007553	0.0179269	1.88972	4.2867e-120	0.793	1
1345	SRD5A3	srd5a3	ENSAMXG00000002782	0.724709	-0.169677	0.48332	-0.226
1346	PAICS	paics	ENSAMXG00000005419	0.147451	-0.128121	0.280742	0.147
1347	PPAT	ppat	ENSAMXG00000005442	0.000681863	0.396418	0.000386146	0.085	1
1348	TUBGCP6	tubgcp6	ENSAMXG00000014742	0.0103858	-0.20785	0.193703	-0.1	1
1349	ASPHD2	asphd2	ENSAMXG00000005703	0.92725	-0.402211	0.0102973	-0.192	1
1350	SDF2L1	sdf2l1	ENSAMXG00000001237	0.000171892	0.390957	5.22455e-06	0.241	1
1351	MCHR1	mchr1b	ENSAMXG00000025973	0.852545	-1.01185	0.135919	-0.268
	MCHR1	mchr1a	ENSAMXG00000009617	0.757555	0.100843	0.9035	-0.268
1352	CCDC136	ccdc136b	ENSAMXG00000010129	4.97e-05	-1.63115	0.00015792	-0.181	1
1353	SMO	smo	ENSAMXG00000009489	1.13e-10	0.291543	0.00706761	0.486	1
1354	IRF5	irf5	ENSAMXG00000016223	0.0738194	0.393817	0.0701933	0.294
1355	MTX2	mtx2	ENSAMXG00000004894	0.000932105	-0.039056	0.766643	-0.218	1
1356	CHN1	chn1	ENSAMXG00000015109	1.39e-07	-1.44939	4.43817e-55	-0.336	1
1357	GAD1	gad1a	ENSAMXG00000011292	3.02e-07	-1.28121	1.209e-29	-0.343	1
	GAD1	gad1b	ENSAMXG00000012573	1.21e-07	-1.24099	1.56456e-16	-0.343	1
1358	OSGEPL1	osgepl1	ENSAMXG00000018686	0.0302995	-0.101277	0.78915	-0.115	1
1359	TTBK2	ttbk2	ENSAMXG00000002531	0.996186	-0.396178	0.158656	-0.147
	TTBK2	si:dkey-12h9.11	ENSAMXG00000006440	0.33588	-0.613696	0.000477397	-0.147	1
1360	FAM63B	fam63b	ENSAMXG00000012382	0.647679	0.175861	0.531511	0.105
1361	ANAPC13	anapc13	ENSAMXG00000004901	0.439117	0.273033	0.106717	-0.097
1362	PALLD	palld	ENSAMXG00000009581	0.436821	0.599603	9.29838e-11	0.555	1
1363	BBOX1	bbox1	ENSAMXG00000006257	0.00127596	1.67322	9.5642e-16	0.383	1
1364	SERGEF	sergef	ENSAMXG00000018058	0.434026	0.442935	0.304091	-0.177
1365	RPAIN	rpain	ENSAMXG00000016087	0.87546	0.330679	0.182849	-0.084
1366	FXR2	fxr2	ENSAMXG00000003585	0.0525832	-0.0758561	0.428734	-0.145
1367	CDKN2D	cdkn2d	ENSAMXG00000011346	0.677478	-0.392722	0.0206518	-0.144	1
1368	PARP2	parp2	ENSAMXG00000004311	0.25691	0.275217	0.0102996	-0.171	0
1369	EGLN3	egln3	ENSAMXG00000002702	0.0997822	0.20904	0.293795	0.214
1370	TEP1		ENSAMXG00000004082	1.87e-21	1.25051	6.63768e-20	0.272	1
	TEP1	si:ch211-284o19.1	ENSAMXG00000005725	0.102298	0.988548	1.65221e-24	0.272	1
1371	ITFG1	itfg1 (1 to many)	ENSAMXG00000021344	0.100381	0.125522	0.715318	-0.279
	ITFG1	itfg1 (1 to many)	ENSAMXG00000021345	0.112341	0.109827	0.775666	-0.279
1372	FOXJ1	foxj1a	ENSAMXG00000006564	0.165978	1.11733	1.84766e-07	1.224	1
1373	RHBDF2	rhbdf2	ENSAMXG00000015710	0.204639	0.00303651	0.989021	0.464
1374	ARHGEF6	arhgef6	ENSAMXG00000019963	0.278877	0.952718	5.22302e-07	0.175	1
1375	MAP7D3	map7d3	ENSAMXG00000019885	0.000652596	1.21215	6.39103e-14	0.393	1
1376	ASH2L	ash2l	ENSAMXG00000019349	0.10206	-0.108184	0.383165	-0.164
1377	TMEM8A	tmem8a	ENSAMXG00000006333	4.1e-05	0.766546	1.20614e-17	0.186	1
1378	DOHH	dohh	ENSAMXG00000016418	0.000133267	0.415776	0.00206089	-0.17	0
1379	STARD8	stard8	ENSAMXG00000011438	0.9973	0.347939	0.499434	0.295
1380	SAT1	sat1a.1	ENSAMXG00000014102	0.58332	-0.14167	0.102719	0.363
	SAT1	sat1b	ENSAMXG00000014111	0.973468	-0.126494	0.276838	0.363
	SAT1	si:ch1073-228p2.2	ENSAMXG00000006866	0.889487	0.993177	2.33151e-30	0.363	1
1381	DOCK6	dock6	ENSAMXG00000013909	0.0339215	0.0298685	0.939258	0.261	1
1382	THEM6	si:ch73-52e5.2	ENSAMXG00000006832	0.505684	0.297431	0.570239	-0.137
1383	PVRL2	pvrl2l	ENSAMXG00000014268	0.985309	0.470512	0.139327	0.342
	PVRL2	si:ch73-22o12.1	ENSAMXG00000017895	0.0135778	0.592057	3.42782e-05	0.342	1
1384	APOE	apoeb	ENSAMXG00000001799	1.46e-12	0.681326	8.07072e-14	0.479	1
	APOE	apoea	ENSAMXG00000009609	0.0939682	-0.298764	0.536521	0.479
1385	TOMM40	tomm40	ENSAMXG00000017230	8.18e-09	0.501911	2.57783e-12	-0.144	0
	TOMM40	tomm40l	ENSAMXG00000009591	1.48e-31	0.607457	1.16757e-13	-0.144	0
1386	GADD45G	gadd45gb.1 (1 to many)	ENSAMXG00000009069	0.256324	0.331059	0.000815581	0.844	1
	GADD45G	gadd45ga	ENSAMXG00000005863	0.0795488	0.00191929	0.994727	0.844
	GADD45G	gadd45gb.1 (1 to many)	ENSAMXG00000009080	0.00908176	0.826279	2.34785e-08	0.844	1
1387	LRCH2	lrch2	ENSAMXG00000005068	7.03e-06	-0.746914	0.000446832	0.105	0
1388	DPP6	dpp6a	ENSAMXG00000009337	0.713083	-0.472229	0.508336	-0.193
	DPP6	dpp6b	ENSAMXG00000018543	0.139839	-1.49921	6.45906e-07	-0.193	1
1389	NCAN	ncanb	ENSAMXG00000015830	2.79e-05	-1.28497	0.00020179	0.247	0
1390	NSUN5	nsun7 (1 to many)	ENSAMXG00000003944	0.513972	-0.42665	0.511679	-0.116
1391	USHBP1	ushbp1	ENSAMXG00000019027	0.686767	-0.107213	0.8135	-0.282
1392	COLGALT1	si:ch211-114l13.7	ENSAMXG00000001356	0.237297	0.000109738	0.999529	0.195
	COLGALT1	colgalt1	ENSAMXG00000017533	3.22e-19	-0.252645	0.126261	0.195	0
1393	TULP4	tulp4b	ENSAMXG00000000495	0.349949	-0.019044	0.8666	-0.083
1394	RTN4IP1	rtn4ip1	ENSAMXG00000018893	0.543595	-0.0477246	0.756937	-0.17
1395	ACTN4	actn4	ENSAMXG00000000780	0.513997	0.454473	5.8637e-11	-0.094	0
1396	NDUFA10	ndufa10	ENSAMXG00000016499	0.129476	0.153369	0.0652425	-0.108
1397	ARPC1B	arpc1b	ENSAMXG00000009992	0.627915	-0.483622	0.00099286	0.284	0
1398	UNC13A	unc13a (1 to many)	ENSAMXG00000006584	0.0286234	-0.874193	0.00635174	-0.196	1
	UNC13A	si:dkey-110c1.7	ENSAMXG00000017978	0.407622	-0.337341	0.161449	-0.196
1399	SULT4A1	sult4a1	ENSAMXG00000018296	0.92664	-0.61042	0.00298363	-0.369	1
1400	LSP1	lsp1 (1 to many)	ENSAMXG00000021578	2.76e-05	0.0899763	0.688874	0.634	1
	LSP1	lsp1	ENSAMXG00000017093	0.103748	-0.379554	1.1105e-05	0.634	0
1401	CEP85	cep85	ENSAMXG00000002102	0.0625141	-0.175037	0.224003	-0.161
1402	LAMA5	lama5	ENSAMXG00000016874	0.00156385	1.60027	5.66093e-94	0.294	1
1403	ATG4D	atg4da	ENSAMXG00000003394	0.0227681	0.337566	0.166446	-0.19	0
	ATG4D	atg4db	ENSAMXG00000005304	0.0270296	0.225314	0.225435	-0.19	0
1404	TMEM160	tmem160	ENSAMXG00000020323	0.690566	-0.188629	0.135327	-0.143
1405	LRRC47	lrrc47	ENSAMXG00000019796	1.01e-10	0.17926	0.0869819	-0.184	0
1406	SESN2	sesn2	ENSAMXG00000020616	0.385339	0.436591	0.000154122	0.337	1
1407	CLIP1	clip1 (1 to many)	ENSAMXG00000019384	0.153853	-0.600813	2.18579e-05	0.137	0
	CLIP1	clip1a	ENSAMXG00000011941	0.724986	0.0546618	0.66145	0.137
1408	MPP1	mpp1	ENSAMXG00000017075	5.69e-09	0.66773	1.87224e-20	-0.156	0
1409	HABP4	zgc:103482	ENSAMXG00000000297	0.147597	-0.88087	0.00795614	-0.114	1
1410	PPIL4	ppil4	ENSAMXG00000014167	0.0646158	-0.090213	0.513733	0.141
1411	AKAP12	akap12a	ENSAMXG00000000540	0.11306	0.43579	0.338059	0.167
1412	EPS8L1	eps8l1	ENSAMXG00000000556	0.00465144	0.63468	4.14346e-10	0.567	1
	EPS8L1	si:ch73-70c5.1	ENSAMXG00000018404	0.0858575	0.742306	1.26762e-05	0.567	1
1413	RBM39	rbm39a	ENSAMXG00000013781	0.96198	-0.44625	2.22799e-07	0.077	0
	RBM39	rbm39b	ENSAMXG00000012946	0.39093	-0.404642	2.91766e-05	0.077	0
1414	GGT7	ggt7	ENSAMXG00000020442	2.64e-05	1.08274	4.28102e-08	-0.204	0
1415	ACSS2	acss2	ENSAMXG00000017638	0.5849	-0.201535	0.065351	-0.147
1416	ARHGEF9	arhgef9a (1 to many)	ENSAMXG00000004489	0.0837153	-1.07113	0.0410636	-0.196	1
	ARHGEF9	arhgef9b	ENSAMXG00000013315	0.000138845	0.187811	0.454199	-0.196	0
1417	C1QL1	c1ql1 (1 to many)	ENSAMXG00000012077	NA	-1.18288	0.0585062	0.332
	C1QL1	c1ql3b	ENSAMXG00000004316	0.574467	-0.81051	0.245839	0.332
1418	ATP6V1E1	atp6v1e1a	ENSAMXG00000013119	0.882288	-0.0335943	0.830967	-0.265
	ATP6V1E1	atp6v1e1b	ENSAMXG00000000634	0.460226	-0.0667676	0.488826	-0.265
1419	COX4I1	cox4i1	ENSAMXG00000003399	0.235156	0.15942	0.0178774	-0.087	0
1420	EMC8	emc8	ENSAMXG00000003387	7.1e-07	0.637233	1.99178e-10	0.092	1
1421	NFATC1	nfatc1	ENSAMXG00000011048	0.00508463	-0.323264	0.504226	0.427	0
	NFATC1	nfatc1 (1 to many)	ENSAMXG00000018016	0.100869	-1.03522	0.0015575	0.427	0
1422	HAUS8	si:ch211-153a8.4	ENSAMXG00000002821	0.012249	0.374901	0.025713	0.237	1
1423	HACL1	hacl1	ENSAMXG00000000739	0.34488	0.0347487	0.875653	-0.174
1424	SLC6A6	slc6a6a	ENSAMXG00000017260	0.0738178	-0.419586	0.00464159	-0.216	1
	SLC6A6	slc6a6b	ENSAMXG00000004425	0.00205162	-0.686502	0.0026473	-0.216	1
1425	KIF3A	kif3a	ENSAMXG00000011654	8.15e-22	-0.30518	0.00100809	-0.18	1
1426	GFPT2	gfpt2	ENSAMXG00000007472	0.141834	0.411071	1.53442e-05	0.234	1
1427	TUBG1	tubg1	ENSAMXG00000012584	6.2e-07	0.315424	0.000580224	-0.254	0
1428	ACLY	aclyb	ENSAMXG00000021373	0.000492298	-0.00399246	0.971436	-0.163	1
	ACLY	aclya	ENSAMXG00000000394	0.236929	1.13208	6.77112e-19	-0.163	0
1429	VPS25	vps25	ENSAMXG00000020846	0.329816	0.243636	0.0249298	-0.155	0
1430	RAMP2	ramp2	ENSAMXG00000012707	0.0294292	-0.186549	0.234107	-0.275	1
1431	NDFIP1	ndfip1	ENSAMXG00000011640	0.00028103	0.203848	0.00488548	-0.168	0
	NDFIP1	ndfip1l	ENSAMXG00000020075	0.0115368	-0.0620722	0.565239	-0.168	1
1432	NINJ1	ninj1	ENSAMXG00000003632	0.0841287	0.784329	0.228708	0.131
1433	MAP1B	map1b	ENSAMXG00000009819	0.000110381	-0.491782	0.000339755	-0.201	1
1434	PEX11B	pex11b	ENSAMXG00000017228	0.286129	0.483177	0.000827254	-0.253	0
1435	PRKAB2	prkab2	ENSAMXG00000017077	0.318984	-0.106286	0.762064	0.186
1436	VIMP	vimp	ENSAMXG00000002773	0.790077	0.0857959	0.66475	0.144
1437	CHSY1	chsy1	ENSAMXG00000002763	0.0923228	-0.307531	0.0976136	0.305
1438	THAP1	thap1	ENSAMXG00000007136	0.815937	0.764639	0.00012169	0.129	1
1439	RHPN2	rhpn2	ENSAMXG00000020239	0.0380313	0.575849	4.64486e-10	0.655	1
1440	GCH1	gch1	ENSAMXG00000020974	6.27e-10	1.20601	3.99955e-15	0.365	1
1441	LGALS3	lgals3	ENSAMXG00000021526	0.00143203	0.36758	9.53049e-07	0.561	1
1442	DNAJB1	dnajb1a	ENSAMXG00000017123	0.969731	0.56448	1.59848e-07	0.714	1
	DNAJB1	dnajb1b	ENSAMXG00000019423	0.0293309	1.50402	6.74762e-40	0.714	1
1443	DHX30	dhx30	ENSAMXG00000014791	0.0129998	1.46172	4.05443e-07	-0.123	0
1444	SLC6A11	slc6a11b	ENSAMXG00000014070	5.11e-05	-2.32053	1.32023e-77	0.241	0
1445	PPARG	pparg (1 to many)	ENSAMXG00000001073	0.315524	0.755405	0.0707722	0.27
	PPARG	pparg	ENSAMXG00000005770	0.366722	-0.0590141	0.810908	0.27
1446	ENOSF1	enosf1 (1 to many)	ENSAMXG00000007242	0.0219235	1.08626	1.68281e-42	-0.317	0
	ENOSF1	enosf1 (1 to many)	ENSAMXG00000007248	0.0663229	1.05681	8.6132e-18	-0.317	0
1447	EFR3A	efr3a	ENSAMXG00000009584	0.734357	0.345522	0.122891	-0.184
1448	IMMT	immt	ENSAMXG00000011592	0.949063	-0.14277	0.122747	-0.113
1449	RAMP1	zgc:91818	ENSAMXG00000010837	0.0879974	-0.476445	0.0447713	0.305	0
1450	INPP5K	inpp5kb	ENSAMXG00000016643	3.28e-08	-2.28797	2.34986e-23	-0.085	1
	INPP5K	inpp5ka	ENSAMXG00000000098	0.0312724	-1.4493	2.10929e-13	-0.085	1
1451	MYBBP1A	mybbp1a	ENSAMXG00000007584	9.49e-08	0.613607	1.32542e-07	-0.125	0
1452	EEFSEC	eefsec	ENSAMXG00000002260	0.226848	-0.0295451	0.872788	-0.166
1453	COQ3	coq3	ENSAMXG00000008641	0.49876	-0.271321	0.0821504	-0.185
1454	FIGNL1	fignl1	ENSAMXG00000026057	1.21e-05	0.0950548	0.655172	-0.153	0
1455	ZRANB2	zranb2	ENSAMXG00000012434	0.221343	0.160215	0.0688648	-0.06
1456	KDM6B	kdm6b	ENSAMXG00000002734	0.00348212	0.520399	3.04178e-09	0.309	1
	KDM6B	kdm6bb	ENSAMXG00000019968	3.05e-07	-1.01682	9.63368e-17	0.309	0
1457	HRSP12	hrsp12	ENSAMXG00000011294	0.752067	-0.878629	0.000750487	0.219	0
1458	RGS22	rgs22	ENSAMXG00000011921	0.645942	1.34917	0.0336394	0.237	1
	RGS22		ENSAMXG00000011935	0.994416	0.616597	0.32376	0.237
1459	MATN2		ENSAMXG00000014456		NA	MATN2	0.318	#VALUE!
1460	REEP2	reep2	ENSAMXG00000016050	0.741102	0.122127	0.837771	-0.128
1461	PCBD2	pcbd2	ENSAMXG00000008246	0.875496	-0.182711	0.341126	0.18
1462	FLOT2	flot2a	ENSAMXG00000016179	0.711811	0.425589	3.83083e-07	-0.146	0
	FLOT2	flot2b	ENSAMXG00000004104	0.90196	0.361053	0.0740926	-0.146
1463	ERAL1	eral1	ENSAMXG00000019479	9.11e-08	0.645517	0.00205923	-0.09	0
1464	HSPA12B	hspa12b	ENSAMXG00000017515	9.95e-05	-1.27024	4.28183e-07	-0.23	1
1465	POLR3F	polr3f	ENSAMXG00000004747	0.427408	0.340066	0.32904	-0.133
1466	ARHGEF11	arhgef11	ENSAMXG00000007664	0.93756	-0.200267	0.123467	-0.12
1467	DCAF8	dcaf8	ENSAMXG00000002029	0.107981	-0.424113	0.00784782	-0.169	1
1468	SYT11	syt11a	ENSAMXG00000017261	0.41676	0.0598189	0.920946	-0.161
	SYT11	syt11b	ENSAMXG00000018330	7.93e-20	-1.734	1.11069e-54	-0.161	1
1469	DPH2	dph2	ENSAMXG00000007185	0.238443	-0.0323716	0.907018	-0.099
1470	RBM38	rbm38 (1 to many)	ENSAMXG00000015601	0.0351409	-0.78542	7.38629e-07	0.207	0
	RBM38	rbm38	ENSAMXG00000001979	0.188791	-3.68959	1.34762e-11	0.207	0
1471	SERINC3	si:ch73-267c23.10	ENSAMXG00000014446	0.0130818	0.82789	0.0323253	-0.164	0
1472	SYT4	syt4	ENSAMXG00000003725	0.261173	-1.11478	2.43522e-10	-0.353	1
1473	FBXO44	zgc:114174	ENSAMXG00000019871	0.880671	-0.691252	0.000151177	-0.139	1
1474	ATP8A2	atp8a2	ENSAMXG00000014593	0.894647	-0.0638813	0.61957	-0.194
1475	GPR12	gpr12	ENSAMXG00000025607	0.00269633	-1.67463	0.00156104	-0.274	1
1476	PIK3C2B	pik3c2b	ENSAMXG00000010065	0.126404	0.1085	0.474757	-0.211
1477	SLC41A1	slc41a1	ENSAMXG00000003381	0.15968	0.966934	4.03502e-10	0.13	1
1478	DCLK1	dclk1 (1 to many)	ENSAMXG00000011924	6.85e-09	-1.66449	8.76602e-28	-0.281	1
	DCLK1	dclk1a	ENSAMXG00000015867	5.07e-05	-1.28891	0.00107368	-0.281	1
1479	SPG20	spg20b	ENSAMXG00000011946	0.119253	0.592007	3.9883e-07	0.127	1
1480	POSTN	postna	ENSAMXG00000008544	0.0899694	-0.399451	0.00668016	-0.325	1
	POSTN	postnb	ENSAMXG00000011985	0.10562	-0.117442	0.0517833	-0.325
1481	TPT1	tpt1	ENSAMXG00000024493	0.428696	-0.277308	1.55814e-06	0.151	0
1482	RFC3	rfc3 (1 to many)	ENSAMXG00000007968	0.00565888	0.310221	0.0570871	-0.198	0
	RFC3	rfc3 (1 to many)	ENSAMXG00000007956	0.00675492	0.476979	0.00299525	-0.198	0
1483	SRRM1	srrm1	ENSAMXG00000018873	0.602543	-0.26642	0.00424158	-0.119	1
1484	PDE6B	pde6b	ENSAMXG00000000290	0.68882	0.484015	0.515109	-0.302
1485	HSPBP1	hspbp1	ENSAMXG00000002682	0.13635	-0.00347789	0.986953	-0.17
1486	ANKRD32	bard1	ENSAMXG00000018892	0.738808	-0.252061	0.398297	-0.165
	ANKRD32	si:ch73-280o22.1	ENSAMXG00000007796	0.036425	-0.0939392	0.649429	-0.165	1
1487	RTN3	rtn3	ENSAMXG00000006454	0.0120622	-0.382381	2.14522e-05	-0.226	1
	RTN3	rtn3 (1 to many)	ENSAMXG00000000836	0.0625141	-0.0234359	0.910069	-0.226
1488	RARRES3	zgc:92249	ENSAMXG00000010501	0.00241079	0.919381	3.45777e-10	0.526	1
	RARRES3	zgc:154040	ENSAMXG00000009136	0.227451	-1.29483	0.0504837	0.526
	RARRES3		ENSAMXG00000017474	0.19336	0.387124	0.557443	0.526
	RARRES3		ENSAMXG00000017456	0.432565	2.85462	1.22094e-06	0.526	1
1489	FOPNL	fopnl	ENSAMXG00000010159	0.0518238	0.647161	1.97657e-05	-0.074	0
1490	SLC2A11	slc2a11a	ENSAMXG00000002276	0.0131956	-0.0839357	0.919781	-0.146	1
	SLC2A11		ENSAMXG00000025724	0.640218	-0.779674	0.0980295	-0.146
1491	ADCK2	adck2	ENSAMXG00000019337	0.72087	0.242379	0.0913959	-0.171
1492	MKRN1	mkrn1	ENSAMXG00000011470	0.493743	-0.412339	6.18381e-05	-0.12	1
1493	BTG1	btg1	ENSAMXG00000007274	0.762179	-0.0399884	0.780342	0.345
1494	LRRIQ1	lrriq1	ENSAMXG00000011416	0.55026	0.87745	0.142806	0.346
	LRRIQ1	lrriq1 (1 to many)	ENSAMXG00000001242	0.0612551	0.622519	0.134206	0.346
	LRRIQ1		ENSAMXG00000003946	0.000235397	-0.284082	0.389841	0.346	0
1495	SFTPD	hbl4	ENSAMXG00000001125	NA	-1.02408	0.0955004	-0.318
1496	SWAP70	swap70a	ENSAMXG00000006039	8.13e-06	0.401915	0.00073253	0.312	1
	SWAP70	swap70b	ENSAMXG00000003854	0.00891684	-0.470294	0.00558127	0.312	0
1497	SBF2	sbf2 (1 to many)	ENSAMXG00000005970	0.430311	0.351809	0.0590838	0.136
	SBF2	sbf2 (1 to many)	ENSAMXG00000005991	0.00073028	0.101749	0.534123	0.136	1
	SBF2	sbf2 (1 to many)	ENSAMXG00000005977	0.000844612	0.124254	0.552952	0.136	1
1498	MICAL2	mical2a	ENSAMXG00000010053	0.988363	1.09362	7.20943e-15	-0.208	0
	MICAL2	mical2b	ENSAMXG00000013076	3.29e-08	-0.670838	0.00517396	-0.208	1
1499	RRAS2	rras2	ENSAMXG00000014088	0.625291	0.0894793	0.765922	0.208
1500	ZFC3H1	zfc3h1 (1 to many)	ENSAMXG00000002284	4.45e-06	-0.565149	0.0342389	0.123	0
1501	TEX15	tex15	ENSAMXG00000010014	0.216763	-0.238944	0.600981	0.407
1502	RNF122	si:ch1073-392o20.1 (1 to many)	ENSAMXG00000019382	0.0948688	-3.2611	5.16487e-10	0.685	0
	RNF122	si:ch1073-392o20.1 (1 to many)	ENSAMXG00000005538	0.00330775	-1.17959	0.00458742	0.685	0
1503	MEN1	men1	ENSAMXG00000006468	0.428462	-0.153572	0.209759	-0.116
1504	UNC79	unc79	ENSAMXG00000014598	0.0565921	-0.722721	0.0001619	-0.129	1
1505	LOXL2	loxl2b	ENSAMXG00000024252	1.36e-25	-0.828076	3.42949e-09	0.262	0
	LOXL2	loxl2a	ENSAMXG00000020519	0.0153581	1.76465	4.13667e-94	0.262	1
1506	MRPS36	mrps36	ENSAMXG00000011445	0.642728	0.224501	0.144773	-0.118
1507	VHL	vhl	ENSAMXG00000002179	0.0752084	1.01658	1.2456e-06	0.081	1
1508	ARL8B	arl8ba	ENSAMXG00000017104	0.989113	0.0157627	0.927598	-0.097
1509	NOTCH2	notch2	ENSAMXG00000016614	0.0485091	1.36264	4.81019e-25	0.494	1
1510	AP4B1	ap4b1	ENSAMXG00000011624	0.355156	-0.370642	0.186499	-0.162
1511	NAPG	napgb	ENSAMXG00000001257	8.88e-06	-0.81955	8.07119e-09	-0.228	1
	NAPG	napga	ENSAMXG00000019096	0.0410011	0.859915	7.91702e-18	-0.228	0
1512	KIDINS220	kidins220a	ENSAMXG00000017375	0.552142	-0.0455988	0.710161	-0.078
	KIDINS220	kidins220b	ENSAMXG00000004760	5.93e-16	-1.16333	5.3086e-57	-0.078	1
1513	ROCK2	si:dkey-65b13.9	ENSAMXG00000003869	0.000108043	0.62373	1.42067e-12	-0.142	0
	ROCK2	rock2a	ENSAMXG00000021207	8.21e-06	-0.027806	0.842549	-0.142	1
1514	LPIN1	lpin1	ENSAMXG00000019159	2.75e-09	-0.969887	4.78757e-10	0.167	0
	LPIN1	si:ch73-21k16.1	ENSAMXG00000001664	8.03e-05	0.0252257	0.903544	0.167	1
1515	IAH1	iah1	ENSAMXG00000017321	0.181124	0.485492	0.00270159	-0.092	0
1516	IL6ST	il6st	ENSAMXG00000010352	1.08e-06	0.94009	2.43477e-36	0.301	1
1517	TIMM17A	timm17a	ENSAMXG00000024728	0.000528214	0.902809	6.57891e-33	-0.249	0
1518	NARS	nars	ENSAMXG00000009766	3.39e-08	-0.290085	5.67535e-05	-0.158	1
[truncated: 2,598 more rows]
