# Supplementary material for: The evolution of a series of behavioral traits is associated with autism-risk genes in cavefish
Source: BMC Evol Biol. 2018 Jun 18;18:89. doi: 10.1186/s12862-018-1199-9 (PMC6004695; doi:10.1186/s12862-018-1199-9)
Supplement: Supplementary file 7 — Divergence outliers within the SFARI ASD-risk genes between cavefish and surface fish based on three metrics (i.e. top 5% for FST, top 20% for DXY, and P < 0.05 for hapFLK). (XLSX 466 kb) [file 12862_2018_1199_MOESM7_ESM.xlsx]

## Sheet: README
Each tab corresponds to one of the categories from (https://sfari.org/resources/sfari-gene),
Note, we only focused on Categories S-4 for these analyses.
KEY FOR COLUMNS IN EACH TAB
Gene Symbol: HGNC gene symbols
Gene Name: Protein name
Genes classified in multiple categories: Some genes were both in the S category as well as in category 1-4. For these genes, we only provided the measurements in the numerical categories (rather than Category S).
Ensembl ID: Gene ID from Ensembl
Scaffold: Gene's position
DXY_outliers_top_20%: Whether the gene is in the top 20% for Choy-Pachon comparisons compared to the rest of the genome
FST_outliers_top_5%: Whether the gene is in the top 5% for Choy-Pachon comparisons compared to the rest of the genome
>= 1 region in HapFLK with p < 0.05: Whether the gene has any p-values > 0.05
Number of sites choy: Number of sites in the surface fish for each gene
Choy_mean_pi: Average Pi in surface fish in each gene
Choy_median_pi: Median Pi for surface fish in each gene
Choy_max_pi: Max Pi for surface fish in each gene
Choy_min_pi: Minimum Pi for surface fish in each gene
Choy_Stdev: Standard deviation of Pi for surace fish in each gene
Choy_pi: max rank: Dense ranking values for Pi in the surface fish for each gene. Higher values correspond to higher Pi
Number of sites Pachon: Number of sites in the cave fish for each gene
Pachon_mean_pi: Average Pi in cave fish in each gene
Pachon_median_pi: Median Pi for cave fish in each gene
Pachon_max_pi: Max Pi for cave fish in each gene
Pachon_min_pi: Minimum Pi for Pachon fish in each gene
Pachon_Stdev: Standard deviation of Pi for cave fish in each gene
Pachon_pi: max rank: Dense ranking values for Pi in the cave fish for each gene. Higher values correspond to higher Pi
Choy.Pachon.Number.of.sites.FST: Number of sites between cave-surface comparison for each gene
Choy.Pachon_Mean_FST: Average FST between cave-surface comparison for each gene
Choy.Pachon_Median_FST: Median FST between cave-surface comparison for each gene
Choy.Pachon_Max_FST: Max FST between cave-surface comparison for each gene
Choy.Pachon_Min_FST: Min FST between cave-surface comparison for each gene
Choy.Pachon_Stdev: Standard deviation for FST between cave-surface comparison for each gene
Ranked.Choy.Pachon.FST: Dense ranking values for FST between cave-surface comparison for each gene. Higher values correspond to higher FST
Choy.Pachon_Mean_Dxy: Average DXY between cave-surface comparison for each gene
Choy.Pachon_Median_Dxy: Median DXY between cave-surface comparison for each gene
Choy.Pachon_Max_Dxy: Max DXY between cave-surface comparison for each gene
Choy.Pachon_Min_Dxy: Min DXY between cave-surface comparison for each gene
Choy.Pachon_Stdev: Standard deviation for DXY between cave-surface comparison for each gene
Choy.Pachon_fixed.tot: Number of fixed differences between cave-surface fish for each gene
Choy.Pachon_total_sites_with_data: Number of sites between cave-surface comparison for each gene
Pachon-Choy-Dxy Ranked: Dense ranking values for DXY between cave-surface comparison for each gene. Higher values correspond to higher DXY
hapFLK len.pvalues: Number of measured p-values in HapFLK for each gene
hapFLK all.p.values: All measured p-values in HapFLK for each gene
hapFLK len.p.values<0.05: Number of p-values with a value < 0.05 for each gene in HapFLK measure

## Sheet: Category S
Additional file 7. Diversification and/or Positive selection pressure detected in ASD-risk genes. Yellow shadings indicate the signature of the diversification and/or positive selection.
Gene Symbol	Gene Name	Genes classified in multiple categories	Ensembl id (release 84)	Scaffold	Dxy_outliers_top_20%	FST_outliers_top_5%	>= 1 region in HapFLK with p < 0.05	Number.of.SitesChoy.Pi	Choy_Mean_Pi	Choy_Median_Pi	Choy_Max_Pi	Choy_Min_Pi	Choy_Stdev	Choy_Pi: Max rank 21716	Pachon.number.of.sites.Pi	Pachon_Mean_Pi	Pachon_Median_Pi	Pachon_Max_Pi	Pachon_Min_Pi	Pachon_Stdev	Pachon_Pi: Max rank 13369	Choy.Pachon.Number.of.sites.FST	Choy.Pachon_Mean_FST	Choy.Pachon_Median_FST	Choy.Pachon_Max_FST	Choy.Pachon_Min_FST	Choy.Pachon_Stdev.1	Ranked.Choy.Pachon.FST; max is 20307	Choy.Pachon_Mean_Dxy	Choy.Pachon_Median_Dxy	Choy.Pachon_Max_Dxy	Choy.Pachon_Min_Dxy	Choy.Pachon_Stdev	Choy.Pachon_fixed.tot	Choy.Pachon_total_sites_with_data	Pachon-Choy-Dxy Ranked, 21457 is max rank	hapFLK len.pvalues	hapFLK all.p.values	hapFLK len.p.values<0.05
adsl	adenylosuccinate lyase		ENSAMXG00000002626	KB872559.1	No_outliers	No_outliers	no	665	0.00171016	0	0.470588	0	0.0210114	10468	665	0	0	0	0	0	1	6	0.0595203	0.00619094	0.326167	0.00619094	0.119248	823	0.00100251	0	0.333333	0	0.0139258	0	665	2923	11	0.578981387382;0.557259196336;0.583126651207;0.583791619893;0.603014112605;0.605863722859;0.603730138063;0.593524600288;0.583161664087;0.576580335389;0.585046484501	0
ahi1	Abelson helper integration site 1		ENSAMXG00000000479	KB882150.1	No_outliers	No_outliers	no	3533	0.00177634	0	0.522876	0	0.0257757	11002	3533	0.000283046	0	0.1	0	0.00531267	3246	27	0.380345	0.440471	0.944581	0.00619094	0.368117	16599	0.00325031	0	0.95	0	0.0482625	0	3533	14973	45	0.344547453996;0.353319737578;0.353640096317;0.353909192448;0.353481628584;0.352221102143;0.349295937054;0.348406571904;0.348353819105;0.361547056634;0.373133064037;0.37875576772;0.459100859479;0.526768564729;0.569565909121;0.620351488586;0.644213731974;0.672160598937;0.693062427168;0.675686715859;0.657931816976;0.488133293794;0.430728662512;0.341368573216;0.342664678126;0.345435954579;0.34676135…	0
aldh5a1	aldehyde dehydrogenase 5 family, member A1 (succinate-semialdehyde dehydrogenase )		ENSAMXG00000015628	KB871594.1	No_outliers	No_outliers	no	1260	0.00132794	0	0.470588	0	0.0203244	7157	1260	0	0	0	0	0	1	7	0.184361	0.0709761	0.778026	0.00619094	0.260106	6869	0.00123457	0	0.777778	0	0.0246163	0	1260	4062	18	0.739574023092;0.742087607547;0.744439275959;0.7465315593;0.748566482708;0.431951949288;0.431189928991;0.431166521456;0.4239983464;0.36992413297;0.369461837276;0.326297377709;0.324658875841;0.323037093535;0.321246856681;0.393182563395;0.394211085053;0.330954796578	0
alg6	ALG6, alpha-1,3-glucosyltransferase		ENSAMXG00000010552	KB882115.1	No_outliers	No_outliers	no	1513	0.00161286	0	0.503268	0	0.0215582	9655	1513	0.000198282	0	0.1	0	0.00444847	1964	15	0.2848	0.00619094	1	0.00619094	0.398753	12887	0.00328712	0	1	0	0.049599	2	1513	15113	34	0.0717046280217;0.0730358438534;0.0736846276988;0.0738709819522;0.0707493475975;0.148743035558;0.18753191751;0.227541097869;0.256238796129;0.2308897334;0.188912552844;0.1704878369;0.164505366999;0.162513788119;0.275926383578;0.271933826957;0.230706446226;0.231002295591;0.446299178844;0.342047404418;0.446643680733;0.231323676275;0.230421705501;0.223228470118;0.212211860075;0.208520904329;0.2084088…	0
arx (2 of 2)	aristaless related homeobox		ENSAMXG00000019244	KB882275.1	Choy-Pachon	No_outliers	no	1226	0.00246774	0	0.527473	0	0.0286959	15453	1226	0	0	0	0	0	1	11	0.426316	0.170232	0.944291	0.00619094	0.37072	17696	0.00406212	0	0.944444	0	0.0537425	0	1226	17189	22	0.314681527383;0.261555434584;0.254150010659;0.328002392028;0.351568402106;0.357729022408;0.350640277169;0.337302876076;0.322062049265;0.306649160201;0.293021357125;0.213296048524;0.184752763206;0.183716554472;0.182622401764;0.181482743948;0.180610725377;0.17974230749;0.202874238591;0.202526471572;0.202739350905;0.203427165189	0
arxa	Paralog		ENSAMXG00000007740	KB882155.1	No_outliers	No_outliers	yes	1338	0.000437195	0	0.20915	0	0.00927126	948	1350	0.000348584	0	0.470588	0	0.012803	4177	4	0.195233	0.0709761	0.625	0.0139785	0.249215	7574	0.000726623	0	0.666667	0	0.0188491	0	1338	1824	12	0.047613727454;0.0484927463636;0.0490528313227;0.0494127825134;0.0542664989828;0.0561111252356;0.0577879493206;0.0594149691918;0.0910904830801;0.079730192669;0.0890949846377;0.0877968683191	4
atp1a3a	ATPase Na+/K+ transporting subunit alpha 3		ENSAMXG00000014290	KB882167.1	No_outliers	No_outliers	no	3027	0.000757884	0	0.20915	0	0.0101959	2620	3027	0.00162243	0	0.336842	0	0.0204793	10732	21	0.250482	0.0445823	1	0.00619094	0.387252	10997	0.00270161	0	1	0	0.0410545	1	3027	12596	43	0.842530821751;0.84955930661;0.849776363228;0.80808947593;0.720088246585;0.721904683845;0.825411373181;0.825208432757;0.824866538408;0.824486298774;0.823944569134;0.823298485096;0.898801762721;0.92596956314;0.977699729901;0.977957855942;0.978218819484;0.978375212686;0.978521736925;0.978696723297;0.978793132043;0.978994222812;0.979281262132;0.976600183636;0.975453308175;0.975238981341;0.9748058012…	0
atp1a3b	Paralog		ENSAMXG00000017919	KB882139.1	No_outliers	Choy-Pachon	no	3025	0.000584076	0	0.525	0	0.0155224	1640	3025	0.000579383	0	0.505263	0	0.012382	6529	10	0.705778	0.889811	1	0.135363	0.332554	19985	0.00261749	0	1	0	0.0462402	1	3024	12164	28	0.425249283713;0.425542494328;0.437378789687;0.438597619592;0.442802846524;0.446738695389;0.395600432575;0.555811104727;0.606017139387;0.494635924745;0.483686175638;0.471820412243;0.459420680663;0.502408174666;0.502215249002;0.499941778179;0.497598601628;0.497109680382;0.496743011151;0.257115051731;0.251323481753;0.279333869589;0.278917621951;0.307750157748;0.31284904716;0.313233122472;0.31361123…	0
braf	v-raf murine sarcoma viral oncogene homolog B		ENSAMXG00000011513	KB882280.1	No_outliers	No_outliers	no	2429	0.000663281	0	0.5	0	0.0154867	2085	2429	0	0	0	0	0	1	10	0.477047	0.337381	1	0.00619094	0.442611	18540	0.00207561	0	1	0	0.0419381	4	2429	9053	26	0.607237356105;0.605094275754;0.566622114527;0.565219398457;0.646310892704;0.626934486638;0.626240714858;0.624195353938;0.624581947469;0.624272836841;0.622242642395;0.603193195789;0.66651820424;0.670325722064;0.621489024084;0.437851498302;0.475522889501;0.307799278241;0.268350553401;0.267872575221;0.329111162806;0.330022285965;0.53197836313;0.534944424318;0.592808675729;0.608486943781	0
c12orf57	Chromosome 12 open reading frame 57		ENSAMXG00000024543	KB882202.1	No_outliers	No_outliers	no	366	0	0	0	0	0	1	366	0	0	0	0	0	1	NA	NA	NA	NA	NA	NA	NA	0	0	0	0	0	0	366	1	1	0.43931	0
cacna1c	calcium channel, voltage-dependent, L type, alpha 1C subunit		ENSAMXG00000007676	KB871646.1	No_outliers	No_outliers	no	5876	0.00214228	0	0.533333	0	0.0263377	13662	5877	0.000495925	0	0.336842	0	0.0115877	5803	36	0.22707	0.0709761	1	2.34188e-17	0.301828	9587	0.00219392	0	1	0	0.0326492	2	5841	9757	101	0.0943764788807;0.0936511604463;0.0928887595247;0.72862370304;0.757504435912;0.792199983626;0.723191540839;0.866165329716;0.888189135398;0.883805978889;0.877626335091;0.877879003968;0.878145645164;0.878386051137;0.878915775592;0.878476968903;0.874394114976;0.849068024162;0.84541399041;0.793236712622;0.250250539848;0.251311403385;0.252632490527;0.211089011892;0.20602321062;0.293812890014;0.3133758…	0
cdkl5	cyclin-dependent kinase-like 5		ENSAMXG00000008390	KB882271.1	No_outliers	No_outliers	no	3169	0.000474006	0	0.294118	0	0.0097959	1112	3169	0.00012911	0	0.20915	0	0.00448309	923	9	0.398163	0.0964051	0.944291	0.00619094	0.418881	17082	0.00128575	0	0.95	0	0.0319369	0	3169	4342	26	0.908068553822;0.794853297482;0.773472500918;0.784828567753;0.786836616003;0.839335466425;0.839520467612;0.839309269348;0.838732153334;0.885825397683;0.804953724717;0.802829797202;0.802953371482;0.801762073633;0.804414643104;0.80382987862;0.7977783354;0.710689351913;0.790963868765;0.818765071037;0.847515686346;0.847896134065;0.805143051107;0.805971570055;0.80713380776;0.808248636735	0
cdkl5 (1 of 2)	Paralog		ENSAMXG00000001794	KB871984.1	No_outliers	No_outliers	no	2957	0.00142761	0	0.503268	0	0.0228721	7994	2958	0	0	0	0	0	1	14	0.238931	0.143419	0.944291	0.00619094	0.275368	10305	0.00137453	0	0.944444	0	0.0264678	0	2957	4835	41	0.377887086291;0.478924478143;0.475533588057;0.344454738537;0.344952590076;0.422224162334;0.152403570948;0.153302434133;0.15486868718;0.445417372989;0.447248989397;0.448646201157;0.421462999848;0.420928489387;0.406289760141;0.402786818707;0.400374910127;0.396735245242;0.390669497434;0.382148252417;0.425436739228;0.410050521883;0.40483805602;0.357481628525;0.318703410973;0.318614298391;0.318380260…	0
chd7	chromodomain helicase DNA binding protein 7		ENSAMXG00000006180	KB882088.1	No_outliers	No_outliers	yes	9332	0.00138419	0	0.529412	0	0.0223184	7617	9332	0	0	0	0	0	1	58	0.390851	0.262955	1	2.34188e-17	0.396337	16902	0.00261283	0	1	0	0.0441979	9	9332	12141	154	0.0592472558658;0.0640354059831;0.0682441121866;0.0720151279553;0.0751907743365;0.0775504002209;0.0789159164859;0.0793019312644;0.0786870437261;0.0770742558347;0.0745800081264;0.0712391893083;0.0672253101843;0.0625653759904;0.0574128731249;0.0520191542088;0.0527356517201;0.0535270676752;0.0542935938333;0.0548751807047;0.0554132916563;0.0565531464028;0.0631642244513;0.0674282521694;0.0685486996289…	10
chkb	Choline kinase beta		ENSAMXG00000012927	KB871776.1	No_outliers	No_outliers	no	1233	0.000620861	0	0.20915	0	0.010162	1829	1233	0.00223247	0	0.4	0	0.0286779	11599	10	0.124702	0.117775	0.210657	0.00619094	0.0743649	3360	0.00165642	0	0.28125	0	0.0191134	0	1233	6516	18	0.617755509592;0.60746391752;0.588816313789;0.586175370246;0.738995263221;0.737600244273;0.779714499245;0.790023347085;0.794089823423;0.839934525714;0.837559042483;0.833778782286;0.829422140415;0.773199339992;0.761500816484;0.761411362812;0.674822035957;0.674349792313	0
dhcr7	7-dehydrocholesterol reductase		ENSAMXG00000009784	KB882191.1	No_outliers	No_outliers	no	1430	0.00174589	0	0.494505	0	0.0220499	10774	1430	6.99e-05	0	0.1	0	0.0026435	262	13	0.160423	0.0148356	0.944581	0.00619094	0.284281	5312	0.00187632	0	0.95	0	0.0319241	0	1430	7837	22	0.841392466021;0.967368311991;0.967210155456;0.966588652799;0.967808391123;0.947552034753;0.947493768363;0.947483463875;0.947602601919;0.948611824739;0.950698418549;0.961259802652;0.972181521844;0.978928272507;0.979179717552;0.989221706099;0.989256968347;0.989297757946;0.989387290432;0.989596100839;0.989784625793;0.989953470916	0
dmd (1 of 4)	dystrophin (muscular dystrophy, Duchenne and Becker types)		ENSAMXG00000000112	KB872360.1	No_outliers	No_outliers	no	1829	0.0010256	0	0.522876	0	0.0191821	4572	1829	0.000440275	0	0.268421	0	0.0108621	5258	9	0.127943	0.00619094	0.828518	0.00619094	0.251301	3543	0.00119069	0	0.85	0	0.0251188	0	1829	3833	19	0.533474028872;0.529354891689;0.494940358961;0.493495713065;0.4921446543;0.489598794679;0.488292675005;0.712375046917;0.670859233134;0.673924262604;0.670464595035;0.668568827781;0.569569487227;0.572263022206;0.619714572874;0.622819550049;0.620224009631;0.626526846304;0.635028755078	0
dmd (2 of 4)	Paralog		ENSAMXG00000000117	KB872360.1	No_outliers	No_outliers	no	1823	0.000670445	0	0.470588	0	0.0137599	2123	1823	0.000441724	0	0.268421	0	0.0108799	5275	8	0.229992	0.0466756	0.828518	0.00619094	0.346483	9774	0.00135613	0	0.85	0	0.0298335	0	1823	4714	19	0.524263924934;0.52293348932;0.575540859069;0.558428399885;0.557911289379;0.559699153201;0.563925684404;0.496227473779;0.498378872371;0.577819653209;0.578146066336;0.539478938214;0.540417480384;0.541089561948;0.541891072018;0.556373496864;0.576266546347;0.574671773876;0.575453204184	0
dmd (3 of 4)	Paralog		ENSAMXG00000000119	KB872360.1	No_outliers	Choy-Pachon	no	1151	0.000630313	0	0.503268	0	0.0155276	1883	1151	0.000748777	0	0.325	0	0.0147106	7709	5	0.59735	0.71805	0.828518	0.00619094	0.306914	19604	0.00273192	0	0.85	0	0.0458333	0	1151	12754	12	0.516602661178;0.56948680087;0.563125854779;0.48375907345;0.481541350294;0.481531531706;0.511106817478;0.511480334895;0.511938564561;0.511827792598;0.508681447156;0.508111869161	0
dmd (4 of 4)	Paralog		ENSAMXG00000000121	KB872360.1	No_outliers	No_outliers	no	866	0.00149436	0	0.529412	0	0.0210524	8605	866	0.000309955	0	0.268421	0	0.00911605	3662	6	0.0864991	0.00619094	0.48804	0.00619094	0.179575	1662	0.00116115	0	0.5	0	0.0191067	0	866	3680	12	0.908187594653;0.874114284832;0.876175251713;0.741718664905;0.742105077206;0.741915248852;0.612605144228;0.612637293948;0.613621031275;0.611272853946;0.599223158996;0.585504324383	0
dmpk	dystrophia myotonica-protein kinase		ENSAMXG00000014929	KB882157.1	No_outliers	No_outliers	yes	1792	0.0027279	0	0.533333	0	0.0316678	16596	1792	0.000167411	0	0.1	0	0.00408816	1512	19	0.213773	0.0709761	0.944291	0.00619094	0.272477	8742	0.00278747	0	0.944444	0	0.0382969	0	1792	13032	33	0.068526623178;0.0753324423836;0.0806205828745;0.0816158156534;0.152508953811;0.152685505257;0.151215410884;0.152006794101;0.106343907142;0.106192977909;0.106024486774;0.0928277741373;0.108591980637;0.109121126755;0.109488810933;0.108709083475;0.109564138808;0.108901234033;0.119380064894;0.12868135939;0.128878112197;0.126844002145;0.126321438957;0.134989640542;0.139147680044;0.143373120221;0.1229…	2
fmr1	fragile X mental retardation 1		ENSAMXG00000000371	KB871747.1	No_outliers	No_outliers	no	1424	0.00154851	0	0.503268	0	0.0240768	9091	1424	0.000133058	0	0.189474	0	0.00501929	989	7	0.206544	0.199354	0.534679	0.00619094	0.174062	8292	0.00125666	0	0.671429	0	0.0226933	0	1424	4185	12	0.562318665551;0.64547701036;0.648732295935;0.657380393621;0.771385296583;0.762497183693;0.427934164315;0.496308694601;0.488111343041;0.456683568394;0.45645771122;0.465294045671	0
gatm	Glycine amidinotransferase (L-arginine:glycine amidinotransferase)??		ENSAMXG00000008299	KB873821.1	No_outliers	No_outliers	no	926	0.000564661	0	0.522876	0	0.0171735	1549	926	0	0	0	0	0	1	1	0.422694	0.422694	0.422694	0.422694	0	17622	0.000479962	0	0.444444	0	0.0145975	0	926	1036	14	0.632649731514;0.500782856627;0.497229962597;0.485526164448;0.483543236346;0.437129069414;0.295585063248;0.299501271229;0.302330799754;0.348696466284;0.0634849598189;0.0627733087662;0.743632423184;0.768973117638	0
hcn1	Hyperpolarization activated cyclic nucleotide-gated potassium channel 1		ENSAMXG00000008425	KB882096.1	No_outliers	No_outliers	no	2599	0.00131439	0	0.470588	0	0.0197685	7025	2600	0.000163399	0	0.424837	0	0.00833014	1441	19	0.299836	0.111535	1	0	0.380775	13598	0.00250631	0	1	0	0.0424881	2	2599	11562	37	0.726652918277;0.726480553872;0.726292705914;0.726089521551;0.725993782275;0.72628999647;0.726524229568;0.731313118474;0.223465660798;0.20588373822;0.206887186434;0.17814383417;0.190815533064;0.191143053267;0.191249346268;0.333017185762;0.334516224463;0.335847496618;0.211217110437;0.210377991133;0.209472875411;0.208587393597;0.207610616087;0.244876060189;0.244605744039;0.245898055651;0.2458654311…	0
hdac4 (1 of 2)	histone deacetylase 4		ENSAMXG00000013400	KB882082.1	No_outliers	No_outliers	no	3021	0.0015998	0	0.529412	0	0.0227558	9551	3047	0.000673225	0	0.526316	0	0.0185823	7198	22	0.295139	0.180181	0.944291	0.00619094	0.322076	13377	0.00259894	0	0.944444	0	0.0397251	0	3021	12064	48	0.345270204978;0.3446943693;0.343864863062;0.342563325969;0.452314946439;0.411821157217;0.666770861584;0.666216039078;0.68516705756;0.689320698847;0.688296275051;0.646951519998;0.644558360951;0.641837065972;0.629378023501;0.425805851263;0.428960449614;0.429230660673;0.429462987933;0.429661836638;0.429827149918;0.443672030941;0.445368416684;0.460233813552;0.464687170451;0.465395102276;0.5368354873…	0
hdac4	Paralog		ENSAMXG00000018271	KB882215.1	No_outliers	No_outliers	yes	2691	0.00167153	0	0.470588	0	0.021274	10170	2691	7.04e-05	0	0.189474	0	0.00365184	266	23	0.23661	0.0709761	1	0.00619094	0.342379	10170	0.00236657	0	1	0	0.0393281	2	2691	10772	53	0.551469250966;0.615200744818;0.612494231422;0.612574262193;0.612918743096;0.433641997897;0.431894086165;0.0967118575239;0.0962750462653;0.0921779171369;0.0814103059203;0.0798045959337;0.0786827911671;0.0774653233156;0.0766823245233;0.0233665996169;0.0249412486337;0.0253655942722;0.0256696686723;0.0265287118451;0.0323875308959;0.0301882862112;0.0268292664386;0.0194253255234;0.0209649343538;0.0223…	24
hepacam	hepatic and glial cell adhesion molecule		ENSAMXG00000014291	KB882282.1	Choy-Pachon	No_outliers	no	1343	0.00258907	0	0.522876	0	0.0331332	16011	1343	0.000399733	0	0.268421	0	0.0103507	4799	13	0.430434	0.422694	1	0.0709761	0.332257	17776	0.00438488	0	1	0	0.054343	2	1343	17812	31	0.0769872716678;0.07824138859;0.163238979346;0.180201254507;0.221592186874;0.223447441534;0.228479351881;0.224237947816;0.141740878291;0.142306923713;0.146241369255;0.149327637433;0.153349276701;0.15814653876;0.162848748174;0.168077552289;0.17419653432;0.180991043767;0.188619404238;0.196646070604;0.62300227414;0.627300132443;0.631032772969;0.634539007602;0.637348022165;0.734828511043;0.7349461759…	0
herc2	HECT and RLD domain containing E3 ubiquitin protein ligase 2		ENSAMXG00000024980	KB872620.1
hoxa1	homeobox A1		ENSAMXG00000005258	KB872185.1	Choy-Pachon	Choy-Pachon	no	961	0.00108615	0	0.366013	0	0.0156928	5069	961	0.000312175	0	0.1	0	0.00557853	3701	7	0.556004	0.883024	1	0.00619094	0.429834	19325	0.00437912	0	1	0	0.0609946	1	961	17801	14	0.362746186717;0.310720140509;0.312020289582;0.313643283891;0.315896676644;0.316725591718;0.316793608161;0.315849256591;0.314684104202;0.274026163404;0.285880141355;0.294453254559;0.302086600221;0.30961943806	0
iqsec2	IQ motif and Sec7 domain 2		ENSAMXG00000007479	KB871688.1	No_outliers	No_outliers	no	3226	0.000948795	0	0.484848	0	0.0160012	3960	3285	0.000485606	0	0.366013	0	0.0106631	5695	17	0.268457	0.0428954	0.936752	0.00619094	0.343889	12004	0.00180664	0	0.928571	0	0.0342679	0	3183	7432	37	0.690666803335;0.690957195151;0.740179047897;0.711860678524;0.712831783056;0.565171323102;0.567187577406;0.571415277433;0.575518457502;0.620855194965;0.605651550345;0.543639460227;0.5404976634;0.531765854788;0.527928456288;0.528742112892;0.533147485171;0.598901415619;0.603337219294;0.507802141267;0.882493957145;0.881868067095;0.880437465607;0.877464590174;0.822484971641;0.800447930038;0.405484878…	0
nf1b	neurofibromin 1 (neurofibromatosis, von Recklinghausen disease, Watson disease)		ENSAMXG00000006463	KB882085.1	No_outliers	No_outliers	no	8260	0.0014235	0	0.529412	0	0.0215381	7968	8262	0.000313324	0	0.20915	0	0.00634843	3724	59	0.373116	0.135363	1	0.00619094	0.398764	16408	0.00304391	0	1	0	0.0476511	4	8260	14192	126	0.170145498431;0.16025050017;0.159361539614;0.158417185853;0.157440901595;0.254263810494;0.206793527054;0.317600830031;0.317820117707;0.328753330918;0.332457904413;0.335861066591;0.339242930134;0.311086229908;0.310527625785;0.309647133248;0.308999254246;0.3101598461;0.368011140319;0.368020641547;0.36801935474;0.326910479668;0.317720148368;0.297730721019;0.297739336523;0.29846321622;0.396773772439…	0
nf1a	Paralog		ENSAMXG00000010459	KB871938.1	No_outliers	No_outliers	no	7573	0.00123811	0	0.529412	0	0.0193111	6351	7573	0.000721318	0	0.336842	0	0.0139669	7531	38	0.165821	0.0709761	0.822568	2.34188e-17	0.252953	5669	0.00150107	0	0.855556	0	0.0268093	0	7573	5551	81	0.413660768946;0.423404163508;0.423742858599;0.50027126174;0.528911715338;0.534357405614;0.592922745458;0.602988481088;0.603862353139;0.604601359564;0.669440544277;0.717324781019;0.71848274967;0.770627893601;0.811952578739;0.79555608054;0.790697424849;0.873530999267;0.874827728786;0.873058850551;0.869627093788;0.867365661399;0.866564648308;0.877189845908;0.899226570863;0.899039546544;0.8989302073…	0
nfixb	nuclear factor I/X (CCAAT-binding transcription factor)		ENSAMXG00000015498	KB871989.1	No_outliers	No_outliers	no	1449	0.00180621	0	0.503268	0	0.0211756	11229	1446	0.00137564	0	0.394737	0	0.0149622	10166	7	0.057476	0.0607466	0.17941	0.00619094	0.05728	770	0.00166	0	0.555556	0	0.0189674	0	1446	6542	34	0.927723585388;0.92983855838;0.929104698256;0.928560263104;0.936442616121;0.943782134567;0.946659173682;0.946957088332;0.950696846011;0.950524644975;0.955494188456;0.956523921834;0.975434884353;0.983654236366;0.985474678525;0.98570936927;0.982679878618;0.982778886205;0.98282535154;0.98224788403;0.981995743492;0.981513371162;0.981188807315;0.981366095668;0.982974357953;0.979907873447;0.97574525791…	0
nfixa	Paralog		ENSAMXG00000003579	KB882301.1	Choy-Pachon	No_outliers	no	1385	0.00650296	0	0.530303	0	0.0479622	20258	1378	0.00510199	0	0.526316	0	0.0411664	12531	12	0.224434	0.0333115	0.858407	0	0.289846	9416	0.00692389	0	0.882812	0	0.0536585	0	1377	19747	47	0.814011001208;0.824514410374;0.835258790813;0.887178794135;0.892929544741;0.901069199658;0.908521949902;0.921363199365;0.919187099863;0.920453065419;0.921440853644;0.922395139113;0.923539526032;0.923803062611;0.934183870142;0.927342080092;0.925159328745;0.922201698308;0.923002380306;0.923120658874;0.922592824744;0.921424759818;0.919890649607;0.919066730601;0.917282946419;0.915355688682;0.9132630…	0
nipbl (1 of 2)	Nipped-B homolog (Drosophila)		ENSAMXG00000004175	KB874878.1	No_outliers	No_outliers	no	387	0.00332244	0	0.325	0	0.026395	18230	387	0.000610106	0	0.125	0	0.00847958	6766	4	0.0424672	0.0463508	0.0709761	0.00619094	0.0258867	425	0.00199182	0	0.222222	0	0.0166519	0	387	8527	10	0.446983636446;0.447090787616;0.447195256022;0.447299326299;0.44738349802;0.447503865654;0.44761578665;0.447762373372;0.448223646821;0.448420873163	0
nipbl (2 of 2)	Paralog		ENSAMXG00000004189	KB874878.1	No_outliers	No_outliers	no	369	0.000639867	0	0.125	0	0.00868284	1937	369	0.000271003	0	0.1	0	0.00519873	3072	1	0.0148356	0.0148356	0.0148356	0.0148356	0	74	0.000440379	0	0.1	0	0.0061231	0	369	921	4	0.451537374381;0.451061161706;0.448076669536;0.447918766547	0
nipblb	Paralog		ENSAMXG00000006890	KB882085.1	No_outliers	No_outliers	no	7868	0.00291565	0	0.525	0	0.0318346	17231	7868	0.00153681	0	0.521053	0	0.0222209	10552	67	0.208287	0.0415797	1	0.00619094	0.319698	8407	0.00347025	0	1	0	0.0426451	1	7868	15733	162	0.252423274077;0.316685207031;0.370898410437;0.295599228718;0.295480414147;0.411702630951;0.362127680172;0.351074496479;0.338080672974;0.338206413622;0.338367679571;0.338436372878;0.338694185651;0.34287621345;0.346861493079;0.350599068169;0.37804441439;0.376359441058;0.374408306023;0.372340461942;0.370044340513;0.367519494272;0.364773032624;0.361756347474;0.361953861559;0.362239866359;0.359537252…	0
nsd1b	nuclear receptor binding SET domain protein 1		ENSAMXG00000007006	KB882083.1	No_outliers	No_outliers	no	1307	0.00170525	0	0.503268	0	0.0241554	10430	1307	0	0	0	0	0	1	11	0.371347	0.199354	1	0.00619094	0.397213	16364	0.00335799	0	1	0	0.0504128	3	1307	15370	16	0.217627583805;0.162282528032;0.158323444023;0.155514859399;0.155742033898;0.15720394049;0.158377159691;0.159431243791;0.160361154106;0.243342903635;0.210374031556;0.164058375168;0.165992516022;0.187626006259;0.269209186291;0.257494600655	0
nsd1a (1 of 2)	Paralog		ENSAMXG00000020567	KB882239.1	No_outliers	No_outliers	no	1287	0.00159526	0	0.522876	0	0.0234195	9510	1287	7.77e-05	0	0.1	0	0.00278639	323	8	0.122596	0.0709761	0.408317	0.00619094	0.141565	3246	0.00108025	0	0.444444	0	0.0170056	0	1287	3266	16	0.521002054107;0.537015395255;0.535997776523;0.534972116051;0.533944770343;0.53158302933;0.530475051388;0.529396360252;0.537197688069;0.533333684008;0.532567154294;0.532089915627;0.545880393831;0.538391796641;0.53821550369;0.537997986568	0
nsd1a (2 of 2)	Paralog		ENSAMXG00000020568	KB882239.1	No_outliers	No_outliers	no	1050	0.002118	0	0.529412	0	0.0265563	13504	1050	0.000296296	0	0.111111	0	0.00554234	3449	7	0.131438	0.0709761	0.382766	0.00619094	0.120642	3722	0.00148014	0	0.5	0	0.0201563	0	1050	5437	21	0.543739227658;0.621986546835;0.676030135347;0.679959792949;0.670335274724;0.663193407041;0.619165019601;0.493826338709;0.494685115634;0.492193000561;0.489787036599;0.492606655563;0.493836360276;0.494928752006;0.526163907468;0.509400149507;0.511666287865;0.527627432676;0.527871882879;0.533504148053;0.536136459035	0
ocrl	oculocerebrorenal syndrome of Lowe		ENSAMXG00000000239	KB882186.1	No_outliers	No_outliers	NA	2436	0.00141699	0	0.45098	0	0.0187634	7906	2436	0	0	0	0	0	1	21	0.360645	0.0709761	1	0.00619094	0.427878	16050	0.00346937	0	1	0	0.0534253	5	2436	15731	NA	NA	NA
pacs1 (1 of 2)	phosphofurin acidic cluster sorting protein 1		ENSAMXG00000007895	KB871892.1	No_outliers	No_outliers	no	2291	0.0010199	0	0.525	0	0.0179407	4519	2292	0.000685654	0	0.529412	0	0.01894	7286	8	0.110794	0.10317	0.306143	0.00619094	0.100987	2663	0.000996482	0	0.53125	0	0.0197089	0	2290	2893	16	0.631592999567;0.740709028085;0.713141732041;0.301153799774;0.295832870801;0.293884807741;0.275456851509;0.265264182442;0.298142419948;0.284008687859;0.302036837983;0.309270513804;0.359974314413;0.40832426951;0.411708920597;0.593523493173	0
pacs1a	Paralog		ENSAMXG00000020099	KB882304.1	No_outliers	No_outliers	no	2671	0.00128225	0	0.525	0	0.0202685	6746	2671	0	0	0	0	0	1	17	0.201101	0.0273862	1	0.00619094	0.31377	7968	0.00152951	0	1	0	0.0303848	1	2671	5718	31	0.535610184368;0.435168644552;0.435151858756;0.361947172657;0.360209599505;0.360032841684;0.359795738634;0.357961405503;0.360555318158;0.433297731765;0.437171245998;0.591744933599;0.591068853854;0.552923207023;0.550666661107;0.588395119807;0.61024547647;0.518166465274;0.518597788144;0.502283673775;0.551207638766;0.554912266835;0.5558166666;0.555288480944;0.555308377052;0.533844230189;0.5288431354…	0
pax6	Paired box 6		ENSAMXG00000013008	KB871580.1	No_outliers	No_outliers	yes	1383	0.00113981	0	0.366013	0	0.0182517	5501	1383	0	0	0	0	0	1	6	0.234499	0.133319	0.865672	0.00619094	0.289198	10033	0.00118933	0	0.875	0	0.0255409	0	1383	3821	12	0.0458125578388;0.0702210000304;0.0700514678755;0.0470972772348;0.0449865560304;0.0450006265987;0.0652869511198;0.0501957400966;0.0445070036113;0.0445866022476;0.0450256853591;0.0450438818042	8
pcca	propionyl-CoA carboxylase alpha subunit		ENSAMXG00000000658	KB882101.1	No_outliers	No_outliers	no	2462	0.00117865	0	0.470588	0	0.0170522	5856	2480	0.00045972	0	0.20915	0	0.00896166	5456	19	0.26044	0.0123457	0.923077	1.82146e-17	0.364898	11555	0.00241554	0	0.928571	0	0.0406697	0	2462	11049	45	0.261184333983;0.262041718626;0.262871175106;0.263755837267;0.264591709317;0.266516411657;0.268410879748;0.270227809279;0.279759228909;0.28000714307;0.280010747024;0.451549008655;0.451981151612;0.792594006114;0.935621819085;0.986749635408;0.986518826002;0.986402642801;0.992589857972;0.984461007554;0.983253449504;0.988784492691;0.988565255817;0.988298101128;0.9879795318;0.987779207174;0.9875133326…	0
pccb	propionyl-CoA carboxylase beta subunit		ENSAMXG00000006365	KB882088.1	No_outliers	No_outliers	no	1622	0.000810445	0	0.366013	0	0.0143684	2954	1622	0.000128946	0	0.20915	0	0.00519157	918	6	0.208812	0.10317	0.799131	0.00619094	0.269076	8441	0.000929066	0	0.840278	0	0.0223414	0	1622	2596	16	0.784317193401;0.785613070142;0.714589703406;0.723382762098;0.733841022998;0.560429215506;0.567503775976;0.576518987258;0.725129693718;0.699407224144;0.700736309254;0.549626616775;0.549457515829;0.549271984014;0.546900856054;0.546426581898	0
pcdh19	protocadherin 19		ENSAMXG00000021519	KB882119.1	No_outliers	No_outliers	no	3264	0.00203542	0	0.525	0	0.0259337	12945	3265	0	0	0	0	0	1	27	0.254693	0.111535	1	0	0.333968	11238	0.00251694	0	1	0	0.0393818	4	3264	11625	59	0.330255028346;0.33223374739;0.334105455924;0.335926091805;0.338216892559;0.340276589004;0.342031060064;0.343392016784;0.363795536933;0.371680929165;0.373859047795;0.375408494708;0.376218661453;0.377755357322;0.381216316645;0.38179843829;0.38265020791;0.382636744761;0.383441511147;0.385129744144;0.386484458812;0.387826755153;0.390542516585;0.392034959989;0.393309759741;0.395059928394;0.4059811334…	0
pik3r2	Phosphoinositide-3-kinase, regulatory subunit 2 (beta)		ENSAMXG00000011195	KB882253.1	No_outliers	No_outliers	no	1027	0.00119554	0	0.45098	0	0.0208522	5985	1027	9.74e-05	0	0.1	0	0.00311891	485	6	0.39933	0.178125	1	0.0123457	0.431645	17118	0.00269045	0	1	0	0.0460605	2	1027	12541	13	0.417865553176;0.419396248622;0.810432647413;0.808149481492;0.796940624314;0.798413874168;0.795888054239;0.815335619799;0.836500032767;0.836142864199;0.835105684888;0.83159754156;0.823904097979	0
prkd1	Protein kinase D1		ENSAMXG00000008257	KB882243.1	No_outliers	No_outliers	no	931	0.00156554	0	0.503268	0	0.0241642	9241	931	0	0	0	0	0	1	5	0.391357	0.174893	1	0.00619094	0.363427	16913	0.00232725	0	1	0	0.0397813	1	931	10562	13	0.172244106548;0.171290708381;0.192041689598;0.195455271179;0.208066490006;0.213296065518;0.172408849479;0.17034836593;0.384120506287;0.382040468494;0.359703268587;0.366484917141;0.419597975963	0
rai1	retinoic acid induced 1		ENSAMXG00000009026	KB872330.1	No_outliers	No_outliers	no	5859	0.00167836	0	0.529412	0	0.0207748	10224	5859	0.000136542	0	0.1	0	0.00369264	1043	52	0.161348	0.0709761	1	0.00619094	0.282742	5369	0.0018995	0	1	0	0.0325937	1	5859	7989	99	0.891363695168;0.905080406377;0.910967571016;0.925925076258;0.962787728844;0.972800957955;0.978445794339;0.979147190252;0.971876109755;0.914103205053;0.901581655649;0.891591367555;0.884679223045;0.879536647211;0.875565386067;0.870018723088;0.864512674869;0.853454082919;0.794668247094;0.775479103263;0.756386346036;0.735184196517;0.713243611947;0.684018137686;0.642244684397;0.638981203943;0.6366512…	0
scn1a	sodium channel, voltage-gated, type I, alpha subunit		ENSAMXG00000010407	KB882244.1	No_outliers	No_outliers	yes	5018	0.00122956	0	0.529412	0	0.021719	6269	5018	7.97e-05	0	0.1	0	0.00282222	339	22	0.239724	0.180587	0.944581	0.00619094	0.272738	10356	0.00126766	0	0.95	0	0.0257962	0	5018	4238	58	0.103247437645;0.100696203565;0.153618593438;0.153799792932;0.153971131498;0.154136943269;0.154291836315;0.24245250268;0.228150971306;0.226043651171;0.168956604779;0.186993560809;0.180464958982;0.181199928879;0.181902191853;0.183528021697;0.185649048204;0.187791761606;0.203854805905;0.141738562537;0.141484593864;0.140754980719;0.136824130899;0.12425832302;0.123748883492;0.123329018201;0.123111792…	6
sgsh	N-sulfoglucosamine sulfohydrolase		ENSAMXG00000004733	KB882237.1	No_outliers	No_outliers	no	1513	0.00174307	0	0.503268	0	0.021725	10754	1513	0.00303666	0	0.526316	0	0.0385051	12107	10	0.308272	0.297237	0.592593	0.00619094	0.16555	14017	0.00356819	0	0.642857	0	0.0431844	0	1513	16014	26	0.762541653162;0.76156964181;0.760908325238;0.766293469999;0.766616159034;0.811812053069;0.817005268664;0.828694980308;0.83903788711;0.854323522767;0.843318113784;0.834627917622;0.837309190048;0.839996005525;0.844287025825;0.844367217682;0.847662725644;0.852845475505;0.853897415135;0.870834610697;0.773312634044;0.772814410506;0.772093346635;0.771140051814;0.769600680628;0.767531809103	0
slc1a2b	Solute carrier family 1 (glial high affinity glutamate transporter), member 2		ENSAMXG00000017604	KB871579.1	No_outliers	Choy-Pachon	yes	1558	0.000377558	0	0.366013	0	0.0100842	746	1558	0	0	0	0	0	1	7	0.601677	1	1	0.00619094	0.463791	19620	0.00278134	0	1	0	0.0509442	4	1558	12998	18	0.0876859930128;0.065931001551;0.0456441189913;0.0898681213008;0.0893510752082;0.0869069072871;0.0648360474092;0.0659584705281;0.0679485439535;0.0666304521389;0.0642935622114;0.0611302052693;0.0570623072204;0.039031154713;0.0398059940693;0.0405642007016;0.096864798307;0.0984417378767	4
slc1a2a	Paralog		ENSAMXG00000019747	KB877755.1	Choy-Pachon	No_outliers	no	522	0.00234768	0	0.424837	0	0.0286884	14851	522	0.00143174	0	0.268421	0	0.017108	10302	3	0.489853	0.540083	0.882965	0.0465116	0.343323	18690	0.00412942	0	0.9	0	0.0519462	0	522	17340	12	0.369509319648;0.327223397149;0.288347217213;0.331940122458;0.342259838904;0.35247325121;0.363518426265;0.375109512898;0.861748710907;0.880390344194;0.898638680695;0.91371739231	0
slc9a6a	solute carrier family 9 (sodium/hydrogen exchanger), member 6		ENSAMXG00000019850	KB872109.1	No_outliers	No_outliers	no	659	0.000872781	0	0.366013	0	0.0163983	3414	659	0	0	0	0	0	1	4	0.553003	0.570519	1	0.0709761	0.447683	19308	0.00354072	0	1	0	0.0558215	2	659	15942	7	0.135116572299;0.167931231171;0.169099945971;0.110726766267;0.0778610148169;0.0765843473659;0.0751862556541	0
slc9a6 (1 of 3)	Paralog		ENSAMXG00000008466	KB882272.1	No_outliers	No_outliers	no	1955	0.00124601	0	0.503268	0	0.0218617	6427	1955	0	0	0	0	0	1	7	0.292947	0.135363	0.640719	0.00619094	0.277908	13277	0.00122904	0	0.666667	0	0.0252894	0	1955	4033	15	0.721003349373;0.707834964783;0.936333174318;0.93952083307;0.99999514261;0.986082385689;0.985995744943;0.985939756485;0.959531916146;0.957875731889;0.956971436118;0.947577560644;0.833757878987;0.833477011532;0.833400032498	0
slc9a6 (2 of 3)	Paralog		ENSAMXG00000008605	KB882260.1	No_outliers	No_outliers	yes	1004	0.00158191	0	0.529412	0	0.028896	9382	1004	0	0	0	0	0	1	3	0.48804	0.48804	0.48804	0.48804	0	18670	0.00149402	0	0.5	0	0.0272907	0	1004	5519	14	0.037101111406;0.042862269351;0.0486757937935;0.0492448909899;0.0468618941165;0.0462203299355;0.0463936534883;0.0463262137795;0.0491903802739;0.0448170257678;0.0448920955814;0.0450096925117;0.0450405541578;0.0451083306443	14
smarca2	SWI/SNF related, matrix associated, actin dependent regulator of chromatin, subfamily a, member 2		ENSAMXG00000012404	KB882238.1	No_outliers	No_outliers	no	4423	0.00168693	0	0.470588	0	0.0231307	10283	4428	0.000820567	0	0.394737	0	0.0145942	8134	26	0.176027	0.0709761	0.83575	0.00619094	0.223348	6319	0.001792	0	0.85	0	0.027747	0	4423	7344	62	0.161424619964;0.155833242031;0.176698094538;0.176324745002;0.178519384375;0.179728297136;0.180934453813;0.181923389969;0.467073204336;0.526097558251;0.521063372463;0.526379035525;0.524086705695;0.639575095995;0.481345207937;0.477748487892;0.468183182699;0.466387128898;0.464955940509;0.314634486822;0.31726926952;0.363453046041;0.350338207794;0.346968338735;0.355905136645;0.356778561045;0.35759731…	0
snx14 (2 of 2)	Sorting nexin 14		ENSAMXG00000014858	KB882233.1	No_outliers	No_outliers	yes	2771	0.00110941	0	0.525	0	0.0207529	5256	2771	0.000510931	0	0.268421	0	0.00988619	5934	14	0.510193	0.468495	0.944581	0.00619094	0.342299	18927	0.00276274	0	0.95	0	0.0451247	0	2771	12907	36	0.0386656501701;0.0389960092685;0.0393881934359;0.0628492888141;0.0742607907881;0.0744038180405;0.0745636565007;0.107052027435;0.10910032914;0.107938127381;0.116834484038;0.127646226041;0.130079311118;0.134268639815;0.0972130104027;0.129395442987;0.125842087515;0.129168681929;0.13218491751;0.142832754321;0.145048806437;0.146762992964;0.157859449247;0.158094478995;0.96532231445;0.989226530936;0.98…	3
snx14	Paralog		ENSAMXG00000010654	KB882200.1	No_outliers	No_outliers	no	2747	0.00196703	0	0.522876	0	0.0271708	12463	2747	0.000952235	0	0.394737	0	0.0177424	8730	20	0.263485	0.187548	0.774806	0.00619094	0.268802	11733	0.00265492	0	0.811111	0	0.0387906	0	2747	12347	47	0.412009549462;0.417880048727;0.430565800063;0.439917701325;0.542192340082;0.589113770967;0.593013509034;0.595843073439;0.596965935388;0.605006075998;0.610890655203;0.370551847938;0.396261885972;0.365603672396;0.352354862003;0.470307104227;0.245069303651;0.243932381796;0.243642000869;0.243529277665;0.26651378551;0.5671294275;0.56911062601;0.570824689056;0.581049231193;0.581287927194;0.58231508262…	0
taf1c	TATA-box binding protein associated factor 1		ENSAMXG00000013241	KB871783.1	No_outliers	No_outliers	no	2604	0.00132024	0	0.522876	0	0.0198984	7084	2604	0.00214043	0	0.478947	0	0.0303333	11498	23	0.312611	0.135363	0.78247	0.00619094	0.313888	14239	0.00362263	0	0.8	0	0.0474008	0	2604	16179	48	0.466376566581;0.466243735495;0.466047169864;0.465824129686;0.465644126288;0.532556538762;0.460813058941;0.461052830561;0.461456410958;0.462238816653;0.466463384239;0.559182072148;0.530865355796;0.526778210747;0.524017372735;0.533395049353;0.50605143208;0.501989984345;0.500373855937;0.499846628421;0.498821130139;0.496855275502;0.484044867539;0.375759596889;0.376780801421;0.376603488407;0.37658058…	0
taf1a	Paralog		ENSAMXG00000013439	KB882204.1	No_outliers	No_outliers	no	1281	0.000903093	0	0.470588	0	0.0179004	3641	1281	0	0	0	0	0	1	4	0.14585	0.135165	0.306878	0.00619094	0.116086	4495	0.000563796	0	0.333333	0	0.0117054	0	1281	1308	12	0.819759919367;0.885423027824;0.89068876115;0.893490820095;0.831557404313;0.83150243755;0.826073796022;0.82450341329;0.839286824156;0.907028831607;0.901846577634;0.853782934002	0
taf1b	Paralog		ENSAMXG00000004793	KB871837.1	Choy-Pachon	No_outliers	no	1707	0.00268071	0	0.522876	0	0.0302907	16389	1707	0.000354577	0	0.336842	0	0.0104188	4253	20	0.332124	0.148316	1	0.00619094	0.358044	15033	0.00436682	0	1	0	0.0539786	1	1707	17778	35	0.800744902072;0.740451296377;0.740335943753;0.742453655226;0.740836914645;0.753116728054;0.777484696562;0.773629666065;0.762530877695;0.763584365341;0.763856735566;0.764254429133;0.764565540016;0.767421880122;0.848606724385;0.85444270895;0.859069536958;0.851435547707;0.828285823744;0.831757182092;0.84308082965;0.885036450952;0.888616965462;0.892201762149;0.897740960026;0.901544434445;0.902266818…	0
taf1	Paralog		ENSAMXG00000007593	KB871876.1	No_outliers	No_outliers	no	5811	0.00130874	0	0.522876	0	0.0205209	6973	5811	0	0	0	0	0	1	31	0.226028	0.126365	1	0.00619094	0.294213	9519	0.00140419	0	1	0	0.0280118	2	5811	5011	66	0.740934915746;0.743139848686;0.763120875065;0.769805561566;0.815490348983;0.815348577792;0.815501177667;0.801333060866;0.783821040745;0.786872650227;0.7897700125;0.792534042907;0.795007024216;0.816968012676;0.818007831673;0.81885603953;0.821997660486;0.822890328729;0.782867142771;0.780551064505;0.777974918376;0.738860115629;0.74004621423;0.742179059618;0.743278910848;0.762493069747;0.76448257425…	0
tcf4	Transcription factor 4		ENSAMXG00000009833	KB871656.1	No_outliers	No_outliers	no	1491	0.000223563	0	0.111111	0	0.00497899	298	1502	0.000513774	0	0.503268	0	0.0147083	5963	3	0.117223	0.00619094	0.339286	0.00619094	0.157023	2963	0.000462031	0	0.388889	0	0.0113705	0	1491	980	19	0.522495231992;0.409336128242;0.408496626477;0.396392848572;0.40793585288;0.314377903901;0.309036706055;0.302889941456;0.501285965316;0.615441865929;0.617055589887;0.618109178803;0.618467737869;0.622233000392;0.602200447432;0.600810126739;0.597957697175;0.597084662489;0.59276197183	0
tsc1b	tuberous sclerosis 1		ENSAMXG00000008601	KB882096.1	No_outliers	No_outliers	no	3506	0.0017569	0	0.525	0	0.0255467	10850	3506	0.000353905	0	0.336842	0	0.00828144	4246	24	0.309005	0.138234	1	0.00619094	0.34619	14052	0.00260758	0	1	0	0.0408639	2	3506	12109	73	0.4330857639;0.439164176814;0.473376227213;0.486016397992;0.385531190307;0.427593117862;0.440810445664;0.447032058308;0.519650603009;0.508256028838;0.506650945445;0.513244285872;0.456402626204;0.4471665792;0.446191920777;0.568903966909;0.572772532159;0.580154018179;0.581292458294;0.540249209659;0.540164268302;0.539997445806;0.539914177221;0.539805473258;0.539693561195;0.539421068128;0.53926957693…	0
tsc1a	Paralog		ENSAMXG00000016096	KB871637.1	No_outliers	No_outliers	no	3433	0.00177478	0	0.522876	0	0.0251113	10993	3433	0.00129658	0	0.442105	0	0.0199874	9954	20	0.202769	0.145971	0.721911	0.00619094	0.235973	8068	0.00213658	0	0.75	0	0.0295687	0	3433	9382	59	0.584972997125;0.520392883519;0.508795022077;0.475035903602;0.473042572072;0.644374902084;0.685492260084;0.661022570613;0.608198933582;0.613546338516;0.578877170612;0.545187005183;0.54389337474;0.542520466367;0.540097863746;0.53920538982;0.691168041436;0.720248922205;0.741782766857;0.739610330298;0.702004733966;0.700060737465;0.698599436945;0.678517526983;0.677170645925;0.675610496764;0.673873605…	0
tsc2	tuberous sclerosis 2		ENSAMXG00000010507	KB871612.1	No_outliers	No_outliers	no	5204	0.00102182	0	0.538462	0	0.0162392	4537	5193	0.00033738	0	0.294118	0	0.00752254	4027	35	0.264052	0.0709761	1	0.00619094	0.374224	11771	0.00211971	0	1	0	0.0388161	2	5192	9300	99	0.257440142781;0.258017351309;0.264165921134;0.268033078492;0.268471873013;0.270842115995;0.317693374055;0.317785249948;0.321648425822;0.322093347649;0.34674404812;0.351443015578;0.285061575863;0.266968367908;0.25968226024;0.260112032803;0.26041485935;0.260610323083;0.261689154422;0.262268092712;0.262951922063;0.265099276358;0.28608325716;0.301039833266;0.299487092367;0.296105171182;0.29610971012…	0
upf3b	UPF3 regulator of nonsense transcripts homolog B (yeast)		ENSAMXG00000000199	KB882186.1	No_outliers	No_outliers	NA	1347	0.00198941	0	0.522876	0	0.028707	12630	1347	0	0	0	0	0	1	9	0.36148	0.339549	1	0.00619094	0.332862	16075	0.00263961	0	1	0	0.0411485	1	1347	12271	NA	NA	NA
vps13b	vacuolar protein sorting 13 homolog B (yeast)		ENSAMXG00000014544	KB871821.1	No_outliers	No_outliers	yes	11879	0.00235221	0	0.529412	0	0.0278446	14878	11880	0.000882586	0	0.366013	0	0.0152493	8410	105	0.155645	0.0623662	0.882965	2.34188e-17	0.23667	5065	0.00242413	0	0.9	0	0.0328971	0	11879	11106	257	0.481559965477;0.482824279357;0.495863437368;0.495646878202;0.496195010945;0.496729711097;0.472256996955;0.472213393943;0.469486992637;0.466372049797;0.47603578425;0.482907620538;0.563632718743;0.578294044934;0.587893056111;0.596295822567;0.605606761051;0.725079980035;0.707919233289;0.706629176922;0.717000348076;0.759506789636;0.757741468792;0.758592272698;0.759140000032;0.452303297989;0.45213858…	2
adnp	Activity-dependent neuroprotector homeobox	see Category 1 sheet for comparison
arid1b	AT rich interactive domain 1B (SWI1-like)	see Category 1 sheet for comparison
asxl3	Additional sex combs like 3 (Drosophila)	see Category 1 sheet for comparison
chd8	chromodomain helicase DNA binding protein 8	see Category 1 sheet for comparison
dyrk1a	Dual-specificity tyrosine-(Y)-phosphorylation regulated kinase 1A	see Category 1 sheet for comparison
pogz	Pogo transposable element with ZNF domain	see Category 1 sheet for comparison
pten	phosphatase and tensin homolog (mutated in multiple advanced cancers 1)	see Category 1 sheet for comparison
setd5	SET domain containing 5	see Category 1 sheet for comparison
shank3	SH3 and multiple ankyrin repeat domains 3	see Category 1 sheet for comparison
syngap1	synaptic Ras GTPase activating protein 1	see Category 1 sheet for comparison
ankrd11	ankyrin repeat domain 11	see Category 2 sheet for comparison
bcl11a	B-cell CLL/lymphoma 11A (zinc finger protein)	see Category 2 sheet for comparison
chd2	Chromodomain helicase DNA binding protein 2	see Category 2 sheet for comparison
cntnap2	contactin associated protein-like 2	see Category 2 sheet for comparison
deaf1	DEAF1 transcription factor	see Category 2 sheet for comparison
kmt2a	Lysine (K)-specific methyltransferase 2A	see Category 2 sheet for comparison
magel2	MAGE-like 2	see Category 2 sheet for comparison
mboat7	membrane bound O-acyltransferase domain containing 7	see Category 2 sheet for comparison
mecp2	Methyl CpG binding protein 2	see Category 2 sheet for comparison
wac	WW domain containing adaptor with coiled-coil	see Category 2 sheet for comparison
ahdc1	AT-hook DNA binding motif containing 1	see Category 3 sheet for comparison
ddx3x	DEAD (Asp-Glu-Ala-Asp) box helicase 3, X-linked	see Category 3 sheet for comparison
ehmt1	Euchromatic histone-lysine N-methyltransferase 1	see Category 3 sheet for comparison
kat6a	K(lysine) acetyltransferase 6A	see Category 3 sheet for comparison
mbd5	Methyl-CpG binding domain protein 5	see Category 3 sheet for comparison
prodh	Proline dehydrogenase (oxidase) 1	see Category 3 sheet for comparison
stxbp1	Syntaxin binding protein 1	see Category 3 sheet for comparison
ube3a	ubiquitin protein ligase E3A	see Category 3 sheet for comparison
zbtb20	Zinc finger and BTB domain containing 20	see Category 3 sheet for comparison
ep300	E1A binding protein p300	see Category 4 sheet for comparison
mef2c	myocyte enhancer factor 2C	see Category 4 sheet for comparison
nr2f1	nuclear receptor subfamily 2 group F member 1	see Category 4 sheet for comparison
ntng1	netrin G1	see Category 4 sheet for comparison
ppp2r5d	Protein phosphatase 2, regulatory subunit B', delta	see Category 4 sheet for comparison
ptpn11	protein tyrosine phosphatase, non-receptor type 11	see Category 4 sheet for comparison
rere	Arginine-glutamic acid dipeptide (RE) repeats	see Category 4 sheet for comparison
rnf135	Ring finger protein 135??	see Category 4 sheet for comparison
rps6ka3	Ribosomal protein S6 kinase, 90kDa, polypeptide 3	see Category 4 sheet for comparison
satb2	SATB homeobox 2	see Category 4 sheet for comparison
sin3a	SIN3 transcription regulator family member A??	see Category 4 sheet for comparison
syne1	spectrin repeat containing, nuclear envelope 1	see Category 4 sheet for comparison

## Sheet: Category 1
Gene Number	Human Gene Symbol and Link	Cf Gene Symbol	Gene Name	Ensembl id (release 84)	Scaffold	Dxy_outliers_top_20%	FST_outliers_top_5%	>= 1 region in HapFLK with p < 0.05	Number.of.SitesChoy.Pi	Choy_Mean_Pi	Choy_Median_Pi	Choy_Max_Pi	Choy_Min_Pi	Choy_Stdev	Choy_Pi: Max rank	Pachon.number.of.sites.Pi	Pachon_Mean_Pi	Pachon_Median_Pi	Pachon_Max_Pi	Pachon_Min_Pi	Pachon_Stdev	Pachon_Pi: Max rank	Choy.Pachon.Number.of.sites.FST	Choy.Pachon_Mean_FST	Choy.Pachon_Median_FST	Choy.Pachon_Max_FST	Choy.Pachon_Min_FST	Choy.Pachon_Stdev	Ranked.Choy.Pachon.FST; max is 20307	Choy.Pachon_Mean_Dxy	Choy.Pachon_Median_Dxy	Choy.Pachon_Max_Dxy	Choy.Pachon_Min_Dxy	Choy.Pachon_Stdev	Choy.Pachon_fixed.tot	Choy.Pachon_total_sites_with_data	Pachon-Choy-Dxy Ranked	hapFLK len.pvalues	hapFLK all.p.values	hapFLK len.p.values<0.05
1	ADNP	adnpa	Activity dependent neuroprotector homeobox	ENSAMXG00000006355	KB871987.1	No_outliers	No_outliers	no	3078	0.00170126	0	0.529412	0	0.0246504	10404	3078	0	0	0	0	0	1	21	0.495365	0.581636	1	2.34188e-17	0.399584	18754	0.00363724	0	1	0	0.0531455	5	3078	16220	44	0.6257521863150.6324535024960.640768866020.6783355720310.6562245660130.644270894280.6440127053730.6454632410540.6452460244150.7474557974740.7547140596390.7544796895380.7540591174540.7544258422210.7637584582820.7701034330280.7723671001660.785241697160.7971889174630.8323315394680.8562833017870.890485323880.8971876697670.9054478161710.9241910563280.9275511356480.9289960070490.8833329481110.878830087…	0
		adnpb	Paralog	ENSAMXG00000012100	KB882128.1	No_outliers	No_outliers	no	2105	0.00168576	0	0.522876	0	0.0240368	10278	2105	0.000535067	0	0.268421	0	0.0103398	6158	15	0.170113	0.082043	0.883996	0.00619094	0.235436	5939	0.00172803	0	0.9	0	0.0271368	0	2105	6956	43	0.6713809814540.6093425945590.5874779532480.5794484989610.5835258448320.5896138380640.5963262402230.602610019830.6080758501820.6127359812270.6165437993110.6195733230580.6217665848550.6231266734360.6236581860940.6233622261450.622233966940.6203245656070.6186651076590.6167043715050.6144410513750.6118736265230.6090012022830.6058227056870.6023415766710.5975791513880.5923081161650.5866933617380.5805316…	0
2	ANK2	ank2	Ankyrin 2	ENSAMXG00000017269	KB871658.1	No_outliers	No_outliers	no	10289	0.00217074	0	0.529412	0	0.0247905	13838	10289	0.000735058	0	0.526316	0	0.0138743	7633	95	0.19201	0.048057	0.889811	2.34188e-17	0.2947	7363	0.00265833	0	0.9	0	0.0381342	0	10289	12377	196	0.07565278665060.3956717404860.3940241692470.3910312905330.8258394816650.7573963083060.7573652009930.8057568168730.8116252171890.8174691365290.9050680391750.1522814227450.1531206410690.1539367259810.1547457614180.1555226942290.0936094198360.09411045338810.1306395575050.1298462293590.1269034686190.114724269240.1146000358250.1028026580420.1005806964520.1233504927240.1237163681760.1306994341940.1313…	0
		ank2	Paralog	ENSAMXG00000004031	KB871605.1	No_outliers	No_outliers	no	7273	0.00292398	0	0.529412	0	0.0317125	17254	7433	0.00184131	0	0.521053	0	0.0275316	11111	87	0.196599	0.126365	1	0.00619094	0.253797	7668	0.00376489	0	1	0	0.0433513	2	7273	16525	189	0.3617770678060.6066325517180.596214283370.4315471972850.3734345422060.6025928084520.6500041487490.6599951272440.6802785287850.1552586777890.27249149040.272514714790.2815227411440.28276948850.2835301688470.2841264311490.290039391050.3289241760190.2959321818990.2848066592070.2847830048170.2853401053010.5627492936510.4868180229370.5002146269640.6574047614380.6619265405620.6617205287040.669592616976…	0
3	ARID1B	arid1b	AT-rich interaction domain 1B	ENSAMXG00000018241	KB882117.1	No_outliers	No_outliers	no	4591	0.00164968	0	0.529412	0	0.0221275	9967	4592	0.000277211	0	0.336842	0	0.00677989	3162	35	0.303229	0.0964051	0.944581	0.00619094	0.363951	13786	0.00271511	0	0.95	0	0.0425974	0	4588	12673	72	0.991727907630.991672044470.991641348680.9916071158480.4502023457890.4985400519950.4987990009080.5376324839010.6042793627180.6377179802880.6704096289470.6796949829570.6850581892860.6573689035210.9789139708670.9405869342630.9399186349180.9367750349580.5878994397890.5223447659480.5147485064630.5129929285440.5104147991220.4446580730150.4246450932930.3672362584810.3697363239240.4085919894280.38829555…	0
		arid1b	Paralog	ENSAMXG00000018182	KB882202.1	No_outliers	No_outliers	no	5941	0.00263572	0	0.525	0	0.0313703	16198	5941	0.000568114	0	0.442105	0	0.0138597	6430	52	0.138568	0.0771547	0.774806	0.00619094	0.16046	4082	0.00212034	0	0.8	0	0.027659	0	5941	9305	115	0.4646016072630.4669631902370.4689430878110.5258502212430.5265329379480.5268132938790.5265429404420.4957401484650.4944486168860.4967478013630.4983603007360.4518877706920.4516771236090.4398844171140.4432791428850.4104809852310.4105469776750.4103550364310.4102927721160.4099471176950.4094917117960.4089247423390.3578480916640.357789884840.357377020740.3371793898360.3362873473640.8859917772490.8859575…	0
4	ASH1L	ash1l	ASH1 like histone lysine methyltransferase	ENSAMXG00000009994	KB871640.1	No_outliers	No_outliers	no	8386	0.00100917	0	0.529412	0	0.0165323	4430	8386	9.68e-05	0	0.189474	0	0.00346205	479	47	0.217264	0.00619094	1	0.00619094	0.336011	8938	0.00147081	0	1	0	0.0308778	2	8386	5375	95	0.6775649604610.6938309814240.7070006588070.7106542843540.7196098289750.7291035890080.7203292267430.6421784680030.642448730880.6425378015480.6427284306960.6427762894710.6426741741310.6424186792280.642614530360.6426844103930.6426270496750.6424612657110.6424820615460.6423117245080.6419920150710.6429720790630.6436004911610.6440102498850.6445838316980.6428859546660.6414613127390.6400983035860.6385414…	0
5	ASXL3	NA	Additional sex combs like 3 (Drosophila)	NA
6	CHD8	chd8	Chromodomain helicase DNA binding protein 8	ENSAMXG00000020922	KB882246.1	No_outliers	No_outliers	no	6072	0.001814	0	0.601307	0	0.02479	11292	6074	0.00060912	0	0.268421	0	0.0110208	6761	42	0.234813	0.0709761	0.889811	2.34188e-17	0.301195	10053	0.00234569	0	0.9	0	0.0367868	0	6072	10661	97	0.3661513417410.3660009729360.3658288377630.3656950847630.3657480300120.3657034991760.3656308789430.3659105093690.3649425846250.3644725389350.3639772105720.4601972618480.460061683410.4882472256740.4884141119080.3991304922240.3982150554950.3993923664290.3992058655960.3994838998620.39967191330.4002992340940.4006308760310.4011313829070.4060240586070.4118388112160.4164281130730.3342279432980.34678332…	0
7	CUL3	cul3b	Cullin 3	ENSAMXG00000013139	KB882254.1	No_outliers	No_outliers	no	1371	0.000581608	0	0.366013	0	0.0121364	1629	1338	0.000861459	0	0.336842	0	0.0151656	8320	6	0.274188	0.0945805	0.78247	0.00619094	0.30801	12317	0.00157781	0	0.8	0	0.0306496	0	1338	6016	11	0.05768755491830.0894372509620.09069861600710.05298142006260.08083239055780.09082861683050.07214826674630.1426721432720.1451468651210.3644382113370.448952744267	0
		cul3a	Paralog	ENSAMXG00000011867	KB871741.1	No_outliers	No_outliers	no	2554	0.00211926	0	0.522876	0	0.0270117	13509	2554	0.000234387	0	0.20915	0	0.00624179	2512	18	0.266247	0.170232	0.882965	0.00619094	0.287776	11888	0.00232152	0	0.9	0	0.0349752	0	2554	10521	39	0.195308959220.193131490470.1908910335640.1901279425930.1880497254650.1857361405070.1846745584510.680315829240.681732539560.6830045325950.6842465167990.7475952602450.7481362574820.6728367704080.7263981343430.7262774461760.7257631689620.7259308321570.7332445410210.7371118618450.7402927618290.7441327385590.7449208355330.7223712477960.7216326266090.7211506465250.7588427498270.8183790742170.839168994…	0
		cul3b	Paralog	ENSAMXG00000013140	KB882254.1	No_outliers	Choy-Pachon	no	359	0.00039793	0	0.142857	0	0.0075292	816	359	0.000844095	0	0.30303	0	0.015971	8244	1	0.706474	0.706474	0.706474	0.706474	0	19988	0.00218862	0	0.785714	0	0.0414106	0	359	9735	5	0.2502653798290.263790437310.2580089341150.2313586621270.231036248282	0
8	DSCAM	dscam	DS cell adhesion molecule	ENSAMXG00000006411	KB882085.1	No_outliers	No_outliers	no	5390	0.00240132	0	0.529412	0	0.0272298	15130	5390	0.000622986	0	0.521053	0	0.0141637	6857	61	0.1282	0.0123457	0.934076	0.00619094	0.194944	3561	0.00223266	0	0.95	0	0.0301125	0	5390	10016	110	0.4207862862310.4182336003470.4295801417010.4303597206130.4175828413840.4151807651780.4124360242540.5246255945190.5702090614690.7093489606720.7094369091630.7095005498240.7673873003420.778095855670.7783735726920.7789089969050.5636759460860.5561039290280.5559896701660.5551677975520.5566413358060.3738255849130.3725097581450.4028990460190.4047728562570.4065983913190.4170764861720.4186347303760.432727…	0
		dscamb	Paralog	ENSAMXG00000014775	KB871707.1	No_outliers	No_outliers	no	5810	0.00187363	0	0.522876	0	0.0250418	11760	5808	0.000462809	0	0.424837	0	0.0102872	5488	42	0.191333	0.0709761	0.889811	0.00619094	0.251965	7317	0.00196773	0	0.9	0	0.030866	0	5808	8395	90	0.752348808980.7492514411130.7278388925630.727380351780.8582177327740.8440880779760.9101576048390.8660769011710.8651168024390.3894919957180.3959220312190.3148208239090.159982277830.1605534346680.2841224069280.2719093016140.2671347373320.2025737438390.2465036539490.2149078880890.2487206999410.4564643608290.454714648430.5404933392620.5390925775790.3545518002480.4102479577270.6187005612070.624788314…	0
		dscama	Paralog	ENSAMXG00000002989	KB876231.1	No_outliers	No_outliers	yes	1105	0.00138837	0	0.470588	0	0.0204217	7665	1105	0.000918605	0	0.525	0	0.0180206	8577	5	0.24844	0.167542	0.475031	0.048057	0.166717	10881	0.00168245	0	0.633333	0	0.0268521	0	1105	6673	16	0.2897320770590.2897073624290.2896840145580.2896690280510.2896563502810.2312973992550.2287868552850.2272567314440.2283460080960.04098440933840.04617729816570.04972609150490.9028074894320.9063236371540.9070850453930.904651001692	3
9	DYRK1A	dyrk1ab	Dual specificity tyrosine phosphorylation regulated kinase 1A	ENSAMXG00000002931	KB882299.1	No_outliers	No_outliers	no	2142	0.000742465	0	0.525	0	0.0171311	2521	2142	0.000981838	0	0.529412	0	0.0226997	8853	5	0.131691	0.00619094	0.450925	0.00619094	0.174608	3737	0.00099336	0	0.5	0	0.0212777	0	2142	2879	17	0.2908939654470.404903150160.436109251410.4372792714650.437356976440.3755304800180.481135332820.4264695007340.6371330461830.6427542044720.6435166889840.6439267611570.6443055443320.6464070500980.7587441584230.7810508959570.789256794342	0
		dyrk1a	Paralog	ENSAMXG00000007845	KB872144.1	No_outliers	No_outliers	no	2075	0.00213032	0	0.525	0	0.0271359	13580	2085	0.00240996	0	0.526316	0	0.0343416	11752	19	0.139951	0.0709761	0.438839	0.00619094	0.144805	4170	0.00269562	0	0.511111	0	0.0322671	0	2071	12565	46	0.4760564990930.4749002483720.4895838395060.4825386337960.4693770098370.4688041924430.4680050259930.4671959647130.4662557151970.4649373291040.4643187923420.46545859270.465466170640.4803766618020.4818215395320.4831500844650.4919493839660.4966454391290.5019704979670.5153173144930.5155943024860.5157696502360.5108749693930.510376479340.5037695093120.508474590380.5091631057620.515816663720.49865763147…	0
		dyrk1aa	Paralog	ENSAMXG00000008849	KB882106.1	No_outliers	No_outliers	no	2186	0.00203314	0	0.522876	0	0.0305722	12929	2186	0.0016637	0	0.526316	0	0.0259806	10809	5	0.246278	0.0545154	0.944581	0.0545154	0.350165	10761	0.00224408	0	0.95	0	0.0341539	0	2186	10083	17	0.7170267565250.7197651092960.7203893172970.7226440577440.7235861186490.7230977112880.7219844476240.7211211719110.7201440943410.704766692470.7016960384370.6613432138590.6568592418830.656321064330.64987471830.6485080890990.647231911925	0
10	GRIN2B	grin2b	Glutamate ionotropic receptor NMDA type subunit 2B	ENSAMXG00000007861	KB871897.1	No_outliers	No_outliers	no	1020	0.000507553	0	0.263736	0	0.0100023	1258	1020	0	0	0	0	0	1	2	0.0407201	0.0407201	0.0540541	0.0273862	0.013334	387	0.00026455	0	0.142857	0	0.00528828	0	1020	484	15	0.3396654251550.3412757104690.3427895477050.3441959728810.3455388111640.3472943923390.3495119793890.3512355275340.3528945095910.3545816989440.3565302249680.3583576211550.4124865515260.4241828900250.430911979236	0
		grin2b	Paralog	ENSAMXG00000007825	KB871897.1	No_outliers	No_outliers	no	1147	0.00084406	0	0.522876	0	0.0173255	3212	1147	0.000786185	0	0.4	0	0.0157848	7952	6	0.484647	0.567253	0.859045	0.0148356	0.345069	18629	0.00274508	0	0.875	0	0.0443774	0	1147	12804	16	0.4426967511010.7048201615010.7053691052870.8262674310010.8287763607360.7235045366190.6692843520950.672662924040.6759474363780.5423252264190.5420641701620.5416285018760.5411696230430.5407918666290.5404001417350.530546741024	0
		grin2bb	Paralog	ENSAMXG00000018677	KB882168.1	No_outliers	No_outliers	no	2785	0.00260719	0	0.530303	0	0.0310172	16089	2743	0.00368403	0	0.522876	0	0.0386946	12308	27	0.129612	0.125	0.421875	1.82146e-17	0.110664	3635	0.00365671	0	0.491667	0	0.035348	0	2685	16272	50	0.6686695696550.6675307743670.6666897771360.6658655260120.6653168048720.6675481394830.6690940925260.6703401033740.9589459936480.9608510520570.9632401411120.9653949817290.9816272748730.9846919231060.9858494058150.9866858311710.9868640678910.9883763818220.9884895429480.9885890650390.9889177191840.9894486038420.9918167941030.9920906439750.9862559312450.9869045930560.9874281966230.9872507458420.98773…	0
11	KMT5B	suv420h1	Lysine methyltransferase 5B (KMT5B)	ENSAMXG00000020652	KB882212.1	No_outliers	No_outliers	yes	2483	0.00129508	0	0.529412	0	0.0242504	6861	2483	0	0	0	0	0	1	9	0.235552	0.307692	0.462563	0.00619094	0.193674	10105	0.00104041	0	0.5	0	0.0207161	0	2483	3077	19	0.0282083296170.02804201939280.02717174874480.0270039647050.02666778675710.02683021562760.02658361619420.02826618253110.02912107739760.02895271962230.03083186012220.03214803006190.03294726756680.03172435897040.02693169239140.0271005215580.0272199841890.02731701643070.0273902409411	19
		(=kmt5b)	Paralog	ENSAMXG00000017258	KB871998.1	No_outliers	No_outliers	no	2418	0.0024003	0	0.529412	0	0.0304441	15126	2418	0.000330852	0	0.1	0	0.00574245	3934	23	0.343473	0.170232	0.944581	0.00619094	0.342722	15450	0.00368303	0	0.95	0	0.0492606	0	2418	16341	57	0.4917390411640.4914282442330.4911041719220.4907588445630.3720371907730.3707515206320.3691192581960.3675978907680.3130469234970.3147473713390.3115038908480.3121309369970.3119965895540.311485791630.3107771306560.310018905470.3098126457780.310638667210.3124564440710.3145882314110.3196972882020.3191246646410.3182286709690.3169723044150.3153770583880.3134748717430.3124483830970.3117406359340.31076849…	0
12	MYT1L	myt1l	Myelin transcription factor 1 like	ENSAMXG00000013895	KB882233.1	No_outliers	No_outliers	no	2912	0.00190243	0	0.525	0	0.026761	11977	2912	0.00123025	0	0.529412	0	0.0217343	9757	14	0.0868846	0.0493155	0.345886	0.00619094	0.101917	1684	0.00169414	0	0.55	0	0.0251216	0	2912	6741	41	0.8871541277370.8798541196880.8839020390450.8871353545380.8899855813130.8924319458920.8947876337390.8969060957770.8988719966340.9006171361070.9021384694190.90342468730.9045037440790.9054560863010.6728473692850.3796801006430.5150281593920.4512980929420.4490778521550.4498603499740.4501657354970.4505026103340.486375181130.4887932711240.4911818724440.4926272376280.4971482929720.1035646287180.10478548…	0
		myt1la	Paralog	ENSAMXG00000001873	KB882308.1	No_outliers	No_outliers	no	3239	0.00148266	0	0.424837	0	0.0199311	8500	3239	0	0	0	0	0	1	21	0.312541	0.135363	1	0.00619094	0.373138	14235	0.00226652	0	1	0	0.0395344	1	3239	10207	58	0.1582799215160.2480070835850.2467045993780.07959674783460.07939476039710.07875226230880.07852173501270.1952675739870.1672744749570.1240650230490.1214979077960.1142331496170.1167820924170.1155738877250.1161103507430.1164853292050.1162391717230.1168361957320.1171180415980.1208806931460.1285816583690.1281217591930.1280531928690.1992173912220.2006158135140.209873844740.3783186034590.4745756764550.49…	0
13	POGZ	pogza	Pogo transposable element with ZNF domain	ENSAMXG00000020522	KB882093.1	No_outliers	No_outliers	no	4017	0.00121725	0	0.529412	0	0.0178387	6171	4017	0	0	0	0	0	1	34	0.442526	0.156456	1	0.00619094	0.455629	17989	0.00404012	0	1	0	0.058729	9	4017	17140	60	0.4451987135410.3938430713720.3987717898520.4268841523770.4364636936420.5590039077230.554781925470.5458456491290.5164106119640.6464460037650.644559963230.6427613508310.6410123496660.6392638541820.6373779279820.635436417540.6344557990760.6334252768410.5903403661890.5926361517780.5932971243030.5886381391190.5861784231040.5769089613670.5730334617250.7177134702770.7461598626420.7519212198450.78309109…	0
		pogz	Paralog	ENSAMXG00000000037	KB871961.1	No_outliers	No_outliers	no	3759	0.000534853	0	0.503268	0	0.0129092	1392	3759	0.00040845	0	0.442105	0	0.0113865	4890	10	0.208264	0.0920145	0.797201	0.00619094	0.26033	8405	0.000772485	0	0.785714	0	0.018517	0	3759	1999	39	0.6631065832190.6628696131560.6628929084760.662829547120.6625441630160.9100556036370.9333047289750.9444805332970.9741397624790.9399383767260.9305530099840.9129395062450.9053810487390.8983313721490.755442187310.8774093446810.8760957033230.8751545974450.4974945675910.4965019346520.3594487175070.3575333555460.295571513440.401123437570.4215098903480.4239396323910.4535731147230.4749834564870.494669469…	0
14	PTEN	ptena	phosphatase and tensin homolog	ENSAMXG00000010994	KB882084.1	No_outliers	No_outliers	no	1313	0.000706858	0	0.424837	0	0.0153675	2321	1313	0	0	0	0	0	1	4	0.341054	0.175935	1	0.0123457	0.387324	15357	0.00118473	0	1	0	0.0291468	1	1313	3789	16	0.07910834467490.07895583328890.1091401842990.2526599605710.2548552547440.2546506674310.2247304162970.135733735740.1701833875650.1519220358120.1491333233870.1475580007140.05703807644660.05692432048280.05687520946960.0568186238408	0
		ptenb	Paralog	ENSAMXG00000007753	KB882143.1	No_outliers	No_outliers	no	1206	0.000601567	0	0.503268	0	0.0151699	1724	1206	8.29e-05	0	0.1	0	0.00287837	367	3	0.420577	0.372515	0.883024	0.00619094	0.359575	17571	0.0011148	0	0.9	0	0.0282553	0	1206	3441	10	0.2867401075560.2892299910320.2895387529580.2713612485030.2743007649960.2453215320540.2455993606890.2458492747350.267462604130.267870037665	0
15	SCN2A	scn1lab (scn2a)	Sodium voltage-gated channel alpha subunit 2 SCN2A	ENSAMXG00000004964	KB882120.1	No_outliers	No_outliers	no	5932	0.000825449	0	0.470588	0	0.0154301	3065	5932	6.93e-05	0	0.111111	0	0.0026709	259	24	0.32682	0.0917837	0.944581	0	0.378205	14837	0.00147955	0	0.95	0	0.032597	0	5932	5432	69	0.4920785971490.6035660924260.6165194815570.6450470991210.6620176752010.7693922079910.7707210997590.7718187168750.712819920840.71397123440.7149672061610.7156040744260.7934068564540.8003026578070.8060878485510.81083221920.8147354628550.8189431773970.8164792611480.8248212156630.8264636026630.8280699622060.829562765410.8158689639440.8110517994370.8085415664420.8084581816760.8085400993470.80945155006…	0
16	SETD5	setd5	SET domain containing 5	ENSAMXG00000016290	KB882171.1	No_outliers	No_outliers	no	4528	0.000837258	0	0.525	0	0.0167699	3155	4528	0.000686792	0	0.521053	0	0.0145663	7293	22	0.378209	0.300743	0.889811	2.34188e-17	0.351297	16545	0.00215305	0	0.9	0	0.0384411	0	4528	9493	59	0.3406296432130.3422774073910.3434449368910.3083314150470.2557587475990.2585578399230.2483019481130.2252935531920.2002086795130.2013018885020.2773203250760.2692693293540.2718195350710.2809509015390.2846012177280.3501030130850.3497691884680.3488010842140.3474008579960.3546994950450.3816518638530.3738005477420.2834576926630.2824793176550.2712338789540.2688990126730.2659769007830.2626763129950.25889…	0
17	SHANK3	shank3b	SH3 and multiple ankyrin repeat domains 3	ENSAMXG00000009680	KB882156.1	No_outliers	No_outliers	no	4896	0.00080646	0	0.503268	0	0.0165836	2927	4896	4.08e-05	0	0.1	0	0.00202072	81	19	0.34392	0.135363	1	0.00619094	0.396139	15463	0.00150552	0	1	0	0.0334982	4	4896	5581	44	0.8228974876210.8189690544950.817412867680.8147196695580.9278839830540.9263913206910.9130995398340.9048314040780.8982797143610.6527113156930.5768988928920.5767292021430.536049845790.5365762788290.5369411519330.5369822212890.5578692701720.4908344630790.4787225892050.4463534860230.4401571817160.4139927153350.4226510062940.4569943607780.4496684941640.4448090440650.4454383148550.445627842440.44478989…	0
		shank3	Paralog	ENSAMXG00000012983	KB871776.1	No_outliers	No_outliers	yes	1135	0.00124437	0	0.409091	0	0.0178259	6404	1137	8.8e-05	0	0.1	0	0.00296435	406	6	0.0647156	0.0263513	0.226804	0.00619094	0.0794603	957	0.00071953	0	0.25	0	0.0106359	0	1135	1787	24	0.05735542638190.05839697546250.05914033049420.06142849804650.06183072457290.06228011062260.0633986112520.06359899214880.06495789215880.06505608292230.06310207396490.06265305657650.4040512946260.396654274780.3898064602840.3831310453060.8094017152040.8117518803120.8150927739530.01220718993070.01209413750580.3410481184660.00530373008620.00544032559971	4
		shank3a	Paralog	ENSAMXG00000004290	KB882081.1	No_outliers	No_outliers	no	3688	0.00139414	0	0.533333	0	0.021675	7712	3697	0.00142863	0	0.530303	0	0.0249976	10296	13	0.122617	0.0709761	0.350984	0	0.1122	3248	0.00152561	0	0.5	0	0.0227858	0	3688	5702	48	0.3352975578630.3616562092930.3519973070270.4545539917540.4517839128380.5054683504820.4620694942240.4545187154980.4491304637210.4433336617540.4370654798640.4302287558780.4235128497020.4164463464090.4128276956960.4090011808610.4049607269240.4007265870330.3964170388730.3918965678580.387157086250.382214802160.3770636810690.3738776590930.3706547574180.3715728319740.3720858260010.3722418846710.3719820…	0
18	SYNGAP1	syngap1a	Synaptic Ras GTPase activating protein 1	ENSAMXG00000020546	KB882239.1	No_outliers	No_outliers	no	3613	0.00202705	0	0.525	0	0.0253223	12889	3616	0.000143877	0	0.20915	0	0.00458494	1150	28	0.164274	0.0417584	1	0	0.2583	5555	0.00187824	0	1	0	0.0298163	1	3613	7848	67	0.9129344096530.4557087192420.4557351522230.4336162252120.4248002693140.4215042536440.4226342434320.4253800919930.4251031724980.424936862230.4245765094840.4247935018510.3994918839620.4017811228560.3462960202830.3447625154450.3430377183210.3410836741610.3389113811670.3243351105130.3238120208530.3232030397930.3225225654320.2018798097380.2013322708720.2585367271180.1659231471830.1651863000820.163715…	0
		syngap1b	Paralog	ENSAMXG00000024615	KB872819.1	No_outliers	No_outliers	no	3752	0.00116015	0	0.529412	0	0.0214297	5694	3751	0.00061593	0	0.478947	0	0.0145908	6800	15	0.173313	0.101986	0.816667	0.00619094	0.215246	6151	0.00128499	0	0.833333	0	0.0249048	0	3751	4337	40	0.6995100547610.7218705268070.7276593451880.7350513004940.769303248290.7778005501150.7716023147950.7601889827060.7379245301090.7378493707330.8503076291970.8379379769510.8300640562980.8272581165020.8270548399460.8271731426060.8269896796030.8275212560450.8608806211130.8655830232910.9122401786960.9106156348140.9088327832180.9070772679240.9051698835110.9033597206320.9014177894930.8993037514910.897073…	0
19	TBR1	tbr1b	T-box, brain 1	ENSAMXG00000009990	KB871634.1	No_outliers	No_outliers	no	2066	0.000430098	0	0.263736	0	0.00939421	929	2022	0.000841934	0	0.505263	0	0.0195494	8232	6	0.391964	0.463118	0.867347	0.00784133	0.304418	16928	0.00141839	0	0.875	0	0.0308485	0	2011	5090	14	0.3472334444790.3467082717190.3464590760130.3461600912930.3458047691490.3467416933110.3475006137770.348152477070.3476781408620.3477905049540.2467202631040.2456321608420.4334232709510.44689581644	0

## Sheet: Category 2
Gene Number	Human Gene Symbol and Link	Cf Gene Symbol	Gene Name	Ensembl id (release 84)	Scaffold	Dxy_outliers_top_20%	FST_outliers_top_5%	>= 1 region in HapFLK with p < 0.05	Number.of.SitesChoy.Pi	Choy_Mean_Pi	Choy_Median_Pi	Choy_Max_Pi	Choy_Min_Pi	Choy_Stdev	Choy_Pi: Max rank	Pachon.number.of.sites.Pi	Pachon_Mean_Pi	Pachon_Median_Pi	Pachon_Max_Pi	Pachon_Min_Pi	Pachon_Stdev	Pachon_Pi: Max rank	Choy.Pachon.Number.of.sites.FST	Choy.Pachon_Mean_FST	Choy.Pachon_Median_FST	Choy.Pachon_Max_FST	Choy.Pachon_Min_FST	Choy.Pachon_Stdev	Ranked.Choy.Pachon.FST; max is 20307	Choy.Pachon_Mean_Dxy	Choy.Pachon_Median_Dxy	Choy.Pachon_Max_Dxy	Choy.Pachon_Min_Dxy	Choy.Pachon_Stdev	Choy.Pachon_fixed.tot	Choy.Pachon_total_sites_with_data	Pachon-Choy-Dxy Ranked	hapFLK len.pvalues	hapFLK all.p.values	hapFLK len.p.values<0.05
1	ANKRD11	ankrd11	ankyrin repeat domain 11	ENSAMXG00000010764	KB871628.1	No_outliers	No_outliers	no	8253	0.000893377	0	0.458333	0	0.0159058	3561	8253	0.000122514	0	0.111111	0	0.00351938	826	35	0.249805	0.02361	1	0.00619094	0.34542	10967	0.00129732	0	1	0	0.0289534	1	8253	4388	113	0.130861780854;0.20993814721;0.215850861858;0.263357358374;0.253906506363;0.253836239435;0.25542903395;0.255337452084;0.253563534559;0.250120501585;0.24500974541;0.238398481912;0.230290279661;0.220808426005;0.210069346399;0.198221732133;0.185476529435;0.185608490361;0.187265986343;0.188843754867;0.190355774336;0.191792299404;0.193157089328;0.194433947136;0.195633750993;0.197021928372;0.1982974973…	0
2	BCKDK	bckdk	Branched chain ketoacid dehydrogenase kinase	ENSAMXG00000007554	KB882089.1	No_outliers	No_outliers	no	1273	0.00150747	0	0.424837	0	0.0211765	8732	1273	0.000748304	0	0.394737	0	0.0156344	7707	7	0.385124	0.262955	0.888666	0.00619094	0.331317	16748	0.00260524	0	0.888889	0	0.0411196	0	1273	12096	13	0.78996579162;0.794143530959;0.840288262889;0.873102526936;0.864544373919;0.84972494983;0.908531628889;0.867033275565;0.867576161105;0.904168209735;0.904588985943;0.92722660984;0.93110545232	0
3	BCL11A	bcl11aa	B-cell CLL/lymphoma 11A	ENSAMXG00000004597	KB882154.1	No_outliers	No_outliers	no	2366	0.00135901	0	0.533333	0	0.0237534	7415	2363	4.23e-05	0	0.1	0	0.00205673	88	8	0.232706	0.220958	0.499816	0.00619094	0.172494	9926	0.000993785	0	0.5	0	0.0184015	0	2363	2882	23	0.574419109307;0.574165811699;0.573844913875;0.57361024629;0.570518087999;0.568644852074;0.564968698714;0.564246058123;0.557641218023;0.544753243475;0.626043630379;0.598109801462;0.535139828723;0.535165583737;0.534884013895;0.53357431796;0.534103430066;0.56719569104;0.512088817602;0.508756824477;0.507200048425;0.505639377723;0.504457179415	0
4	CACNA1H	cacna1ha	calcium voltage-gated channel subunit alpha1 H	ENSAMXG00000010289	KB882112.1	No_outliers	No_outliers	no	6604	0.00163488	0	0.529412	0	0.0224135	9851	6610	0	0	0	0	0	1	53	0.336741	0.0964051	1	2.34188e-17	0.400041	15194	0.00302261	0	1	0	0.047371	8	6604	14111	112	0.511585060643;0.506806952655;0.596351824143;0.596370445082;0.543865483817;0.395511141512;0.410453598584;0.410544072248;0.414069857525;0.414386053404;0.414728720699;0.782785991445;0.77025572538;0.771177584427;0.769796319192;0.770106901277;0.770745254782;0.772059675798;0.773581395056;0.773824306051;0.772817718621;0.773111606172;0.77370107994;0.773716127234;0.774179357387;0.774810505155;0.775217063…	0
		cacna1hb	Paralog	ENSAMXG00000004441	KB882293.1	No_outliers	No_outliers	yes	6047	0.00215033	0	0.527473	0	0.0276838	13710	6047	0.00055027	0	0.526316	0	0.0118765	6288	53	0.382146	0.135363	1	0.00619094	0.386574	16662	0.00396835	0	1	0	0.052797	5	6047	16978	90	0.935136737302;0.937263776687;0.938702769154;0.970887859975;0.970420647207;0.969764809705;0.129126278265;0.127739027399;0.126353833339;0.148822682857;0.166204835019;0.177250037002;0.183302155746;0.208671236837;0.148922221322;0.147295129677;0.148289351319;0.148719225125;0.147741220447;0.146284495642;0.144574955476;0.143006980903;0.140877439506;0.135732197253;0.13362997296;0.213214257883;0.21094826…	1
5	CACNA2D3	cacna2d3	Calcium voltage-gated channel auxiliary subunit alpha2delta3	ENSAMXG00000007164	KB882189.1	No_outliers	No_outliers	no	2826	0.00259815	0	0.529412	0	0.031918	16041	2826	0.000636456	0	0.20915	0	0.00879304	6960	21	0.393007	0.382766	0.944581	0.00619094	0.314567	16959	0.00364592	0	0.95	0	0.0477158	0	2826	16245	50	0.484444448824;0.471010980041;0.47396676733;0.475299279739;0.473928407573;0.398911537895;0.571292370085;0.565257060796;0.55800359385;0.549472710124;0.540556450767;0.530411070158;0.441100742893;0.43970226151;0.532734424517;0.444299543211;0.449922839408;0.707696573507;0.711372308903;0.711822440925;0.512642923154;0.512950998043;0.549484679941;0.546250027612;0.564148448587;0.505070185985;0.3736896866…	0
		cacna2d3	Paralog	ENSAMXG00000014926	KB871939.1	No_outliers	No_outliers	no	2445	0.00170316	0	0.503268	0	0.0240736	10417	2445	0.00112672	0	0.442105	0	0.0209971	9426	22	0.226059	0.0964051	0.941478	0.00619094	0.271607	9522	0.00268575	0	0.95	0	0.0377912	0	2445	12513	39	0.956181615402;0.467416942163;0.472939122732;0.52957391599;0.539901481721;0.420224813344;0.762877051171;0.764054181387;0.931036002746;0.933117596954;0.792166604231;0.792305780002;0.792444203484;0.935529148205;0.892327725564;0.898282425853;0.898425084685;0.898986453629;0.694398552467;0.694854744007;0.69543446691;0.695867407753;0.695934082417;0.695748192635;0.695549615758;0.69758536282;0.7440356992…	0
6	CHD2	chd2	chromodomain helicase DNA binding protein 2	ENSAMXG00000007404	KB882187.1	No_outliers	No_outliers	no	4844	0.0013629	0	0.530303	0	0.021074	7440	4844	0.00088517	0	0.538462	0	0.0207763	8424	24	0.117251	0.0761131	0.525875	2.34188e-17	0.134896	2966	0.00135561	0	0.633333	0	0.0229431	0	4844	4711	50	0.471800082623;0.489837916256;0.486478456726;0.571894023669;0.578574089519;0.580662503965;0.595836566156;0.59509987524;0.598980067248;0.670486239602;0.67021251196;0.651420115497;0.632763064603;0.650000941321;0.654632873848;0.660902394847;0.647117464888;0.647975898571;0.711048438043;0.713289784203;0.690178960815;0.686771958331;0.640671741956;0.638140720925;0.61070864501;0.608395298583;0.6060396172…	0
7	CNTN4	cntn4	Contactin 4	ENSAMXG00000004352	KB872222.1	No_outliers	No_outliers	no	857	0.000129651	0	0.111111	0	0.00379326	88	857	0	0	0	0	0	1	2	0.503095	0.503095	1	0.00619094	0.496905	18840	0.00123169	0	1	0	0.0341898	1	857	4043	8	0.101006582263;0.099605233326;0.096127923493;0.0972355015503;0.0980080962734;0.129100937942;0.132884125908;0.143702503312	0
8	CNTNAP2	cntnap2	Contactin associated protein-like 2	ENSAMXG00000021544	KB882193.1	No_outliers	No_outliers	yes	2599	0.00161701	0	0.529412	0	0.0243279	9691	2599	0.000613596	0	0.442105	0	0.0159047	6790	19	0.210659	0.0623662	1	0.00619094	0.345446	8560	0.00232782	0	1	0	0.0388042	2	2599	10565	42	0.414006454159;0.419711286336;0.724853853516;0.740617965286;0.741589428172;0.740597176705;0.734688005856;0.725803202949;0.714478423531;0.713227841423;0.413492690354;0.179829663822;0.179441702086;0.65884702767;0.655900086315;0.652834967392;0.64978255664;0.646410301861;0.643060497574;0.639596069785;0.808285707338;0.815430612643;0.418899684521;0.166135813141;0.166127999559;0.166113643144;0.214386217…	2
		cntnap2a	Paralog	ENSAMXG00000012642	KB872891.1	Choy-Pachon	No_outliers	no	480	0.00231754	0	0.503268	0	0.0307695	14694	480	0.00300245	0	0.5	0	0.0378753	12094	6	0.293701	0.270833	0.616612	0.0709761	0.164543	13309	0.00425347	0	0.625	0	0.0415893	0	480	17577	11	0.91165455853;0.909908779407;0.908756802354;0.906713155181;0.903683667665;0.899436797683;0.894532310253;0.888579705104;0.889331800767;0.745397495023;0.744955331617	0
9	CTNND2	ctnnd2a	Catenin delta 2	ENSAMXG00000007719	KB882155.1	No_outliers	No_outliers	yes	3575	0.00194101	0	0.522876	0	0.0248046	12271	3575	0.000513802	0	0.394737	0	0.0119963	5965	27	0.147955	0.0964051	0.819555	0.00619094	0.196138	4600	0.00176229	0	0.85	0	0.0256643	0	3575	7166	69	0.840728187632;0.841158888224;0.841632068445;0.84215254906;0.668270829151;0.568337053201;0.567749699922;0.168205032247;0.168660720362;0.168421257412;0.175436128657;0.187704110363;0.04875993301;0.048763372472;0.0477655968322;0.0475773653846;0.0474940409978;0.0471963153741;0.0536054274876;0.0562617670322;0.0676086981452;0.0756506371053;0.0747596515567;0.0524656657313;0.0524626055554;0.446415687473;…	15
		ctnnd2b	Paralog	ENSAMXG00000018249	KB882290.1	No_outliers	No_outliers	no	3653	0.00105016	0	0.494505	0	0.0166839	4774	3653	0.000207472	0	0.189474	0	0.00626638	2097	18	0.114359	0.00926832	0.739272	0.00619094	0.218707	2834	0.000928189	0	0.8	0	0.019209	0	3653	2591	44	0.999997116775;0.999997084869;0.999997051179;0.744158342206;0.745326970354;0.541628457527;0.546282192926;0.552195940694;0.565697543937;0.568898342188;0.571708072284;0.573907322528;0.575419985602;0.576396073206;0.576829563528;0.576839488033;0.576258027078;0.555132659581;0.529938528734;0.530370902041;0.494872095905;0.498169987227;0.418987733647;0.418949518905;0.158647360307;0.139854719924;0.1356066…	0
10	DEAF1	deaf1	DEAF1 transcription factor	ENSAMXG00000016516	KB871834.1	Choy-Pachon	No_outliers	yes	1577	0.00195208	0	0.522876	0	0.0252897	12358	1577	0.000380469	0	0.1	0	0.00615647	4566	15	0.510011	0.440471	1	0.00619094	0.409528	18925	0.00532305	0	1	0	0.0654638	1	1577	18943	22	0.00793534100825;0.00771364372102;0.0101150748625;0.0104158854667;0.0115509736663;0.00841124126433;0.00871026975371;0.0087857377585;0.0105061826525;0.0100533336593;0.0095836147421;0.00941748535616;0.00916587064731;0.00911765514773;0.00907578045616;0.0836514376172;0.0829177696956;0.0790173656565;0.0787119730521;0.101825057237;0.0294913873384;0.029416843722	17
11	ERBIN	erbb2ip (erbin)	Erbb2 interacting protein	ENSAMXG00000020815	KB882196.1	No_outliers	No_outliers	yes	4060	0.000992208	0	0.503268	0	0.0173679	4294	4065	0.000539392	0	0.336842	0	0.012003	6194	17	0.317705	0.109293	1	0.00619094	0.359933	14459	0.00176122	0	1	0	0.0335162	1	4058	7157	66	0.148215045273;0.14827209782;0.14857808442;0.149186276076;0.149966072101;0.149796013593;0.116331427112;0.110676538914;0.109601780035;0.0811545825405;0.0787223515463;0.0745556211133;0.284987295632;0.295811586601;0.15016276245;0.147643856397;0.192733226501;0.12620715215;0.125693218267;0.0769024210075;0.12251876881;0.122272476351;0.0728780923551;0.0734195837818;0.0784420476688;0.0767703586553;0.0567…	36
12	FOXP1	foxp1a	Forkhead box P1	ENSAMXG00000017401	KB882214.1	No_outliers	No_outliers	no	1890	0.00126984	0	0.424837	0	0.0184106	6637	1890	0.000200502	0	0.189474	0	0.00616033	1998	14	0.282733	0.0543754	0.944291	0.00619094	0.377823	12765	0.00240741	0	0.944444	0	0.0413214	0	1890	10992	30	0.714822064952;0.718128631641;0.740320107018;0.747939312258;0.761926487257;0.676539193142;0.67608355009;0.505125784046;0.380821969058;0.366409718086;0.360882542791;0.524546292898;0.525294554708;0.526768138085;0.254230654566;0.254286334682;0.254403539945;0.10579234516;0.106003869881;0.106256973891;0.0959568635292;0.0671906401678;0.0702250421277;0.0713558070248;0.114763225923;0.114213898714;0.11352…	0
		foxp1b	Paralog	ENSAMXG00000015047	KB872048.1	No_outliers	No_outliers	no	1746	0.00193655	0	0.503268	0	0.0259517	12233	1760	0.000221292	0	0.189474	0	0.0056314	2316	16	0.284466	0.155354	0.944581	0.00619094	0.344158	12869	0.00297108	0	0.95	0	0.0443513	0	1746	13905	32	0.253729506163;0.253415911517;0.396703457136;0.204723658625;0.625094349691;0.640322022485;0.64077413985;0.63182689411;0.610020172538;0.216007224082;0.169003967476;0.170140531166;0.171622687199;0.173255337372;0.174866392036;0.18778184917;0.744404069133;0.741007625465;0.74093266747;0.743954148993;0.746125199031;0.7480257152;0.367595458108;0.362514884558;0.35854277141;0.354038950869;0.350000043843;0…	0
13	GABRB3	gabrb3	Gamma-aminobutyric acid type A receptor beta3 subunit	ENSAMXG00000012837	KB882122.1	No_outliers	No_outliers	no	1477	0.0020504	0	0.529412	0	0.0240305	13045	1477	0.000677048	0	0.1	0	0.00820039	7229	10	0.355774	0.167358	0.944581	0.00619094	0.361019	15877	0.00310206	0	0.95	0	0.0430263	0	1477	14408	26	0.569973110963;0.573691630236;0.706493332993;0.881144472873;0.662593835677;0.662095351933;0.661334881657;0.660543293218;0.659657811011;0.65865711374;0.657684747888;0.656562865182;0.645788649141;0.524400677968;0.52421774305;0.520433473138;0.524906466982;0.526437840159;0.46998612669;0.394911326285;0.396941489272;0.398192605371;0.400033134248;0.401627817997;0.402951344017;0.404486602877	0
14	GIGYF2	gigyf2	orthologue of GIGYF2: GRB10 interacting GYF protein 2	ENSAMXG00000001520	KB871856.1	Choy-Pachon	No_outliers	yes	3475	0.00117863	0	0.525	0	0.0199578	5854	3472	0.00140478	0	0.336842	0	0.019356	10243	27	0.457006	0.690973	0.876296	0.00619094	0.366658	18245	0.00409295	0	0.888889	0	0.0546464	0	3471	17271	48	0.226037646045;0.232228560004;0.238283608879;0.262109711322;0.301445745913;0.302834184488;0.502020026597;0.542134813642;0.578137478437;0.645770876617;0.648396646885;0.651185527225;0.654004904759;0.656211103761;0.661952074112;0.624954517088;0.629794309768;0.630848957167;0.680004515647;0.671526364636;0.676036110366;0.67582306241;0.677140721595;0.67680729028;0.69193540266;0.594760796858;0.5969710718…	17
15	GRIP1	grip1	glutamate receptor interacting protein 1	ENSAMXG00000011215	KB882280.1	No_outliers	No_outliers	yes	3346	0.00139988	0	0.470588	0	0.0201381	7766	3347	0	0	0	0	0	1	24	0.217118	0.0709761	1	2.34188e-17	0.337213	8929	0.00186375	0	1	0	0.0346456	3	3346	7764	46	0.0606065496016;0.0602278797548;0.0598391757387;0.059438669666;0.0590182105013;0.0195037590936;0.082934583878;0.107176752959;0.125682123086;0.148138021325;0.148764023236;0.188888308987;0.489756348919;0.496589983899;0.504468297076;0.476094519156;0.987983668029;0.742678194029;0.743091661617;0.128634440467;0.129316373687;0.129944901603;0.130521585928;0.131043630974;0.163181545229;0.687848316969;0.69…	1
		grip1	Paralog	ENSAMXG00000017193	KB882094.1	No_outliers	No_outliers	no	415	0.000976455	0	0.294118	0	0.0154027	4175	415	0	0	0	0	0	1	2	0.051298	0.051298	0.0964051	0.00619094	0.0451071	636	0.000535475	0	0.166667	0	0.00860725	0	415	1218	6	0.32096206692;0.351052235202;0.350268858446;0.666099457693;0.667756168306;0.669355358034	0
		grip1	Paralog	ENSAMXG00000017212	KB882094.1	No_outliers	No_outliers	no	322	0	0	0	0	0	1	322	0	0	0	0	0	1	1	1	1	1	1	0	20305	0.00310559	0	1	0	0.0556412	1	322	14422	5	0.894115791665;0.893045390508;0.891174261786;0.705943604199;0.702483882648	0
		grip1	Paralog	ENSAMXG00000017239	KB882094.1	No_outliers	No_outliers	no	719	0.00138173	0	0.366013	0	0.0188743	7595	719	0	0	0	0	0	1	4	0.0722122	0.070777	0.141104	0.00619094	0.0660525	1177	0.000772678	0	0.222222	0	0.0109361	0	719	2000	11	0.629025995869;0.628938489699;0.629049291665;0.688089267141;0.70010977245;0.802635805226;0.817995405297;0.882948964272;0.882714223515;0.882533916816;0.882315681407	0
16	ILF2	ilf2	Interleukin enhancer binding factor 2	ENSAMXG00000010896	KB882124.1	No_outliers	No_outliers	no	1141	0.000876424	0	0.522876	0	0.0191592	3441	1141	0	0	0	0	0	1	3	0.392138	0.408317	0.761905	0.00619094	0.308731	16935	0.00111988	0	0.777778	0	0.0265472	0	1141	3465	12	0.413830921393;0.405902002574;0.417835226459;0.418397908782;0.418734211282;0.4237557398;0.461333298881;0.47082079497;0.47131848368;0.473594942497;0.48163425438;0.483577547892	0
17	INTS6	ints6	Integrator complex subunit 6	ENSAMXG00000013498	KB872575.1	No_outliers	No_outliers	no	2408	0.000870464	0	0.522876	0	0.017608	3395	2408	0.00123405	0	0.424837	0	0.0215041	9770	14	0.428285	0.532412	0.888666	0.00619094	0.344741	17734	0.00291967	0	0.888889	0	0.0446884	0	2408	13666	22	0.479395409248;0.767305902529;0.755811048943;0.665430374741;0.671540131029;0.661492236568;0.655703349477;0.654525012642;0.664923126157;0.667555314428;0.674225596226;0.67894329693;0.681728140076;0.683187117637;0.723960745963;0.87263888237;0.928581821631;0.818080033141;0.817655396239;0.80692059935;0.646398928748;0.642748936852	0
18	IRF2BPL	NA	Interferon regulatory factor 2 binding protein like	NA
19	KAT2B	kat2b	Lysine acetyltransferase 2B	ENSAMXG00000015004	KB872317.1	No_outliers	No_outliers	no	2322	0.00172767	0	0.529412	0	0.0241703	10607	2342	0.000161805	0	0.189474	0	0.00553459	1413	17	0.201411	0.0964051	1	0.00619094	0.291462	7986	0.00190338	0	1	0	0.0324169	1	2322	8008	38	0.461313485766;0.460550705167;0.479565032466;0.491803871492;0.49718047927;0.502094845876;0.493598473065;0.478350560833;0.457323671268;0.450200043754;0.450914476097;0.451596712618;0.452751738092;0.453631196373;0.454335509511;0.439609725834;0.439350333697;0.439966410645;0.430637041636;0.480654865048;0.483582711035;0.483951417017;0.452110644495;0.451723550834;0.425717294388;0.42561040464;0.431439564…	0
20	KATNAL2	katnal2	Katanin catalytic subunit A1 like 2	ENSAMXG00000009836	KB882307.1	No_outliers	No_outliers	no	1560	0.00195586	0	0.522876	0	0.0251424	12382	1560	0.000721997	0	0.394737	0	0.0164917	7536	12	0.0554478	0.00619094	0.372515	0.00619094	0.102588	724	0.00146635	0	0.527778	0	0.0215525	0	1560	5359	26	0.777997795318;0.778003594451;0.789104633729;0.79083385039;0.790649188116;0.791500636561;0.784868843056;0.784811978597;0.784707718572;0.889895559434;0.831832077244;0.836268184117;0.839793218829;0.839753925384;0.83980775301;0.839824448345;0.8408333225;0.844771740661;0.871995551733;0.790128782079;0.789582908439;0.789420944069;0.879884252238;0.87812323169;0.878542454105;0.872554431828	0
21	KDM5B	kdm5bb	lysine demethylase 5B	ENSAMXG00000018648	KB871684.1	No_outliers	No_outliers	no	4564	0.00214445	0	0.522876	0	0.0264247	13677	4568	0.00137737	0	0.522876	0	0.0236877	10171	32	0.160255	0.0713445	0.68543	0.00619094	0.1895	5301	0.00229526	0	0.75	0	0.0302079	0	4564	10362	89	0.87053426034;0.868431002624;0.718571613304;0.754486273306;0.758184308678;0.759309099421;0.760331520928;0.712610257345;0.686460524974;0.686396807764;0.686411027919;0.675797398426;0.680367705826;0.679808617478;0.561745391237;0.553132565639;0.563130842432;0.598615576881;0.598751409846;0.598888059945;0.599012600938;0.733248072019;0.732358623242;0.742218799064;0.746165769196;0.715306234497;0.73267594…	0
		kdm5ba	Paralog	ENSAMXG00000024732	KB882116.1	No_outliers	No_outliers	no	4363	0.00125346	0	0.581699	0	0.0182993	6498	4335	0.000339782	0	0.336842	0	0.00729874	4058	26	0.332013	0.0964051	1	0.00619094	0.375803	15027	0.00237054	0	1	0	0.0407831	1	4335	10800	61	0.177817315576;0.176833960377;0.178488514274;0.200600474948;0.204967914501;0.217394551345;0.229389067516;0.233537949089;0.235003611874;0.231884078471;0.207519672981;0.207270916211;0.206935438313;0.206275275305;0.201838682743;0.201848546663;0.201827646621;0.201153666716;0.200991507126;0.200804826947;0.130707524583;0.122726530128;0.121033877093;0.112691529297;0.112738187307;0.113663186598;0.1904317…	0
22	KMT2A	kmt2a	Lysine methyltransferase 2A	ENSAMXG00000001402	KB882264.1	No_outliers	No_outliers	no	11949	0.00190172	0	0.533333	0	0.0264276	11970	11966	0.000151792	0	0.294118	0	0.00448707	1262	84	0.275582	0.168992	1	0.00619094	0.305953	12380	0.00226739	0	1	0	0.036274	1	11949	10217	223	0.150202667253;0.146918512818;0.137889156546;0.133416149516;0.125671295536;0.69472875467;0.695274403892;0.695776155327;0.696668747395;0.697512556051;0.698429039501;0.697978682233;0.659433277654;0.659493295461;0.659351976862;0.659241349574;0.65806043563;0.657880639202;0.657787843697;0.657597200292;0.657374456841;0.658918254081;0.658503516198;0.657285460109;0.657308291974;0.657493656185;0.661860194…	0
23	KMT2C	kmt2c	Lysine methyltransferase 2C	ENSAMXG00000006549	KB871969.1	No_outliers	No_outliers	no	1200	0.00217147	0	0.527473	0	0.0275817	13843	1200	0.000907895	0	0.525	0	0.0172581	8526	8	0.174877	0.0148069	0.888666	0.00619094	0.298446	6247	0.00230225	0	0.888889	0	0.0337139	0	1200	10403	15	0.222939800266;0.222904810611;0.222964148787;0.222948159615;0.417131713433;0.288497988165;0.364996826112;0.363681361129;0.726578846717;0.726744049179;0.72625217886;0.726027504496;0.72572265954;0.725312400439;0.72236677614	0
		kmt2cb	Paralog	ENSAMXG00000001776	KB871602.1	No_outliers	No_outliers	no	10810	0.00210981	0	0.529412	0	0.0262892	13454	10832	0.0003434	0	0.521053	0	0.012539	4110	99	0.19705	0.0148356	1	0.00619094	0.31162	7694	0.00247968	0	1	0	0.0378821	8	10810	11424	214	0.55823522486;0.557886893498;0.55824869993;0.558612917612;0.566922777469;0.567208879249;0.567418509845;0.567586213644;0.567730764279;0.567850924117;0.567947902765;0.56799687734;0.568023216514;0.568303719262;0.612008225583;0.616015644089;0.616778175674;0.617542853807;0.867708032657;0.86759747274;0.867095200217;0.805738604729;0.808373641915;0.810681836694;0.812152068234;0.813111792114;0.89097524708…	0
24	MAGEL2	ndnl2 (magel2)	MAGE family member L2 (necdin-like 2)	ENSAMXG00000012845	KB871886.1	No_outliers	No_outliers	no	785	0.000753715	0	0.233333	0	0.0125717	2589	785	0.000241368	0	0.189474	0	0.00675831	2621	2	0.0294627	0.0294627	0.0294627	0.0294627	0	219	0.000509554	0	0.15	0	0.00825904	0	785	1131	8	0.161093345872;0.188047821237;0.0719388617135;0.0669841647372;0.052960524188;0.0534953247266;0.0543197082599;0.0821393422882	0
25	MBOAT7	mboat7	membrane bound O-acyltransferase domain containing 7	ENSAMXG00000009988	KB882226.1	No_outliers	No_outliers	no	1352	0.00270176	0	0.529412	0	0.0319216	16477	1352	0.000362037	0	0.189474	0	0.00697222	4345	12	0.213028	0.0813799	0.742905	0.00619094	0.250506	8691	0.00266786	0	0.805556	0	0.0376825	0	1352	12416	18	0.41314020574;0.377077669022;0.290826988867;0.220462912066;0.204735645984;0.203814850991;0.202808134973;0.201807939681;0.200753004793;0.199620563313;0.152454397491;0.162237864622;0.162820905207;0.163193518375;0.162876385919;0.162623996794;0.162036912741;0.162201007196	0
26	MECP2	mecp2	Methyl CpG binding protein 2	ENSAMXG00000017019	KB882094.1	No_outliers	No_outliers	no	1540	0.00127955	0	0.530303	0	0.0210121	6722	1540	0	0	0	0	0	1	5	0.364197	0.170232	0.84466	0.0833333	0.312343	16173	0.00136827	0	0.857143	0	0.0277184	0	1540	4792	21	0.401507977634;0.453458277217;0.454025027654;0.457535452975;0.462046834963;0.467069793323;0.409195151969;0.407604933536;0.404160713049;0.397090076538;0.384833712559;0.376725230206;0.371813192942;0.369926316062;0.367743768089;0.364943200304;0.361731361317;0.356403923857;0.354328538022;0.351446216165;0.348157216751	0
27	MED13L	med13l	Mediator complex subunit 13 like	ENSAMXG00000009206	KB882182.1	No_outliers	No_outliers	no	5723	0.000970407	0	0.525	0	0.0168479	4124	5730	0.000836706	0	0.538462	0	0.0203204	8207	33	0.199159	0.0833333	1	0.00619094	0.251077	7841	0.0015583	0	1	0	0.0274921	1	5723	5888	78	0.970407359021;0.970674827912;0.974899421054;0.976007919109;0.973253154273;0.975244953539;0.987413957826;0.987510463981;0.989771760645;0.989035237931;0.995662523586;0.989582164381;0.989441959792;0.989117703877;0.989041321591;0.98895188788;0.988828121321;0.988702308999;0.988549373074;0.988366861732;0.988140558147;0.985781771423;0.985873411528;0.98031569751;0.980086969596;0.978521223354;0.991962989…	0
28	MET	met	MET proto-oncogene, receptor tyrosine kinase	ENSAMXG00000002094	KB882164.1	No_outliers	No_outliers	no	4074	0.00278384	0	0.533333	0	0.0335445	16785	4074	0.00082111	0	0.529412	0	0.0143307	8138	36	0.21474	0.152798	0.944581	0.00619094	0.226402	8785	0.00284221	0	0.95	0	0.0366561	0	4074	13328	61	0.242773273135;0.242751322675;0.242583761071;0.242462943921;0.243034550845;0.243557103232;0.243985711774;0.245684529008;0.258145922069;0.413495229494;0.420916480953;0.351161582695;0.352961103106;0.354658570329;0.356105254706;0.739891217325;0.735853983856;0.719223509005;0.621391721012;0.620339428724;0.652959383132;0.666896378283;0.67322849993;0.83715326838;0.837037422346;0.835309711832;0.835561105…	0
29	MSNP1AS	NA	Moesin pseudogene 1, antisense	NA
30	NCKAP1	nckap1	NCK-associated protein 1	ENSAMXG00000014904	KB882082.1	No_outliers	No_outliers	no	3333	0.000735612	0	0.529412	0	0.0137446	2477	3334	9e-05	0	0.1	0	0.00299835	424	14	0.241844	0.0416609	0.944581	0.00619094	0.356799	10489	0.0012122	0	0.95	0	0.0287864	0	3333	3942	35	0.671008833139;0.586887591871;0.878391206055;0.873479935095;0.872947317634;0.782222495772;0.785922073793;0.747949714833;0.74764745146;0.720822958956;0.72086826758;0.720909410534;0.676580812639;0.655939346778;0.79506367514;0.444458611758;0.443328655628;0.441258117177;0.436515000956;0.425352724845;0.376270867079;0.35982709056;0.356043755691;0.352581385961;0.311541338315;0.311691297875;0.31354960893…	0
31	NLGN3	nlgn3b	Neuroligin 3	ENSAMXG00000007571	KB871876.1	No_outliers	No_outliers	no	2552	0.00108281	0	0.529412	0	0.0170245	5042	2552	0	0	0	0	0	1	14	0.139297	0.0148356	1	0	0.267284	4125	0.00104921	0	1	0	0.0232396	1	2552	3117	28	0.815288421695;0.813302233022;0.808645912414;0.806028099509;0.708754748409;0.704851468649;0.704870227322;0.736441589379;0.525964968279;0.52219752161;0.653384418197;0.647111646896;0.512241439531;0.512666675488;0.512695362572;0.512939687744;0.5128079208;0.512673874905;0.513891414913;0.594820134525;0.541451329432;0.553645196326;0.55338261761;0.550623077237;0.567217943267;0.57803527037;0.593031786872…	0
		nlgn3a	Paralog	ENSAMXG00000014280	KB871580.1	No_outliers	No_outliers	no	2571	0.00146934	0	0.470588	0	0.0204524	8366	2566	0.00103766	0	0.424837	0	0.0161886	9084	18	0.12553	0.0552785	0.849593	0.00784133	0.192868	3408	0.00169017	0	0.875	0	0.0235394	0	2565	6720	49	0.222819018744;0.22219076397;0.221508055079;0.220921291813;0.22021095323;0.219210662203;0.217359530649;0.717867622834;0.589914038026;0.867639781434;0.879042740069;0.896223423193;0.904990706599;0.894108962497;0.875185029;0.871479801126;0.866051323728;0.851747983875;0.849674406673;0.855766314199;0.838379674225;0.835487791749;0.829770842342;0.828533749411;0.827716867942;0.827345375056;0.826938276009…	0
32	NRXN1	nrxn1a	Neurexin 1	ENSAMXG00000011625	KB882130.1	No_outliers	No_outliers	no	1336	0.000966984	0	0.494505	0	0.0182647	4101	1336	0.000353957	0	0.263736	0	0.0092022	4249	4	0.27962	0.132533	0.847222	0.00619094	0.334009	12608	0.00126533	0	0.857143	0	0.0266898	0	1336	4224	17	0.599788176046;0.591616806553;0.591535481382;0.592893954653;0.595308593566;0.602626798876;0.433021777385;0.429476139448;0.426091730547;0.302999909505;0.303334822724;0.304185962082;0.352367837482;0.35142000241;0.349959574484;0.348153018893;0.345667879885	0
		nrxn1	Paralog	ENSAMXG00000000283	KB872020.1	No_outliers	No_outliers	yes	3655	0.00180369	0	0.525	0	0.0227386	11209	3655	0.000588946	0	0.394737	0	0.012457	6599	25	0.0554137	0.00784133	0.542418	0	0.112968	723	0.00131403	0	0.5625	0	0.0183778	0	3655	4474	58	0.69637106642;0.566726092654;0.566012596829;0.56781832201;0.769183705201;0.769061492848;0.76895127522;0.768745641426;0.768454286493;0.768053450525;0.767576328895;0.767022936418;0.766388082491;0.765663970913;0.248229077317;0.246867077964;0.245155233261;0.244872535425;0.24418905772;0.244753791254;0.245290744604;0.245684965543;0.572326584017;0.570130885671;0.144483406171;0.104462778294;0.02767982362…	9
		nrxn1b	Paralog	ENSAMXG00000011628	KB882130.1	No_outliers	No_outliers	no	2516	0.00130368	0	0.458333	0	0.0180308	6939	2517	0.000159152	0	0.189474	0	0.00480788	1370	16	0.166669	0.0595166	1	0.00619094	0.289309	5719	0.0014755	0	1	0	0.028204	1	2516	5399	44	0.772789692505;0.772306570242;0.771731903167;0.771221945304;0.784860758645;0.78427144618;0.7840679033;0.349900347521;0.34998360567;0.349997589345;0.350041729172;0.349792406263;0.349184704504;0.553799322556;0.599207746246;0.731571561817;0.667660351555;0.620646555828;0.590100466996;0.44556396737;0.444550079025;0.44354669326;0.442599784947;0.440954753861;0.216164556731;0.211526350222;0.211579016917;…	0
33	PTCHD1	ptchd1	Patched domain containing 1	ENSAMXG00000007995	KB882155.1	No_outliers	No_outliers	yes	2731	0.00155865	0	0.56044	0	0.0243054	9183	2731	0.000258244	0	0.336842	0	0.00845715	2868	12	0.170727	0.161138	0.559437	0.00619094	0.165845	5978	0.00122571	0	0.633333	0	0.0218375	0	2731	4009	40	0.0160197970864;0.0157383383947;0.0154586868452;0.0153932557161;0.0153222469115;0.0152493336159;0.037898930887;0.0375492541825;0.0371859927019;0.0367967550925;0.036394902611;0.0359675854014;0.0355236056812;0.0351859388878;0.117516120668;0.122042551409;0.126228024602;0.127781063788;0.128508657388;0.129266468172;0.129672115553;0.131337209792;0.131521661051;0.132049309288;0.13212371472;0.13216600241…	14
34	RANBP17	NA	RAN binding protein 17	NA
35	RELN	reln	Reelin	ENSAMXG00000015348	KB872343.1	No_outliers	No_outliers	no	9559	0.0012217	0	0.529412	0	0.0193636	6211	9587	0.00077125	0	0.533333	0	0.0172574	7858	48	0.100714	0.0663044	0.889811	0.00619094	0.150801	2233	0.00118426	0	0.9	0	0.0200992	0	9559	3785	124	0.846177281345;0.849079888863;0.852501973784;0.856709036406;0.861521044718;0.257185080527;0.172221913253;0.0799448221079;0.0797686486947;0.0628892357992;0.0653906105748;0.0683828874962;0.110500630756;0.189820693987;0.18991971858;0.190463093207;0.237812582313;0.0943365857556;0.0949510081107;0.0956033845667;0.195117046991;0.198088140027;0.202366000886;0.204915170669;0.369673573791;0.355017213558;0.…	0
36	RIMS1	rims1a	Regulating synaptic membrane exocytosis 1	ENSAMXG00000011907	KB882125.1	No_outliers	No_outliers	yes	4694	0.00167835	0	0.529412	0	0.0248445	10223	4695	0.000251803	0	0.294118	0	0.00702577	2761	28	0.178089	0.0964051	0.795267	0.00235849	0.217236	6450	0.00150521	0	0.833333	0	0.0257009	0	4694	5579	43	0.221222001778;0.236021247172;0.516917511628;0.526512590998;0.542805450431;0.558985806606;0.512697905201;0.51122244994;0.509097151396;0.508330148506;0.509149806828;0.512377470476;0.512602749212;0.513988949861;0.514000591139;0.795814703725;0.793367848005;0.686748471009;0.688683789148;0.736019041875;0.661361186544;0.674305009956;0.708105599929;0.565529394287;0.566566052043;0.703837056905;0.63661579…	6
		rims1b	Paralog	ENSAMXG00000000491	KB882101.1	No_outliers	No_outliers	no	4502	0.00184104	0	0.522876	0	0.0237182	11515	4528	0.00060128	0	0.268421	0	0.0106741	6703	38	0.272768	0.111385	0.944581	0.00619094	0.333748	12244	0.00287077	0	0.95	0	0.0420569	0	4502	13455	76	0.825158760831;0.824856866779;0.824493250868;0.827751281229;0.827669691972;0.87011637834;0.871820394461;0.873389514628;0.276797840165;0.268419998638;0.264319243119;0.260848340414;0.256936770617;0.18350211446;0.183662300276;0.184062759641;0.185855398703;0.190595472383;0.198918650633;0.206421856901;0.206145182493;0.206715541908;0.210287212854;0.219668514588;0.279804955986;0.312869548082;0.344678813…	0
37	SHANK2	shank2	SH3 and multiple ankyrin repeat domains 2	ENSAMXG00000012762	KB871580.1	No_outliers	No_outliers	no	4937	0.00156052	0	0.491667	0	0.0210319	9200	4977	0.000927749	0	0.478947	0	0.0191637	8628	36	0.150792	0.066738	0.692308	2.34188e-17	0.204703	4762	0.00177834	0	0.722222	0	0.0265895	0	4919	7267	83	0.393629887278;0.394415190119;0.316494669431;0.315818965492;0.315131234743;0.489844419524;0.484125998482;0.477518372627;0.467618624495;0.456651233942;0.463174577799;0.467590491695;0.472293132294;0.401879639159;0.420378137274;0.448421904219;0.908503785877;0.90168954628;0.735863057907;0.824604228228;0.824105827631;0.823948330499;0.825255811783;0.825373344221;0.824586697282;0.824102119551;0.81263694…	0
		shank2	Paralog	ENSAMXG00000020547	KB882146.1	No_outliers	No_outliers	no	5220	0.00227109	0	0.533333	0	0.0288313	14447	5236	0.000118835	0	0.111111	0	0.00351297	775	42	0.268278	0.130864	1	2.34188e-17	0.299556	11989	0.00254655	0	1	0	0.0381035	2	5220	11788	79	0.598728490034;0.103871809329;0.10384730877;0.103981549858;0.176042082815;0.141131603348;0.142455964568;0.143330452745;0.148729331722;0.148959008712;0.290092276479;0.28775928118;0.286338609256;0.284545748029;0.282360841327;0.272139844524;0.269426176144;0.242178492462;0.24206917521;0.240987125709;0.250647252501;0.119723516025;0.121567729793;0.123320534665;0.125035662853;0.126630882923;0.1280506437…	0
38	SLC6A1	slc6a1b	Solute carrier family 6 member 1	ENSAMXG00000014084	KB882116.1	No_outliers	No_outliers	no	1804	0.000873875	0	0.5	0	0.0177916	3422	1804	0.000215895	0	0.189474	0	0.0055624	2245	7	0.390497	0.239732	0.944581	0.0123457	0.372748	16891	0.00173226	0	0.95	0	0.0355279	0	1804	6971	17	0.975116387571;0.973606028818;0.96915696384;0.968481434898;0.968614878777;0.962559068018;0.961442926906;0.964095508452;0.956779936726;0.957358266451;0.88808538704;0.888100603984;0.887646726973;0.953760993295;0.965252124798;0.974191473538;0.976771971197	0
		slc6a1a	Paralog	ENSAMXG00000009126	KB871907.1	No_outliers	No_outliers	no	1871	0.00154177	0	0.5	0	0.0202689	9043	1871	0.000143464	0	0.268421	0	0.00620388	1143	15	0.130713	0.0709761	0.932007	0.00619094	0.231955	3684	0.00141105	0	0.916667	0	0.0248222	0	1871	5052	33	0.823869276408;0.820465186977;0.678000650862;0.659871441213;0.387522456109;0.356452059861;0.330408767485;0.324650104616;0.676775928209;0.784329138602;0.78486462293;0.410133200555;0.475497014104;0.476453644577;0.480992443842;0.793755190289;0.802597458148;0.884401228337;0.887684443918;0.954458682261;0.956385335565;0.975383270116;0.973406136978;0.992264655659;0.992410965563;0.992516604146;0.99255990…	0
39	SPAST	spast	Spastin	ENSAMXG00000002732	KB882301.1	No_outliers	No_outliers	yes	234	0.00138889	0	0.325	0	0.0212005	7669	234	0	0	0	0	0	1	1	0.111535	0.111535	0.111535	0.111535	0	2712	0.000801282	0	0.1875	0	0.012231	0	234	2108	1	0.0393041	1
40	TRIP12	trip12	Thyroid hormone receptor interactor 12	ENSAMXG00000021606	KB882146.1	No_outliers	No_outliers	no	6110	0.00120405	0	0.525	0	0.0187194	6061	6112	0.000170625	0	0.142857	0	0.00424677	1554	38	0.317989	0.0813799	1	0.00619094	0.387149	14471	0.00226915	0	1	0	0.0405539	2	6110	10224	87	0.15746620371;0.159413698144;0.161198837927;0.16282635366;0.163603912489;0.164716614023;0.16426759632;0.164795129277;0.165486592283;0.166244735355;0.16680866546;0.1669392406;0.167390968249;0.198782326334;0.212492328641;0.257264546851;0.266281312949;0.254316836295;0.231021676344;0.235646795687;0.250876290198;0.259242968612;0.242138246055;0.238795833785;0.248552457097;0.257466994227;0.421738094969;…	0
41	USP7	usp7	Ubiquitin specific peptidase 7	ENSAMXG00000002501	KB882092.1	No_outliers	No_outliers	no	3266	0.000928561	0	0.529412	0	0.0171497	3826	3266	0.000125876	0	0.111111	0	0.00359858	871	12	0.107466	0.0709761	0.43118	0.00619094	0.140463	2509	0.000671717	0	0.549383	0	0.0144651	0	3266	1640	26	0.105127746975;0.360506708856;0.3580569125;0.355508438934;0.519678806996;0.525569236732;0.369292987;0.361251788419;0.352457966808;0.350768131846;0.348910549648;0.478471236399;0.575845933033;0.649246495318;0.704554019016;0.688002850361;0.679519635035;0.619582638831;0.613485803977;0.584860147538;0.576782620039;0.432675545401;0.362919942074;0.295426391627;0.258133573709;0.26045767377	0
42	WAC	waca	WW domain containing adaptor with coiled-coil	ENSAMXG00000012591	KB882277.1	No_outliers	No_outliers	no	1646	0.00107142	0	0.458333	0	0.0162669	4944	1646	0.000236618	0	0.189474	0	0.00582283	2548	11	0.353756	0.00619094	1	0.00619094	0.419576	15817	0.00268665	0	1	0	0.045554	1	1646	12516	25	0.0784847514077;0.200030971887;0.291859268407;0.151553548969;0.149006332518;0.111327429257;0.112999979809;0.128017670979;0.127306446125;0.125046483131;0.134155734198;0.127963647461;0.120933285268;0.0608838274903;0.0551032732845;0.0519867378596;0.101656186607;0.0763395351337;0.0637006608285;0.0676555162975;0.0921462993111;0.0908244373634;0.0914293949603;0.0915205813288;0.0911565975428	0
43	WDFY3	wdfy3	WD repeat and FYVE domain containing 3	ENSAMXG00000019775	KB882134.1	No_outliers	No_outliers	no	10359	0.00112726	0	0.522876	0	0.0186924	5404	10359	0.000423327	0	0.522876	0	0.0104594	5068	53	0.17413	0.0397979	0.889811	0.00619094	0.265559	6196	0.00132869	0	0.9	0	0.0254889	0	10359	4564	128	0.463576986725;0.465336923893;0.4662004307;0.534469078268;0.460165112123;0.457337118384;0.457708575137;0.457664999886;0.590540896177;0.621622970041;0.622830508512;0.662392538741;0.664497065879;0.77459177191;0.773131030927;0.77143082781;0.777506639647;0.795921491659;0.804467922377;0.82743401374;0.83202109341;0.824116251272;0.979634457193;0.981979048493;0.987200286923;0.988333418268;0.987422079855;…	0

## Sheet: Category 3
Gene Number	Human Gene Symbol and Link	Cf Gene Symbol	Gene Name	Ensembl id (release 84)	Scaffold	Dxy_outliers_top_20%	FST_outliers_top_5%	>= 1 region in HapFLK with p < 0.05	Number.of.SitesChoy.Pi	Choy_Mean_Pi	Choy_Median_Pi	Choy_Max_Pi	Choy_Min_Pi	Choy_Stdev	Choy_Pi: Max rank	Pachon.number.of.sites.Pi	Pachon_Mean_Pi	Pachon_Median_Pi	Pachon_Max_Pi	Pachon_Min_Pi	Pachon_Stdev	Pachon_Pi: Max rank	Choy.Pachon.Number.of.sites.FST	Choy.Pachon_Mean_FST	Choy.Pachon_Median_FST	Choy.Pachon_Max_FST	Choy.Pachon_Min_FST	Choy.Pachon_Stdev	Ranked.Choy.Pachon.FST; max is 20307	Choy.Pachon_Mean_Dxy	Choy.Pachon_Median_Dxy	Choy.Pachon_Max_Dxy	Choy.Pachon_Min_Dxy	Choy.Pachon_Stdev	Choy.Pachon_fixed.tot	Choy.Pachon_total_sites_with_data	Pachon-Choy-Dxy Ranked	hapFLK len.pvalues	hapFLK all.p.values	hapFLK len.p.values<0.05
1	ACHE	ache	Acetylcholinesterase (Cartwright blood group)	ENSAMXG00000004164	KB876015.1	No_outliers	No_outliers	NA	NA	NA	NA	NA	NA	NA	NA	NA	NA	NA	NA	NA	NA	NA	NA	NA	NA	NA	NA	NA	NA	NA	NA	NA	NA	NA	NA	NA	NA	NA	NA	NA
		ache	Paralog	ENSAMXG00000005681	KB876014.1	No_outliers	No_outliers	NA	NA	NA	NA	NA	NA	NA	NA	NA	NA	NA	NA	NA	NA	NA	NA	NA	NA	NA	NA	NA	NA	NA	NA	NA	NA	NA	NA	NA	NA	NA	NA	NA
2	ADA	ada	Adenosine deaminase	ENSAMXG00000017327	KB872100.1	Choy-Pachon	No_outliers	no	993	0.00275128	0	0.503268	0	0.0289145	16676	1011	0.000593472	0	0.1	0	0.00768082	6635	13	0.257486	0.00619094	0.944581	0.00619094	0.334891	11376	0.00406177	0	0.95	0	0.0512058	0	993	17188	26	0.814832131461;0.78949039841;0.786151724002;0.784235715083;0.78291164099;0.799550491583;0.822958103354;0.82068723355;0.81404360844;0.811367101348;0.806198466195;0.753747235689;0.756321656708;0.7606726073;0.764853310638;0.852949241282;0.854429619175;0.764900453639;0.73847329881;0.686923239978;0.668261533571;0.657898899111;0.645999158513;0.634156286485;0.631971903739;0.634012379307	0
3	AHDC1	ahdc1	AT-hook DNA binding motif containing 1	ENSAMXG00000025287	KB882093.1	No_outliers	No_outliers	yes	4165	0.00182783	0	0.522876	0	0.0247973	11395	4165	8.09e-05	0	0.336842	0	0.00521875	349	28	0.542981	0.752025	1	2.34188e-17	0.362266	19228	0.00386188	0	1	0	0.0542832	3	4165	16760	51	0.0696111768368;0.0814050504227;0.0755230808648;0.0596390675754;0.0428382051327;0.0374801786376;0.0342453318156;0.0327169710541;0.0303055537173;0.0284686158809;0.0282664670193;0.0279324682124;0.0273557511795;0.0273257975116;0.0272673081102;0.0269404900381;0.0266942808957;0.0263524082946;0.0259119065554;0.0255408128718;0.0250309903657;0.0245215998449;0.023998154569;0.0234617868437;0.0228941160173;…	47
4	AKAP9	akap9	A-kinase anchoring protein 9	ENSAMXG00000017718	KB874156.1	No_outliers	No_outliers	no	1914	0.00342421	0	0.470588	0	0.0320809	18382	1914	0.0002801	0	0.125	0	0.00549629	3200	27	0.185461	0.0540541	0.94079	2.34188e-17	0.293184	6943	0.00358698	0	0.9375	0	0.0435155	0	1914	16062	52	0.748552710296;0.747661308034;0.746726049655;0.738714005038;0.737131534681;0.735501439088;0.734383458223;0.733241109261;0.732072246052;0.730878145962;0.729658525881;0.570308084987;0.551955350851;0.533463554307;0.51495372842;0.496391816769;0.4779771332;0.459586784602;0.441244275743;0.423000097556;0.404898319701;0.386980084329;0.367288307616;0.208247387943;0.191397338361;0.17910787812;0.09048788993…	0
		akap9	Paralog	ENSAMXG00000005886	KB872756.1	No_outliers	No_outliers	no	673	0.00170423	0	0.366013	0	0.0228375	10422	673	0.000459361	0	0.20915	0	0.00892446	5450	5	0.404469	0.170232	0.867525	0.0123457	0.363718	17239	0.00339749	0	0.888889	0	0.0489489	0	673	15512	17	0.741955127131;0.741451965582;0.740993200231;0.738892545444;0.736132600429;0.73238610336;0.729747974775;0.727433963003;0.727454580488;0.727385898078;0.727269131444;0.727253732396;0.893926178342;0.893925695589;0.893920334996;0.893917178454;0.893915126685	0
		akap9	Paralog	ENSAMXG00000017034	KB872836.1	Choy-Pachon	No_outliers	no	3261	0.00374699	0	0.527473	0	0.0351361	18871	3262	0.000211365	0	0.189474	0	0.00512728	2168	42	0.278952	0.109835	1	0.00619094	0.333596	12558	0.00446918	0	1	0	0.0511845	1	3261	17969	90	0.464687752219;0.0716398535363;0.071771016315;0.0718667762447;0.0715909254071;0.0718847114118;0.071324430294;0.0711034618;0.0793895667802;0.0758368356366;0.075691537235;0.075747345294;0.07572244536;0.0757150259617;0.0757362242923;0.0757960089861;0.0759029394038;0.0760568806015;0.0793064116939;0.0793689919465;0.0794448064717;0.0835049824897;0.128493751001;0.143987217241;0.129367498708;0.1282521012…	0
5	AMPD1	ampd1	Adenosine monophosphate deaminase 1	ENSAMXG00000012319	KB871595.1	No_outliers	No_outliers	no	1978	0.00144234	0	0.522876	0	0.021847	8118	1978	0	0	0	0	0	1	12	0.185199	0.051298	0.888666	0.00619094	0.264967	6928	0.00136923	0	0.888889	0	0.0262131	0	1978	4802	27	0.714211251984;0.715465000524;0.71565808776;0.715689042579;0.715472509342;0.612956857246;0.613275487691;0.614229620834;0.260320328221;0.259566045455;0.259441353701;0.238048015892;0.243654039631;0.385490350379;0.399495307494;0.350183551869;0.353928875155;0.356084039449;0.358812949945;0.58245915607;0.548513717453;0.53662868447;0.524536464602;0.518921401933;0.409847653629;0.404242088228;0.3643021005…	0
6	AMT	amt	Aminomethyltransferase	ENSAMXG00000019666	KB871936.1	No_outliers	No_outliers	no	1221	0.00111261	0	0.325	0	0.0169026	5282	1221	0	0	0	0	0	1	7	0.207162	0.0964051	1	0.00619094	0.326992	8340	0.00143325	0	1	0	0.0301177	1	1221	5171	20	0.431250126605;0.431627705752;0.431981991541;0.432316191926;0.733516687687;0.733073156595;0.732335813948;0.715243898236;0.698923799905;0.697461483834;0.676145223053;0.677063985498;0.678540946157;0.678347998874;0.677176604843;0.677767460747;0.678121281559;0.678674161036;0.805623855293;0.548201100435	0
7	ANXA1	anxa1c	Annexin A1	ENSAMXG00000006568	KB871673.1	Choy-Pachon	No_outliers	no	888	0.00131749	0	0.294118	0	0.0151115	7052	888	0.00174846	0	0.526316	0	0.0300353	10952	11	0.36986	0.234	1	0.00619094	0.381962	16326	0.0051489	0	1	0	0.0610446	1	888	18765	17	0.915427796021;0.916923383876;0.918216858431;0.907104843925;0.901073855731;0.899316680218;0.900163396299;0.900242746799;0.911639992848;0.911091150631;0.908740450982;0.909890948677;0.911128878524;0.91099483464;0.878114084145;0.872292812794;0.872080098018	0
8	APH1A	aph1a	aph-1 homolog A, gamma-secretase subunit	ENSAMXG00000010576	KB882201.1	No_outliers	No_outliers	no	410	0.00132313	0	0.20915	0	0.0139741	7106	410	0.000510122	0	0.20915	0	0.0103166	5927	4	0.223622	0.0385835	0.811131	0.00619094	0.340228	9349	0.00260464	0	0.845679	0	0.0422221	0	410	12094	9	0.914484090834;0.915953389432;0.917377980554;0.919145244529;0.91730316678;0.644019301549;0.646167574399;0.612979157341;0.575107886421	0
9	ASTN2	astn2	Astrotactin 2	ENSAMXG00000009575	KB882151.1	No_outliers	No_outliers	no	562	0.00240155	0	0.5	0	0.0267678	15132	562	0.000674285	0	0.189474	0	0.0112829	7206	8	0.185331	0.0709761	0.889811	0.00619094	0.2831	6935	0.00323745	0	0.9	0	0.0421391	0	562	14920	18	0.908051545331;0.906628036222;0.900605937556;0.90462014473;0.89225919612;0.189895627947;0.188631731638;0.187196689981;0.187062445307;0.286971316435;0.2870118927;0.269132391421;0.269576088943;0.269989077842;0.270376345113;0.270804452913;0.271356538315;0.271924015311	0
		astn2	Paralog	ENSAMXG00000009580	KB882151.1	No_outliers	No_outliers	no	363	0.000306091	0	0.111111	0	0.00582378	521	363	0	0	0	0	0	1	1	0.00619094	0.00619094	0.00619094	0.00619094	0	14	0.000153046	0	0.0555556	0	0.00291189	0	363	217	3	0.293022443321;0.123244078136;0.122580305071	0
10	ATP10A	atp10a	ATPase phospholipid transporting 10A	ENSAMXG00000012884	KB882122.1	No_outliers	No_outliers	no	4554	0.00160475	0	0.522876	0	0.0236194	9594	4555	0.000433474	0	0.505263	0	0.0116247	5182	25	0.307131	0.2	0.944581	0.00619094	0.294054	13956	0.00205569	0	0.95	0	0.033819	0	4554	8928	73	0.660062093574;0.66052693437;0.660995568566;0.661434296444;0.661693516216;0.662058885779;0.662398272601;0.662800183513;0.663275846458;0.69181391096;0.692931103374;0.700947524928;0.707874072795;0.713209471263;0.717003494177;0.719296323032;0.672178419526;0.668750150256;0.458408541141;0.456406113519;0.455210706841;0.242285165409;0.238054923376;0.14730096628;0.146907214672;0.120248419853;0.1000861976…	0
11	ATP2B2	atp2b2	ATPase plasma membrane Ca2+ transporting 2	ENSAMXG00000000039	KB872036.1	No_outliers	No_outliers	no	3617	0.00142844	0	0.522876	0	0.0235999	7999	3617	0.000301209	0	0.189474	0	0.00589213	3522	21	0.35107	0.227213	0.944581	0.00619094	0.359906	15718	0.00239417	0	0.95	0	0.0402267	0	3617	10930	47	0.663286923557;0.662600070388;0.662555089153;0.280645321988;0.275900232989;0.270256048275;0.873070541411;0.887078365529;0.901235961909;0.911890411717;0.923492642816;0.769327670864;0.762274126838;0.754492283611;0.824902558337;0.432632697757;0.203017397327;0.202349527104;0.200722195559;0.199888283311;0.199613458556;0.21119715424;0.211968751393;0.499184707199;0.493241043394;0.497245785457;0.50108545…	0
12	AUTS2	auts2b	Autism susceptibility candidate 2	ENSAMXG00000002870	KB882299.1	No_outliers	No_outliers	no	2132	0.000722571	0	0.529412	0	0.0140361	2398	2140	0.000847129	0	0.470588	0	0.0171403	8261	13	0.265636	0.00784133	0.85906	0.00619094	0.324719	11860	0.00193806	0	0.888889	0	0.0348134	0	2132	8208	48	0.125708490545;0.115946018406;0.117065440438;0.120508122402;0.127371169666;0.128543696603;0.26045021421;0.212697694699;0.0736150959222;0.073840087571;0.0758879583353;0.103976714404;0.128545268248;0.146309276152;0.178975265687;0.255216354346;0.342184063624;0.38128191893;0.371153106522;0.363470575094;0.368068291148;0.30017958452;0.299143810646;0.296538997912;0.294093629582;0.292273958648;0.29106790…	0
13	AVPR1A	avpr1ab	Arginine vasopressin receptor 1A	ENSAMXG00000000726	KB871664.1	No_outliers	No_outliers	no	1163	0.00177083	0	0.533333	0	0.0258147	10964	1163	0.00045255	0	0.526316	0	0.0154266	5399	8	0.196156	0.115884	0.499816	0.00619094	0.188659	7638	0.00165998	0	0.5	0	0.0247341	0	1163	6541	12	0.122677943682;0.114859946139;0.108130099688;0.147307526096;0.197326803849;0.239472293106;0.249447652195;0.249945900135;0.25166304832;0.250930174612;0.250837737241;0.252694520613	0
		avpr1a	Paralog	ENSAMXG00000018142	KB871763.1	Choy-Pachon	No_outliers	no	1156	0.00247938	0	0.545455	0	0.0318867	15503	1140	0.00162228	0	0.478947	0	0.0255665	10730	10	0.463636	0.4104	1	0.0209199	0.328527	18344	0.00511671	0	1	0	0.057766	1	1138	18733	26	0.871200225545;0.853509620339;0.850644009191;0.852616314904;0.854052974081;0.855334463736;0.85662405535;0.857634248828;0.859071135537;0.859906159838;0.860296131547;0.860237097842;0.860260470279;0.863587807104;0.873833874402;0.878590146956;0.883211919043;0.905071078521;0.911732768902;0.907233280291;0.911117974668;0.906221723364;0.907493339757;0.943067472784;0.914708198895;0.912142041716	0
14	C11orf30	emsy	EMSY BRCA2-interacting transcriptional repressor [Source:ZFIN;Acc:ZDB-GENE-030131-7832]	ENSAMXG00000008821	KB882106.1	No_outliers	No_outliers	no	3006	0.00103062	0	0.503268	0	0.0154063	4612	3006	0.00127252	0	0.529412	0	0.024964	9884	20	0.147065	0.0294627	0.404523	0.00619094	0.158894	4556	0.00156517	0	0.5	0	0.0235204	0	3006	5929	45	0.89318829708;0.894396485476;0.863677238996;0.879950203186;0.936379058279;0.938863527587;0.935515924351;0.921821524976;0.839951313344;0.815083641869;0.830821954558;0.830457678001;0.830146013867;0.831473673529;0.830006895613;0.829424428015;0.829318932795;0.829223099401;0.829116556154;0.932746152801;0.899222782441;0.88245345641;0.884888351112;0.814703677972;0.814354020538;0.834494632266;0.837522529…	0
		emsy (1 of many)	Paralog	ENSAMXG00000008825	KB882106.1	No_outliers	No_outliers	no	378	0.00229104	0	0.294118	0	0.0236347	14558	378	0.00124494	0	0.470588	0	0.0241724	9797	4	0.183157	0.135363	0.455711	0.00619094	0.16596	6783	0.00271899	0	0.638889	0	0.0350369	0	378	12696	4	0.968766928897;0.970419416269;0.942224633991;0.93955834274	0
15	CACNA1D	cacna1db	Calcium voltage-gated channel subunit alpha1 D	ENSAMXG00000014965	KB871939.1	No_outliers	No_outliers	no	6308	0.00245468	0	0.525	0	0.0311546	15388	6308	0.00100541	0	0.521053	0	0.0215988	8951	46	0.146987	0.0645752	1	0.00619094	0.232791	4552	0.00226718	0	1	0	0.0326115	1	6308	10213	90	0.282998132248;0.283189162131;0.283256699766;0.283366991216;0.304972477612;0.0620362188727;0.16290001996;0.392465946514;0.309227679811;0.309225362179;0.346753283817;0.970624559571;0.970543166768;0.970507518871;0.970485819217;0.970603139174;0.971786921916;0.97237720208;0.972189437728;0.971954453495;0.971624526412;0.9708918122;0.970097076989;0.733782594423;0.683438060671;0.687050452482;0.7071231852…	0
16	CACNA1E	cacna1eb	Calcium voltage-gated channel subunit alpha1 E	ENSAMXG00000008956	KB882190.1	No_outliers	No_outliers	no	6031	0.00115299	0	0.529412	0	0.0192066	5634	6031	8.12e-05	0	0.189474	0	0.0033046	351	29	0.132151	0.0709761	1	0.00619094	0.204879	3758	0.000931332	0	1	0	0.0193184	1	6031	2611	77	0.427456008889;0.428302496114;0.429033620688;0.446372755816;0.446035846732;0.445662996331;0.445272631914;0.444857136264;0.443203882304;0.572677680258;0.586773471647;0.408460432248;0.408377454794;0.423426025351;0.423320889067;0.432617779679;0.433458126376;0.436217776951;0.426739846871;0.406869696593;0.406238595371;0.405519004289;0.405463913073;0.410580080273;0.405607435263;0.406289103189;0.4937923…	0
		cacna1e	Paralog	ENSAMXG00000014702	KB871939.1	No_outliers	No_outliers	no	6505	0.00144543	0	0.529412	0	0.0202657	8137	6505	0.000665402	0	0.424837	0	0.0137268	7153	51	0.285692	0.0964051	0.934076	2.34188e-17	0.352762	12926	0.00275111	0	0.95	0	0.0425001	0	6505	12845	105	0.735000060744;0.735434337549;0.691848808298;0.691319874803;0.635826108884;0.643658968851;0.565624871286;0.548057186436;0.550733768847;0.567584274504;0.700078360122;0.704615633304;0.708991899646;0.724096389081;0.691075902316;0.585920853139;0.575774078682;0.551860119603;0.553868430151;0.450481731862;0.43306905164;0.397281357939;0.396900876991;0.49022589102;0.478612729884;0.471923691098;0.464950457…	0
17	CACNB2	cacnb2b	calcium voltage-gated channel auxiliary subunit beta 2	ENSAMXG00000013243	KB871840.1	No_outliers	No_outliers	no	1626	0.00123537	0	0.362637	0	0.0183749	6325	1626	0.000361684	0	0.20915	0	0.00842198	4341	9	0.343898	0.0952381	1	2.34188e-17	0.399508	15462	0.00238657	0	1	0	0.0410212	1	1626	10893	23	0.141037348839;0.141245169643;0.243795181114;0.243461650017;0.192814440397;0.253547043843;0.254364041152;0.255251021517;0.246614975737;0.238124656442;0.0811703658113;0.106620271364;0.10568790339;0.105581503403;0.10432700409;0.105295820873;0.112914644173;0.116374449355;0.119808777651;0.124742553264;0.130123782667;0.144652359425;0.138092024386	0
		cacnb2a	Paralog	ENSAMXG00000010460	KB872087.1	No_outliers	No_outliers	no	1660	0.00135137	0	0.525	0	0.0209434	7359	1630	0.000320126	0	0.189474	0	0.00751448	3805	8	0.0965289	0.0491811	0.310345	0.00619094	0.105062	2070	0.000981839	0	0.446429	0	0.015803	0	1630	2827	23	0.751864509089;0.613820734665;0.615403753127;0.447684075215;0.445679385205;0.827599448414;0.828144763616;0.521788830815;0.360656051058;0.622414364547;0.541614148461;0.543495547697;0.637905083272;0.508717003939;0.502808325649;0.490997421782;0.482939583929;0.472686887157;0.463348190739;0.445153497961;0.438225302325;0.435427698582;0.432932301039	0
18	CAPRIN1	caprin1a	Cell cycle associated protein 1	ENSAMXG00000005142	KB872467.1	No_outliers	No_outliers	no	1996	0.00266947	0	0.533333	0	0.0320599	16348	1996	0.00129071	0	0.325	0	0.0171577	9939	15	0.385153	0.216507	0.889811	0.0709761	0.306921	16751	0.00397659	0	0.9	0	0.0490475	0	1996	16995	37	0.270541954029;0.271489243231;0.305286690835;0.31757460552;0.320483727321;0.337062460616;0.342839976338;0.34067592063;0.332917664594;0.333935471503;0.341536883653;0.339992466597;0.327329970713;0.3281791549;0.500324198645;0.501033679668;0.500427340333;0.49844938613;0.490587673557;0.490351679197;0.488408742023;0.488637524419;0.483413122517;0.483417026173;0.483407479217;0.483519087636;0.483623036575…	0
		caprin1	Paralog	ENSAMXG00000006601	KB871757.1	No_outliers	No_outliers	no	2037	0.00202199	0	0.5	0	0.0249258	12851	2041	0.00027492	0	0.125	0	0.00557526	3139	13	0.15345	0.135363	0.738372	0.00619094	0.198543	4933	0.00160321	0	0.796296	0	0.0240182	0	2037	6160	36	0.393267426536;0.272825255419;0.227557691107;0.109385136709;0.109310823221;0.109138055271;0.10983965155;0.110684648012;0.111671587248;0.172531845603;0.194619200646;0.207234634548;0.209467201275;0.147930839831;0.14663636434;0.145454064119;0.205454952409;0.204487716003;0.203543900607;0.29415878904;0.283517226759;0.19360922065;0.192977245481;0.189567783782;0.204307928803;0.20350294941;0.139044271213…	0
19	CC2D1A	cc2d1a	Coiled-coil and C2 domain containing 1A	ENSAMXG00000012041	KB871612.1	No_outliers	No_outliers	no	2623	0.00273094	0	0.533333	0	0.0292987	16610	2658	0.00101435	0	0.505263	0	0.0196861	8997	27	0.12729	0.0625	0.60177	0.00248074	0.175738	3507	0.00232997	0	0.697531	0	0.0285	0	2623	10580	52	0.904077007501;0.902669299961;0.900116682717;0.900028271657;0.861252323792;0.86072740287;0.860598514354;0.860443450573;0.860301565277;0.860163758889;0.860022578643;0.859849703834;0.877180299633;0.877309404835;0.877429893065;0.877668950679;0.822880868193;0.822743840864;0.822745957686;0.79583551988;0.795103507276;0.789174151158;0.789306993965;0.789892870901;0.782893360811;0.775560950611;0.774858550…	0
		cc2d1a	Paralog	ENSAMXG00000018501	KB872025.1	No_outliers	No_outliers	no	633	0.00206507	0	0.503268	0	0.0283587	13127	633	0.00106427	0	0.336842	0	0.0189039	9195	6	0.250391	0.17573	0.78247	0.00619094	0.276612	10990	0.00294892	0	0.8	0	0.0388918	0	633	13807	15	0.190050399138;0.184612412711;0.170436366948;0.174588191446;0.176888738836;0.153358092986;0.144726214312;0.131605147627;0.13823672006;0.160369701706;0.212964187111;0.147831920584;0.149812705226;0.151817183628;0.173843037367	0
20	CCT4	cct4	Chaperonin containing TCP1 subunit 4	ENSAMXG00000003076	KB882301.1	No_outliers	Choy-Pachon	no	1856	0.000628069	0	0.470588	0	0.0139022	1869	1856	0.000107759	0	0.1	0	0.00328089	606	6	0.702803	0.838709	1	0.00619094	0.328374	19980	0.00233263	0	1	0	0.0446769	1	1856	10591	24	0.284647978192;0.293030704242;0.299209646086;0.308970848136;0.316750802469;0.322919143578;0.327493802123;0.266114260725;0.212288106592;0.272499336458;0.26951463327;0.26455082193;0.270112553315;0.331404616718;0.330394060226;0.320175927828;0.318845700149;0.33729245986;0.252154075369;0.299714505335;0.228354872011;0.225841113083;0.257956315792;0.350788286063	0
21	CDC42BPB	cdc42bpb	CDC42 binding protein kinase beta	ENSAMXG00000019172	KB882221.1	No_outliers	No_outliers	no	5330	0.00156808	0	0.529412	0	0.0241201	9268	5330	0.000785611	0	0.529412	0	0.0202632	7947	29	0.150766	0.10245	0.42464	0.00619094	0.146613	4758	0.00146394	0	0.5	0	0.0232353	0	5330	5350	59	0.247222595301;0.450536416298;0.450379830518;0.450573659002;0.387180773838;0.383896237661;0.386106349514;0.387753487805;0.388793126143;0.389104242345;0.367282583979;0.365105745731;0.364512849849;0.396692933423;0.388341992145;0.388197714917;0.387678576339;0.348027408759;0.344473990998;0.343395493564;0.349796638135;0.378448716124;0.381459883832;0.384146648537;0.387652485315;0.404148172406;0.3934598…	0
22	CEP41	cep41	Centrosomal protein 41	ENSAMXG00000011660	KB871793.1	No_outliers	No_outliers	no	977	0.00212401	0	0.5	0	0.0238654	13543	977	0.000318435	0	0.111111	0	0.00574506	3787	11	0.241187	0.0709761	0.944581	0.00619094	0.34413	10448	0.00331514	0	0.95	0	0.0470375	0	977	15218	18	0.338813317912;0.339115913523;0.33528523581;0.191741671161;0.191822537933;0.190831865786;0.190672578392;0.192253342834;0.190616091474;0.193731166109;0.193588785555;0.19319242568;0.192783717664;0.192083384961;0.191034222583;0.189746065632;0.188153391112;0.186315460022	0
23	CGNL1	cgnl1	Cingulin like 1	ENSAMXG00000014800	KB882082.1	No_outliers	No_outliers	no	2963	0.00226954	0	0.538462	0	0.0286775	14433	2963	0	0	0	0	0	1	27	0.263316	0.135363	1	0.00619094	0.320552	11724	0.00270231	0	1	0	0.0403273	2	2963	12599	43	0.294682808852;0.29514039935;0.295640059176;0.296049668593;0.295856201857;0.297203576868;0.299111605648;0.301894573633;0.304895254318;0.306422668006;0.303437578155;0.293178046233;0.30302711212;0.299696229265;0.297774562336;0.297250550308;0.291879458133;0.293335222865;0.340804328929;0.343868176866;0.348583944545;0.479190810218;0.473744790942;0.418055798613;0.419828144971;0.430225994561;0.458295930…	0
		cgnl1	Paralog	ENSAMXG00000012217	KB871636.1	No_outliers	No_outliers	no	462	0.00196644	0	0.294118	0	0.0221815	12461	462	0	0	0	0	0	1	4	0.0739658	0.0771547	0.135363	0.00619094	0.0459884	1228	0.00108225	0	0.166667	0	0.0123483	0	462	3281	7	0.591466302891;0.542661783629;0.535976665506;0.525000271604;0.438445001992;0.317290138028;0.317971954956	0
24	CHRNA7	chrna7	Cholinergic receptor nicotinic alpha 7 subunit	ENSAMXG00000007260	KB871688.1	No_outliers	No_outliers	no	1490	0.00195562	0	0.522876	0	0.0256539	12379	1490	0.000290155	0	0.189474	0	0.0066647	3347	13	0.209626	0.0591398	1	0.00619094	0.33068	8503	0.00252521	0	1	0	0.039046	1	1490	11667	24	0.586178093809;0.586160447421;0.58602486606;0.591606107076;0.590916898804;0.590254338317;0.58950656363;0.432344500257;0.431444751779;0.430484056244;0.429456328446;0.453394803326;0.443263980242;0.223832303961;0.224751420645;0.235647105097;0.235491898873;0.235296968105;0.234863867898;0.234197784993;0.233369823069;0.23148219373;0.229859512203;0.227568938684	0
25	CIB2	cib2	Calcium and integrin binding family member 2	ENSAMXG00000017917	KB871579.1	No_outliers	No_outliers	no	557	0.00276927	0	0.470588	0	0.0328985	16732	557	0.000179533	0	0.1	0	0.00423333	1686	5	0.12827	0.172728	0.239732	0.00619094	0.101973	3564	0.00182525	0	0.35	0	0.0224663	0	557	7552	12	0.508284339486;0.682732590117;0.71784685898;0.725966198953;0.733334241225;0.763068788393;0.767784682061;0.771349816317;0.774090571922;0.777882243002;0.784550401711;0.796095860782	0
26	CNR1	cnr1	Cannabinoid receptor 1	ENSAMXG00000024959	KB882200.1	No_outliers	No_outliers	no	1440	0.000838326	0	0.503268	0	0.0191515	3160	1440	0	0	0	0	0	1	3	0.447696	0.605471	0.645833	0.0917837	0.252207	18102	0.000974151	0	0.666667	0	0.0240393	0	1440	2797	9	0.493543731049;0.49097260032;0.482629475991;0.478527331146;0.478636087935;0.479499801847;0.50554752095;0.499548021216;0.497302580923	0
27	CNTN5	cntn5	Contactin 5	ENSAMXG00000005969	KB871659.1	No_outliers	No_outliers	no	3174	0.00183764	0	0.503268	0	0.024607	11480	3207	0	0	0	0	0	1	25	0.365919	0.170232	1	2.34188e-17	0.388087	16211	0.00316373	0	1	0	0.0478435	4	3174	14645	52	0.517047510316;0.516761054389;0.516821254237;0.516885697668;0.51673307578;0.516360525768;0.515923367747;0.540534988198;0.353820986873;0.35723315517;0.332167069456;0.333061083229;0.388505542371;0.555576409669;0.439113823101;0.594674645468;0.590871393712;0.491498755764;0.533150278129;0.530984407877;0.528699836248;0.52631426356;0.621574519447;0.623830552302;0.581220711039;0.584768983644;0.3035927084…	0
28	CNTN6	cntn6	Contactin 6	ENSAMXG00000006223	KB871868.1	No_outliers	No_outliers	no	2868	0.00183797	0	0.525	0	0.0232412	11483	2887	0	0	0	0	0	1	24	0.249301	0.0709761	1	0	0.345973	10937	0.00244702	0	1	0	0.0396623	1	2859	11233	59	0.734175458031;0.733088623644;0.731424065671;0.729611206023;0.737280887154;0.740522003207;0.794270288227;0.79470478846;0.790059076893;0.82842481327;0.829305475517;0.830193142959;0.863734617377;0.927910043634;0.925413630642;0.922553426645;0.917280952884;0.907023536533;0.90619030575;0.905342793855;0.889605293211;0.887372787123;0.886653851511;0.885945308387;0.923125887687;0.93799585847;0.94021638834…	0
29	CNTNAP4	cntnap3*	orthologue of CNTNAP4: contactin associated protein like 4	ENSAMXG00000019308	KB882132.1	No_outliers	No_outliers	no	3363	0.00291037	0	0.525	0	0.0336232	17215	3378	0.000920789	0	0.294118	0	0.0139819	8590	35	0.293956	0.199354	0.882965	0.00619094	0.289598	13325	0.0039041	0	0.9	0	0.0481339	0	3363	16863	70	0.704641482258;0.704948070098;0.705483382885;0.70622005373;0.70684201889;0.703286199017;0.338834135233;0.335395298172;0.332127924221;0.329184421684;0.107380350285;0.107374838426;0.107462894364;0.123442819484;0.124639012088;0.125258396241;0.125717354127;0.177938234953;0.177619393326;0.179150042437;0.180539615011;0.180181191166;0.159822491841;0.149590781365;0.149642098831;0.149661134048;0.149647864…	0
30	CTCF	ctcf	CCCTC-binding factor	ENSAMXG00000020494	KB882212.1	No_outliers	No_outliers	no	4443	0.00105181	0	0.503268	0	0.0189132	4788	4443	0.00127299	0	0.526316	0	0.0255559	9885	20	0.243123	0.135363	0.575105	0.00619094	0.225756	10559	0.00169805	0	0.611111	0	0.0279821	0	4443	6765	73	0.37924810868;0.380393006377;0.382755483815;0.383225788252;0.384514609429;0.385646254256;0.387723842744;0.390514974969;0.395667858723;0.397722319573;0.417436239544;0.41517165393;0.414285639229;0.412214306978;0.41549872621;0.458726124721;0.478308901439;0.55611446199;0.557623017212;0.558600959975;0.561632419517;0.58791479992;0.686911239907;0.676325768147;0.775591875305;0.789267063721;0.793445620028…	0
31	CTNNB1	ctnnb1	Catenin beta 1	ENSAMXG00000000198	KB882133.1	No_outliers	No_outliers	no	2292	0.000616524	0	0.424837	0	0.0147444	1806	2292	8.27e-05	0	0.189474	0	0.00395683	365	7	0.407891	0.262955	1	0.00619094	0.39283	17315	0.00131617	0	1	0	0.031379	1	2292	4488	11	0.119606227198;0.119150163244;0.118617407014;0.118032682276;0.146921404213;0.152497057109;0.186077539076;0.116986037137;0.11506666413;0.109075311231;0.113003654175	0
32	CTTNBP2	cttnbp2	Cortactin binding protein 2	ENSAMXG00000000388	KB882209.1	No_outliers	No_outliers	yes	4549	0.00193098	0	0.503268	0	0.025142	12189	4549	0	0	0	0	0	1	33	0.282715	0.111535	1	0.00619094	0.338228	12764	0.00240983	0	1	0	0.0386605	2	4549	11007	62	0.0944397492482;0.0913636153801;0.0469768317592;0.0458415002544;0.0454413101575;0.0450858727693;0.0451933993944;0.044975162441;0.044696771647;0.0466822101047;0.0503554822827;0.0492340776544;0.0483435184811;0.0421263438963;0.0417824605058;0.0409481905063;0.0405729149189;0.0412509427023;0.041843832661;0.0423047700808;0.042597633618;0.042973522683;0.0450002783024;0.0396706261399;0.0395622366036;0.03…	39
33	CUL7	cul9*	orthologue of CUL7: cullin 7	ENSAMXG00000015487	KB882107.1	No_outliers	No_outliers	no	7755	0.0014436	0	0.529412	0	0.0221404	8124	7755	0.000269436	0	0.189474	0	0.00539046	3041	45	0.400732	0.347813	1	0.00619094	0.376997	17144	0.00265079	0	1	0	0.0432258	1	7755	12327	92	0.581016610751;0.717752896453;0.731501308056;0.709625029834;0.711912386431;0.789393735777;0.762679191598;0.610046429735;0.604536803981;0.582684024031;0.542109448339;0.480973743588;0.48158038197;0.480867266216;0.481833170042;0.563156555631;0.47839255934;0.478034776632;0.477823414531;0.443576107353;0.443228355604;0.44281033568;0.442399757881;0.442247146567;0.442083483428;0.441997824768;0.4419022182…	0
34	CUX1	cux1 (1 of many)	cut-like homeobox 1 [Source:HGNC Symbol;Acc:HGNC:2557]	ENSAMXG00000014925	KB882254.1	No_outliers	No_outliers	yes	3138	0.00250945	0	0.529412	0	0.0289626	15644	3144	0.000896286	0	0.268421	0	0.0138336	8474	31	0.255853	0.0917837	0.889811	0.00619094	0.307178	11288	0.00347665	0	0.9	0	0.0450418	0	3138	15750	75	0.791465971194;0.795584221476;0.776850831858;0.773122874335;0.773906185776;0.774833527492;0.764559794575;0.760404346321;0.76536594262;0.768200894785;0.767477819617;0.764379767117;0.727781538718;0.721815477368;0.718998289121;0.710797368792;0.709781479017;0.709631191538;0.709132491936;0.708287076775;0.48552537143;0.454382105508;0.454436657834;0.455215621868;0.621565448781;0.632228929106;0.624973572…	16
		cux1a	Paralog	ENSAMXG00000008817	KB882272.1	No_outliers	No_outliers	no	3940	0.00146409	0	0.5	0	0.0225583	8320	3940	2.54e-05	0	0.1	0	0.00159293	26	24	0.353423	0.225628	1	0.00619094	0.376168	15808	0.002373	0	1	0	0.0408258	4	3940	10817	55	0.247013863833;0.342541092251;0.350316630508;0.376914888003;0.157641490417;0.159497182511;0.142963322647;0.145686468032;0.14770576657;0.13589483018;0.141000090751;0.0833639609192;0.0625254096277;0.0627085972038;0.0633819696305;0.063959045953;0.0653893796809;0.0660083907293;0.0666058724241;0.0671502983025;0.0677595622791;0.0729526470664;0.0745816666411;0.0758721561893;0.0768689833856;0.07886147623…	0
35	DAPP1	dapp1	Dual adaptor of phosphotyrosine and 3-phosphoinositides 1	ENSAMXG00000017590	KB872034.1	No_outliers	No_outliers	no	735	0.000151171	0	0.111111	0	0.0040956	134	735	0.000136054	0	0.1	0	0.00368605	1034	2	0.475386	0.475386	0.944581	0.00619094	0.469195	18509	0.0013681	0	0.95	0	0.0350745	0	735	4791	5	0.274956185055;0.190460015571;0.217773603463;0.194560639508;0.20309104063	0
36	DDX3X	ddx3a	DEAD-box helicase 3, X-linked	ENSAMXG00000002569	KB871578.1	No_outliers	No_outliers	no	2231	0.000404651	0	0.125	0	0.00675097	840	2231	0.000224115	0	0.1	0	0.00472877	2364	13	0.443272	0.0148356	1	0.00619094	0.47156	18005	0.00277716	0	1	0	0.0497651	2	2231	12983	29	0.181015311153;0.181146641094;0.11311471285;0.11366484795;0.632420476954;0.748111688597;0.744723168867;0.731516546664;0.714145004622;0.711349788332;0.708375621006;0.705222654957;0.702196669363;0.699520218992;0.7062427485;0.702858755826;0.691995566793;0.735819449715;0.742317419253;0.75214851881;0.859137635807;0.859549612289;0.85100513093;0.85160732876;0.840162825498;0.844904517345;0.845592922333;0…	0
		ddx3b	Paralog	ENSAMXG00000013396	KB882082.1	No_outliers	No_outliers	no	2169	0.00103358	0	0.366013	0	0.0171011	4636	2169	0.000305744	0	0.394737	0	0.0102451	3596	13	0.345798	0.199354	1	0.00619094	0.380801	15524	0.00227447	0	1	0	0.0404474	1	2169	10255	30	0.16641221379;0.185388663112;0.164064246672;0.163913524708;0.161498531491;0.174603086863;0.180064114911;0.199767994759;0.200384243689;0.19664141006;0.123697497628;0.123486487695;0.123545755625;0.123615177104;0.123954963197;0.0947707564656;0.0947127374056;0.0947148708332;0.0959867938693;0.0962371623787;0.0964409365521;0.0965886460758;0.0999027117887;0.100750448635;0.109522282844;0.106239208733;0.1…	0
37	DENR	denr	Density-regulated protein	ENSAMXG00000019387	KB882132.1	No_outliers	No_outliers	no	602	0.00210627	0	0.470588	0	0.0264507	13420	602	0.000629482	0	0.189474	0	0.0109029	6904	4	0.228691	0.146888	0.614795	0.00619094	0.250778	9687	0.00225175	0	0.722222	0	0.0333987	0	602	10126	10	0.284561407379;0.274307579255;0.264999069071;0.264467151491;0.262958118497;0.262794242597;0.262636649231;0.267244764101;0.26907785976;0.275714033962	0
38	DIP2A	dip2a	Disco interacting protein 2 homolog A	ENSAMXG00000000155	KB871858.1	No_outliers	No_outliers	no	3819	0.00311971	0	0.525	0	0.0313898	17787	4038	0.000267199	0	0.189474	0	0.0059199	3006	48	0.142155	0.0369489	0.868914	0.00619094	0.215302	4280	0.00264322	0	0.9	0	0.0331162	0	3819	12288	93	0.461780586826;0.384490744126;0.458862666967;0.49320168647;0.513586962166;0.513381206027;0.463847098864;0.465145084337;0.468903359946;0.474875350409;0.491981561227;0.493208595574;0.493072728688;0.49378990351;0.512256105539;0.509429840139;0.531936938526;0.521664386261;0.581931400157;0.580059629709;0.577833515372;0.575352397045;0.572861498695;0.570779504352;0.5685257839;0.566442465184;0.56469652302…	0
39	DISC1	NA	disrupted in schizophrenia 1	NA
40	DNMT3A	dnmt3a	DNA methyltransferase 3 alpha	ENSAMXG00000017013	KB882153.1	No_outliers	No_outliers	yes	3354	0.00117531	0	0.522876	0	0.0181434	5822	3397	0	0	0	0	0	1	25	0.298608	0.0709761	1	0.00619094	0.407929	13541	0.00250323	0	1	0	0.0440691	5	3354	11548	46	0.059574318244;0.0330684077178;0.0327847280882;0.107993860008;0.647404211945;0.843309843714;0.748601015014;0.22858717299;0.260892536115;0.547332889021;0.738916338385;0.733268953156;0.723483799414;0.701012506768;0.696189855298;0.690460829891;0.684031262502;0.673544436947;0.651975146272;0.783693734076;0.707045567575;0.697868344871;0.241585352431;0.261671869135;0.270034314067;0.172436325729;0.195108…	2
		dnmt3aa	Paralog	ENSAMXG00000001678	KB882297.1	No_outliers	No_outliers	no	2600	0.00109119	0	0.458333	0	0.0158349	5101	2600	0	0	0	0	0	1	18	0.29937	0.0123457	1	0.00619094	0.417262	13571	0.00237981	0	1	0	0.0431291	3	2600	10856	31	0.455392951808;0.780595966804;0.743809707912;0.743107259281;0.675354838686;0.664241225851;0.662650798415;0.661070051271;0.719136738342;0.717244517062;0.705339286861;0.6894177164;0.687601527115;0.685814982573;0.684859387611;0.775834161054;0.778252621475;0.780079557998;0.789155765668;0.829574721138;0.829454920318;0.601126242412;0.598565416165;0.640022853038;0.645319284668;0.603165294261;0.592868694…	0
41	DOCK8	dock8	dedicator of cytokinesis 8 [Source:ZFIN;Acc:ZDB-GENE-060503-743]	ENSAMXG00000007414	KB871688.1	No_outliers	No_outliers	yes	6000	0.00147601	0	0.525	0	0.0228105	8429	6000	0.000314036	0	0.268421	0	0.00783859	3735	36	0.27364	0.0917837	0.889811	0.00619094	0.313395	12293	0.00199028	0	0.9	0	0.0346691	0	6000	8519	84	0.556114168456;0.560456414771;0.559651788027;0.584901951866;0.519509924735;0.664974337691;0.666220463195;0.523304896228;0.318677060732;0.315372655389;0.313697576791;0.307741397536;0.197141569706;0.199400346909;0.1937842259;0.143999650184;0.143688661934;0.143298461726;0.208935869148;0.193367361973;0.183760115356;0.183117425641;0.129067330629;0.103301147567;0.103710209392;0.104130938136;0.128850629…	1
42	DPP10	dpp10	Dipeptidyl-peptidase 10	ENSAMXG00000024284	KB882312.1	No_outliers	No_outliers	no	2287	0.00187833	0	0.470588	0	0.0231654	11788	2287	0.000899808	0	0.294118	0	0.014442	8489	20	0.181663	0.0709761	0.828518	0.00619094	0.267258	6693	0.00237393	0	0.85	0	0.0342069	0	2287	10826	42	0.254388589869;0.236787141495;0.227380471398;0.200470038066;0.17144297344;0.171158866757;0.220446498587;0.221908228767;0.216614924893;0.250407203536;0.251298559789;0.252253364746;0.324122371595;0.2672289278;0.267015405533;0.266822665264;0.266630445794;0.266401354684;0.265744044821;0.26575203137;0.265739606149;0.281033364151;0.287431222562;0.357621032457;0.528746460309;0.594143987653;0.70412845969…	0
43	EFR3A	efr3a	EFR3 homolog A	ENSAMXG00000009584	KB871701.1	No_outliers	No_outliers	no	2360	0.00255712	0	0.533333	0	0.0317395	15864	2360	0.0001742	0	0.111111	0	0.00423234	1612	17	0.237661	0.262955	1	0.00619094	0.234423	10219	0.00220908	0	1	0	0.031235	1	2360	9858	39	0.233151731047;0.233734175134;0.1608205501;0.284265178343;0.282658555846;0.488305502627;0.188647365769;0.35930990866;0.343546776001;0.32197413887;0.235733160827;0.244864000162;0.260960112984;0.262766009727;0.412855628677;0.413743304852;0.581537883065;0.555891993751;0.606769658014;0.520680517668;0.417693366759;0.333216331555;0.313126428676;0.444752134372;0.440646716105;0.30181595912;0.300875308164…	0
44	EHMT1	ehmt1a	Euchromatic histone lysine methyltransferase 1	ENSAMXG00000016013	KB871637.1	No_outliers	No_outliers	yes	3220	0.0015181	0	0.503268	0	0.0227138	8830	3220	0.000915792	0	0.394737	0	0.0159604	8557	19	0.213418	0.0709761	0.819555	2.34188e-17	0.265397	8714	0.00196722	0	0.85	0	0.0308263	0	3220	8391	52	0.181194609227;0.240678073738;0.238693527403;0.250104031637;0.247437066323;0.24535199384;0.243221365082;0.240953851402;0.238956459942;0.242044454506;0.24768956929;0.237623021542;0.237251696482;0.234705771562;0.238202773263;0.322339368001;0.173820715839;0.173733502007;0.100632633852;0.0995023531016;0.0991314418837;0.0925585661246;0.102606885752;0.103462238029;0.131217479478;0.131815578288;0.174291…	8
45	ELAVL3	elavl3	ELAV like RNA binding protein 3	ENSAMXG00000000687	KB872303.1	No_outliers	No_outliers	no	765	0.000546797	0	0.20915	0	0.0106801	1455	765	0.000145243	0	0.111111	0	0.0040146	1172	2	0.0621104	0.0621104	0.0709761	0.0532446	0.00886575	893	0.000363108	0	0.111111	0	0.0060149	0	765	729	9	0.125056028545;0.124988608591;0.124917573692;0.177411991908;0.307070484903;0.306236830108;0.305506593825;0.30455783589;0.303423488394	0
46	ELP4	elp4	Elongator acetyltransferase complex subunit 4	ENSAMXG00000001232	KB872234.1	No_outliers	No_outliers	yes	992	0.00163481	0	0.424837	0	0.0194188	9850	978	0.000306748	0	0.1	0	0.00552999	3614	6	0.0389672	0.0135906	0.123264	0.00619094	0.043913	355	0.0010296	0	0.3	0	0.0125854	0	978	3027	34	0.861773081278;0.861626157549;0.831411152663;0.825551322944;0.825959570927;0.822878324948;0.856085499747;0.858930968426;0.861686380169;0.774070099975;0.87912996387;0.737224133259;0.735787352188;0.734240077872;0.725593875072;0.721455023498;0.722154369135;0.72238996277;0.723165245216;0.72416840115;0.724897865574;0.725663865207;0.534952900504;0.534924872294;0.533643265954;0.53180980843;0.03311455789…	7
47	EP400	ep400	E1A binding protein p400	ENSAMXG00000000356	KB871944.1	No_outliers	No_outliers	no	9102	0.00110804	0	0.529412	0	0.0206828	5246	9103	0.000261915	0	0.189474	0	0.00682706	2931	31	0.316744	0.239732	0.889811	0.00619094	0.261645	14422	0.00133034	0	0.9	0	0.0274694	0	9102	4574	103	0.347880083027;0.352736911972;0.355940109423;0.365719269228;0.369727789009;0.393290793582;0.429032689205;0.447980860299;0.449454642898;0.414847621549;0.373857877717;0.32585190437;0.305504214484;0.231318118704;0.222861436305;0.225643249214;0.227728547613;0.214078885739;0.212793266255;0.210258259171;0.209661029369;0.208766955154;0.209360476569;0.20946215034;0.209248143649;0.208969200043;0.208880205…	0
48	ETFB	etfb	Electron transfer flavoprotein beta subunit	ENSAMXG00000019397	KB872624.1	No_outliers	No_outliers	no	439	0.00159305	0	0.294118	0	0.0204863	9491	439	0.0002531	0	0.111111	0	0.00529699	2787	2	0.115884	0.115884	0.135363	0.0964051	0.0194789	2903	0.0010124	0	0.166667	0	0.0118147	0	439	2960	7	0.165497926009;0.099668311584;0.190280327053;0.18867718856;0.188532355235;0.18831775652;0.192762652922	0
49	FAM92B	fam92b	Family with sequence similarity 92 member B	ENSAMXG00000003337	KB882081.1	No_outliers	No_outliers	no	780	0.0036176	0	0.424837	0	0.0328433	18710	780	0.00104588	0	0.478947	0	0.0209395	9115	10	0.10073	0.0836906	0.289292	0.00619094	0.0870294	2235	0.00266916	0	0.583333	0	0.0287163	0	780	12422	26	0.885686942246;0.886784214277;0.888050694525;0.889486513317;0.905915215015;0.915943810589;0.919694708846;0.909146617091;0.907837015562;0.906548666144;0.88874041493;0.888478845871;0.888126688867;0.846601517377;0.846058305149;0.84546558116;0.845920342987;0.837534305823;0.84077418301;0.842115574166;0.845063483637;0.849671894471;0.85020830993;0.839881685577;0.837579449184;0.837198375774	0
50	FBN1	NA	Fibrillin 1	NA
51	FOXP2	foxp2	Forkhead box P2	ENSAMXG00000020959	KB882162.1	No_outliers	No_outliers	no	2008	0.000566286	0	0.470588	0	0.0131289	1558	2009	0	0	0	0	0	1	5	0.0970873	0.0367261	0.306878	0.00619094	0.112468	2092	0.00033744	0	0.333333	0	0.00850439	0	2008	654	22	0.419841373901;0.229068979704;0.308863446987;0.309347546874;0.0891069109694;0.0747286593909;0.156981914487;0.157274324041;0.15754319286;0.15780342877;0.15801225619;0.15821560315;0.158411677155;0.166933891599;0.166022161426;0.166254166236;0.166472017449;0.202305765466;0.199829003958;0.380444234607;0.385119358256;0.387089016314	0
52	GIGYF1	gigyf1	GRB10 interacting GYF protein 1	ENSAMXG00000003316	KB882131.1	No_outliers	No_outliers	yes	2608	0.00142252	0	0.494505	0	0.021947	7957	2608	7.67e-05	0	0.1	0	0.00276818	314	14	0.245737	0.10317	0.944581	0.00619094	0.298788	10724	0.00157323	0	0.95	0	0.0296382	0	2608	5991	30	0.358961151147;0.33555217751;0.330909438693;0.301822931517;0.320967831714;0.320796447574;0.320671460813;0.320489370162;0.279429521922;0.280306355753;0.282347085636;0.283245882097;0.286147350112;0.287502973018;0.286554070573;0.284846128032;0.281708980318;0.281443710097;0.280508108787;0.278672139805;0.161164501314;0.109368935843;0.0721159073085;0.100602190479;0.0573095806288;0.056439797492;0.055206…	1
		gigyf1	Paralog	ENSAMXG00000019988	KB871888.1	Choy-Pachon	Choy-Pachon	no	2822	0.00155408	0	0.522876	0	0.0248402	9146	2822	0.000958634	0	0.521053	0	0.0207124	8762	17	0.597314	0.705847	1	0.00619094	0.400423	19603	0.00439798	0	1	0	0.0591011	4	2822	17837	40	0.902443069359;0.905943872811;0.908188011419;0.909637480879;0.909073459846;0.897549786878;0.897599498205;0.897717165925;0.914158134861;0.896141731869;0.897474015311;0.897661245135;0.902190761755;0.907056030308;0.922774407507;0.942120104989;0.933220995335;0.933223929303;0.933114714962;0.931787953828;0.931120764183;0.93148664363;0.930824000662;0.928865475899;0.942382572999;0.941987860627;0.94175660…	0
53	GPC4	gpc4	glypican 4 [Source:ZFIN;Acc:ZDB-GENE-011119-1]	ENSAMXG00000008467	KB882260.1	No_outliers	No_outliers	no	1659	0.00155412	0	0.470588	0	0.0223937	9147	1659	0	0	0	0	0	1	13	0.25322	0.0148356	1	0.00619094	0.356828	11153	0.00230046	0	1	0	0.0395323	1	1659	10389	30	0.822985424545;0.929184555908;0.918278160656;0.896443137874;0.889387557213;0.884435822094;0.879232434573;0.67018111527;0.670221841973;0.670309590778;0.670514264666;0.671243082277;0.675133879319;0.691728216929;0.694837067179;0.702981004507;0.718055703501;0.739558713394;0.741183782776;0.692443194738;0.792165740875;0.802407668664;0.820784912841;0.821011226578;0.820913198518;0.820470373614;0.82058800…	0
54	GPHN	gphnb	Gephyrin	ENSAMXG00000018764	KB882202.1	No_outliers	No_outliers	no	2302	0.000553653	0	0.522876	0	0.013136	1493	2302	0	0	0	0	0	1	6	0.40047	0.254023	0.944291	2.34188e-17	0.411748	17138	0.00113428	0	0.944444	0	0.0295219	0	2302	3535	17	0.0934758062064;0.172917188539;0.164682610531;0.20347878689;0.135496762902;0.135580787814;0.135621492231;0.135615923808;0.234654559911;0.228078263705;0.137448596689;0.142277207411;0.140895392362;0.138882324951;0.218050916156;0.219623672491;0.212057743568	0
		gphna	Paralog	ENSAMXG00000011740	KB882084.1	No_outliers	Choy-Pachon	no	2364	0.00161864	0	0.529412	0	0.0260131	9710	2364	0	0	0	0	0	1	15	0.564595	0.579545	1	0.00619094	0.373617	19390	0.0037366	0	1	0	0.0543989	5	2364	16466	34	0.471451557186;0.474649988316;0.496135479884;0.494900045723;0.357865814261;0.36130217046;0.441037884301;0.347802948417;0.343697799314;0.338835809936;0.333649973996;0.330492437664;0.326459682917;0.323421292724;0.319445942407;0.576435438148;0.567530740384;0.557122790546;0.55144102735;0.473483276537;0.473063089534;0.425505905362;0.713242567211;0.754597091038;0.616514405436;0.619586818845;0.703671687…	0
55	GRIK2	grik2	Glutamate ionotropic receptor kainate type subunit 2	ENSAMXG00000001407	KB882126.1	No_outliers	No_outliers	no	2687	0.0013139	0	0.533333	0	0.0213485	7023	2687	3.72e-05	0	0.1	0	0.00192879	67	14	0.330258	0.184793	1	0.00619094	0.352382	14962	0.00190349	0	1	0	0.0355409	1	2687	8009	24	0.542723220366;0.542578253971;0.548123354469;0.99935227686;0.999347620989;0.999036939175;0.999983901318;0.999909966815;0.999917693486;0.985645489379;0.985516812532;0.985429903958;0.974120013922;0.756600422602;0.606865514909;0.607384864187;0.608143667199;0.608633974741;0.8730095932;0.877184093764;0.876784440057;0.87668372406;0.66948709156;0.669511429256	0
		grik2	Paralog	ENSAMXG00000004419	KB872049.1	No_outliers	No_outliers	no	2603	0.000612667	0	0.366013	0	0.0126749	1788	2603	7.68e-05	0	0.1	0	0.00277084	315	5	0.0654044	0.0709761	0.141104	0.00619094	0.0510764	985	0.000371366	0	0.222222	0	0.00770617	0	2603	751	19	0.155516749253;0.144056017383;0.145303324059;0.146431849855;0.147466461569;0.195084609665;0.195376869913;0.304607942418;0.308928418211;0.452443982259;0.454074714054;0.22788117808;0.232790271479;0.200574700409;0.0554979314923;0.136374204118;0.107734385484;0.107670306352;0.107241468515	0
56	GRIK5	grik5	Glutamate ionotropic receptor kainate type subunit 5	ENSAMXG00000018469	KB882139.1	No_outliers	No_outliers	no	2962	0.00142702	0	0.522876	0	0.0219	7992	2965	0.000168634	0	0.1	0	0.00410304	1529	18	0.339933	0.184793	1	0.00619094	0.366721	15312	0.00236886	0	1	0	0.040636	2	2962	10788	33	0.842594047897;0.854386469253;0.771170452841;0.768016007176;0.764355536878;0.759945231861;0.744304341365;0.738466444606;0.680114018685;0.61165522226;0.586562045183;0.586579261348;0.827556242981;0.856001941822;0.85578762483;0.845618771839;0.818744591417;0.819561296813;0.864993619119;0.968592165291;0.935880042006;0.928444266286;0.926662008462;0.91490777269;0.906819672256;0.901169037174;0.9013162344…	0
		grik5	Paralog	ENSAMXG00000014408	KB882167.1	No_outliers	No_outliers	no	1996	0.0019422	0	0.525	0	0.0251025	12282	1996	0.000673207	0	0.366013	0	0.0131969	7197	11	0.071696	0.02361	0.430649	0	0.118973	1162	0.0014359	0	0.555556	0	0.0205001	0	1996	5187	26	0.186600600296;0.184507990055;0.171482715056;0.171059219789;0.340129766948;0.337129178348;0.519139704689;0.51583566553;0.307340372128;0.304859106112;0.26389795531;0.157209090381;0.155584492593;0.212623434045;0.201809733481;0.204948939497;0.936520921821;0.934374563894;0.955045508588;0.993240139766;0.993223749473;0.993209245125;0.993455653834;0.993506741131;0.993432328281;0.993058764664	0
57	GRIN1	grin1b	glutamate receptor, ionotropic, N-methyl D-aspartate 1b [Source:ZFIN;Acc:ZDB-GENE-051202-2]	ENSAMXG00000016090	KB871637.1	No_outliers	No_outliers	no	2808	0.00352019	0	0.529412	0	0.0385982	18552	2808	0.0028569	0	0.526316	0	0.0337107	12032	18	0.173442	0.0371739	0.721911	0	0.264374	6162	0.00385237	0	0.766667	0	0.0435294	0	2808	16731	35	0.60416268194;0.604976271428;0.605816871777;0.606592215203;0.608517890723;0.997906973001;0.99905909299;0.999334611859;0.999180869662;0.999975531822;0.999980879138;0.999984588009;0.999974924834;0.99997501995;0.999978893392;0.999978958352;0.999979753773;0.999979908282;0.99996883799;0.999926161559;0.999892510439;0.999851043608;0.999770155758;0.999723599249;0.999703053147;0.999651618698;0.99964339273…	0
58	HECW2	hecw2b	HECT, C2 and WW domain containing E3 ubiquitin protein ligase 2	ENSAMXG00000009379	KB871977.1	No_outliers	No_outliers	no	4063	0.00121646	0	0.529412	0	0.0193873	6166	4073	0.000304961	0	0.442105	0	0.00821809	3583	24	0.276219	0.0491316	0.944581	0.00619094	0.357456	12417	0.00201321	0	0.95	0	0.0364279	0	4063	8666	55	0.36168120635;0.291856133065;0.294417144863;0.204333085443;0.627853514888;0.627428778269;0.711344115712;0.720671137728;0.715661890437;0.720246325868;0.68362845199;0.683416692609;0.684801777626;0.685335396612;0.685934775485;0.686581759952;0.686136835114;0.683548178952;0.682485116416;0.687106909466;0.633594211664;0.613482638025;0.605945362651;0.600867219613;0.591742977984;0.592944724921;0.609450784…	0
		hecw2	Paralog	ENSAMXG00000012171	KB872103.1	No_outliers	No_outliers	no	794	0.00297987	0	0.522876	0	0.0381058	17418	794	0.0023598	0	0.521053	0	0.0333229	11719	2	0.0752639	0.0752639	0.135363	0.0151648	0.0600991	1271	0.00260985	0	0.494444	0	0.0342534	0	794	12124	10	0.653516694489;0.650074301374;0.65595710348;0.657666448291;0.659330057612;0.659213683726;0.659164877052;0.640262157867;0.368839431501;0.436957427253	0
		hecw2a	Paralog	ENSAMXG00000012167	KB872103.1	No_outliers	No_outliers	no	1838	0.000391872	0	0.4	0	0.0108358	790	1838	0.000103087	0	0.189474	0	0.00441834	534	2	0.0385835	0.0385835	0.0709761	0.00619094	0.0323926	349	0.000253899	0	0.3	0	0.00756954	0	1838	444	8	0.307681902897;0.843502804396;0.843334330069;0.580396309345;0.475074707993;0.452906345782;0.535452949265;0.538233385776	0
59	HMGN1	NA	high mobility group nucleosome binding domain 1	NA
60	ITGB3	itgb3b	Integrin subunit beta 3	ENSAMXG00000001361	KB882279.1	No_outliers	No_outliers	no	2286	0.00220839	0	0.522876	0	0.0242766	14070	2264	0	0	0	0	0	1	27	0.265886	0.0204082	1	0.00619094	0.377575	11871	0.00367642	0	1	0	0.0511142	2	2264	16324	47	0.466858727655;0.494027472882;0.494811827398;0.494765930036;0.494843905854;0.523217966126;0.506873757306;0.48888779789;0.488452914283;0.386927132302;0.386928878807;0.386716997444;0.386715545083;0.262610561889;0.262192669043;0.261990685476;0.261738631908;0.264030585556;0.266154203408;0.269888085562;0.271577900844;0.270659135998;0.273628144403;0.28460181434;0.282837061173;0.273276814561;0.210821526…	0
61	KAT6A	kat6a	Lysine acetyltransferase 6A	ENSAMXG00000015159	KB871943.1	No_outliers	No_outliers	yes	5750	0.00169	0	0.525	0	0.023842	10310	5763	0	0	0	0	0	1	37	0.237821	0.0964051	1	0.00619094	0.307586	10231	0.00183834	0	1	0	0.0322554	2	5750	7620	95	0.301546310777;0.301952140678;0.302026678709;0.302556252351;0.303683745492;0.306292618458;0.784653339565;0.811568916479;0.373746209572;0.354047256172;0.362246740507;0.365699564923;0.369281377066;0.370935511548;0.385000929854;0.389940155932;0.393029583069;0.39756659342;0.401178141193;0.402873970585;0.40441561462;0.405386714721;0.40712841608;0.404592002355;0.426604735173;0.428168739201;0.4338010806…	8
62	KCNJ10	kcnj10 (1 of many)	potassium channel, inwardly rectifying subfamily J, member 10 [Source:HGNC Symbol;Acc:HGNC:6256]	ENSAMXG00000018055	KB872638.1	No_outliers	No_outliers	no	1251	0.00281595	0	0.529412	0	0.0325494	16912	1251	0.00186003	0	0.505263	0	0.025731	11140	15	0.205095	0.0709761	0.730066	0.00619094	0.245678	8209	0.00377135	0	0.75	0	0.0427307	0	1251	16539	27	0.499860295056;0.525036535719;0.60635313393;0.622586140952;0.575887804353;0.616864157182;0.639893231164;0.625206137049;0.590502579929;0.262009175883;0.265347909245;0.276705408416;0.30546580565;0.489310596513;0.484273424587;0.456162431574;0.223835315611;0.224103133295;0.224179530182;0.223848704457;0.226592376005;0.225573068685;0.229709422154;0.227166391981;0.225562104575;0.230605829079;0.227584546…	0
		kcnj10a	Paralog	ENSAMXG00000007999	KB871892.1	No_outliers	No_outliers	yes	1277	0.00147967	0	0.458333	0	0.0215505	8474	1277	0.0013151	0	0.394737	0	0.0196619	10000	8	0.176095	0.0624331	0.646829	0.00619094	0.224014	6325	0.00202379	0	0.722222	0	0.0304201	0	1277	8722	21	0.256430518783;0.255498628355;0.254214088657;0.254831595599;0.253549806395;0.281563891548;0.272876339902;0.244947548191;0.24073340577;0.0609455989019;0.0607880354882;0.0606864827391;0.0605510456168;0.0603929247205;0.0603398269492;0.0467655249559;0.048222923648;0.049435082381;0.0505954342933;0.0514629387431;0.0533259733248	3
63	KCNQ2	kcnq2b	Potassium voltage-gated channel subfamily Q member 2	ENSAMXG00000017504	KB882171.1	No_outliers	No_outliers	no	1119	0.00182273	0	0.522876	0	0.0248771	11361	1119	0.000351583	0	0.268421	0	0.00884463	4215	8	0.23507	0.142194	0.819555	0.00619094	0.247513	10074	0.00196976	0	0.85	0	0.0307137	0	1119	8409	21	0.277274630212;0.380415474587;0.374790172319;0.370970320406;0.371943073075;0.372989248568;0.372715186868;0.372605293867;0.372401553191;0.331028389087;0.327290073436;0.323874209732;0.392006928753;0.36405997991;0.37705100293;0.3737101436;0.372919750792;0.37102090764;0.377655152174;0.377386295727;0.375844343379	0
		kcnq2	Paralog	ENSAMXG00000000220	KB882211.1	No_outliers	No_outliers	no	2088	0.00320615	0	0.470588	0	0.0320541	18002	2088	0.00129155	0	0.442105	0	0.0187799	9942	20	0.231317	0.152798	0.627329	0.00619094	0.2305	9851	0.00352868	0	0.722222	0	0.0414456	0	2088	15910	59	0.470337295382;0.670501644827;0.674167293553;0.676532453269;0.680430245477;0.508252292353;0.508231107601;0.497445334781;0.596976195864;0.598415830318;0.52498425012;0.523780020973;0.522633700576;0.506962087995;0.499660536135;0.481457803125;0.482737705802;0.496841688316;0.499810778421;0.500596568216;0.501553022831;0.504959339299;0.54009589748;0.556451556414;0.558582216826;0.536294250406;0.537211302…	0
		kcnq2a	Paralog	ENSAMXG00000000940	KB882161.1	No_outliers	No_outliers	no	739	0.00175847	0	0.424837	0	0.022055	10859	738	0.000706034	0	0.521053	0	0.0191672	7425	6	0.0278548	0.0221491	0.0688688	0.00619094	0.0222907	200	0.00127959	0	0.477778	0	0.0195105	0	737	4304	12	0.794185288461;0.810815387023;0.860921886054;0.566623129499;0.580145366642;0.589843519662;0.588659228339;0.587638075525;0.558964919428;0.557102388863;0.555704128232;0.554024617002	0
64	KCNQ3	kcnq3	Potassium voltage-gated channel subfamily Q member 3	ENSAMXG00000011934	KB871741.1	No_outliers	No_outliers	no	928	0.000571367	0	0.294118	0	0.0110919	1584	933	0.000107181	0	0.1	0	0.0032721	598	4	0.275243	0.0750993	0.944581	0.00619094	0.389801	12366	0.00136433	0	0.95	0	0.0321527	0	905	4765	7	0.3729392794;0.374359419921;0.650597075529;0.494485812865;0.969184812696;0.97016719027;0.971304886298	0
65	KDM5C	kdm5c	Lysine demethylase 5C	ENSAMXG00000012757	KB871817.1	No_outliers	No_outliers	no	6298	0.00120414	0	0.525	0	0.0201418	6062	6298	0.000930436	0	0.522876	0	0.0213062	8641	25	0.15078	0.0709761	0.609683	0	0.194113	4761	0.00133839	0	0.65	0	0.0237521	0	6298	4626	65	0.509665218206;0.50691832894;0.47609151475;0.476698598536;0.477265643125;0.477777710352;0.478170044333;0.478493187995;0.476159748938;0.475426031775;0.578303203341;0.392533031074;0.459794225619;0.441741239963;0.438214762252;0.431336411798;0.413093116541;0.659361578605;0.549638309324;0.549924523155;0.514078917762;0.580598221892;0.555006242418;0.514214086409;0.454735481635;0.445215863312;0.442405910…	0
66	KDM6B	kdm6bb	Lysine demethylase 6B	ENSAMXG00000019968	KB871888.1	No_outliers	No_outliers	no	4857	0.00183754	0	0.522876	0	0.0239809	11478	4860	0	0	0	0	0	1	36	0.279572	0.0712023	1	0.00619094	0.347701	12603	0.00239897	0	1	0	0.0390849	3	4857	10952	78	0.302761508452;0.285822212071;0.28706821393;0.287823645304;0.287926869737;0.288143374743;0.253475620332;0.256809844043;0.243992531459;0.243619887428;0.242846189321;0.242637402287;0.275896414106;0.267463174338;0.262350548517;0.25950601911;0.25696509379;0.254313456252;0.211375154608;0.164603625059;0.16455124065;0.164541510832;0.164375628536;0.163979829567;0.163517252098;0.162769529906;0.16198956564…	0
		kdm6b	Paralog	ENSAMXG00000002734	KB882131.1	No_outliers	No_outliers	yes	5715	0.000686474	0	0.470588	0	0.0144066	2212	5715	0.000356506	0	0.189474	0	0.00751693	4275	29	0.505893	0.62343	1	0.00619094	0.41608	18868	0.00276125	0	1	0	0.0479156	1	5715	12902	76	0.0147964852791;0.0147806783894;0.0157044033902;0.0176616930283;0.021753144483;0.0214837634006;0.0195252343431;0.0120753885049;0.0122028507073;0.012259710043;0.0123493020095;0.0124258571631;0.0124900151163;0.012538576596;0.012595124973;0.0126856624884;0.0128848277859;0.0133245546618;0.0144421765761;0.018058056545;0.0196973922394;0.0208154941131;0.0219311647521;0.022877257724;0.0229571028047;0.022…	76
67	KIAA1586	NA	KIAA1586	NA
68	KIAA2022	si:dkey-114c15.7	si:dkey-114c15.7 [Source:ZFIN;Acc:ZDB-GENE-110411-102]	ENSAMXG00000007091
69	KIRREL3	kirrel3	Kin of IRRE like 3 (Drosophila)	ENSAMXG00000008024	KB882141.1	No_outliers	No_outliers	no	2284	0.00173515	0	0.424837	0	0.0225897	10684	2284	0.000426036	0	0.294118	0	0.00906997	5096	19	0.272747	0.111535	0.941478	0.00619094	0.330343	12243	0.00268535	0	0.95	0	0.0411644	0	2284	12512	38	0.716096294315;0.717885990739;0.721375945611;0.723194846904;0.728873879884;0.23189052858;0.220703145643;0.212019088838;0.102995373404;0.0942782258097;0.0791907232651;0.0605571898076;0.731743833677;0.72355312222;0.724944905161;0.726022513727;0.879383905524;0.495536270551;0.519259502271;0.515262962362;0.944498107234;0.944630310868;0.917583260538;0.6688895122;0.165157776636;0.170237240542;0.17114841…	0
		kirrel3a	Paralog	ENSAMXG00000006380	KB882085.1	No_outliers	No_outliers	no	1793	0.00109358	0	0.424837	0	0.0169746	5124	1793	0.000173514	0	0.111111	0	0.0042438	1599	10	0.146487	0.00619094	0.944581	0.00619094	0.276229	4528	0.00120152	0	0.95	0	0.0247584	0	1793	3886	28	0.401617725553;0.373665176537;0.37824427427;0.771155865629;0.779282283099;0.5343038302;0.531118938581;0.715136381469;0.700270009197;0.686912537045;0.451514762625;0.45114786535;0.450228296033;0.449872559639;0.449445967982;0.44897579717;0.44858823374;0.448084442938;0.864164534385;0.726451106244;0.723625278933;0.69434628673;0.671362985671;0.669669693138;0.536376942904;0.537084771723;0.538035750232;0…	0
70	KMT2E	kmt2e	Lysine methyltransferase 2E	ENSAMXG00000006334	KB871730.1	No_outliers	No_outliers	no	4787	0.000548057	0	0.529412	0	0.0139319	1462	4785	0.00216211	0	0.525	0	0.0301377	11523	30	0.207969	0.184364	0.677331	0.00619094	0.160558	8389	0.00196036	0	0.722222	0	0.0279203	0	4717	8338	69	0.0791717710035;0.47456619194;0.470842034866;0.448721984084;0.463266046101;0.464628402135;0.467202781744;0.520311506683;0.517069897554;0.515078133131;0.464550355287;0.359207306537;0.357191078625;0.349627968104;0.35024801559;0.353842084546;0.357227458716;0.398125781758;0.475660825573;0.480059763031;0.924333972578;0.928055046982;0.935618181994;0.911880687281;0.911315304671;0.911836156902;0.91087468…	0
71	LAMB1	lamb1b	Laminin subunit beta 1	ENSAMXG00000005792	KB871833.1	No_outliers	No_outliers	no	4763	0.00211864	0	0.529412	0	0.0284987	13507	4763	0.000612175	0	0.505263	0	0.0172563	6779	36	0.28237	0.286865	1	0.00619094	0.278478	12747	0.00262623	0	1	0	0.0371055	1	4763	12206	79	0.861952574256;0.894863831285;0.894994550551;0.793530200713;0.792477583637;0.791566654068;0.791527161463;0.791340235816;0.77202958129;0.771573074199;0.770811145664;0.76971863742;0.762083919673;0.760473128924;0.758794779177;0.757123456423;0.755402409214;0.753615982601;0.75100431633;0.749885413797;0.748671378295;0.747299991041;0.69971578759;0.701429081219;0.70209164638;0.703167824016;0.732798425921…	0
		lamb1a	Paralog	ENSAMXG00000000835	KB882100.1	No_outliers	No_outliers	NA	5225	0.00183244	0	0.522876	0	0.0251051	11437	5225	0.000121884	0	0.268421	0	0.00542936	819	39	0.287502	0.141104	1	0.00619094	0.336364	13026	0.00247262	0	1	0	0.0392901	4	5225	11383	NA	NA	NA
72	LMX1B	lmx1bb	LIM homeobox transcription factor 1 beta	ENSAMXG00000014691	KB882113.1	No_outliers	No_outliers	no	1194	0.000892946	0	0.424837	0	0.0160181	3560	1194	0	0	0	0	0	1	6	0.227226	0.0556203	1	0.00619094	0.355263	9601	0.00135516	0	1	0	0.0305289	1	1194	4709	13	0.881508067439;0.879665111874;0.879656641096;0.155933023158;0.146211857136;0.136528587345;0.130457518936;0.121049460777;0.120580602806;0.170134604306;0.130889347465;0.130619936105;0.130348554012	0
		lmx1ba	Paralog	ENSAMXG00000009021	KB882182.1	No_outliers	No_outliers	no	1200	0.00101852	0	0.424837	0	0.0178335	4510	1200	0	0	0	0	0	1	6	0.243969	0.10585	1	0.00619094	0.351264	10617	0.00143519	0	1	0	0.0308571	1	1200	5183	18	0.0511689752184;0.0514424794622;0.0517290821697;0.0520224546259;0.0523031612466;0.0525712096076;0.0527115021434;0.0599937881746;0.0603763197874;0.11213425072;0.111928905089;0.111444122965;0.0946476858132;0.094148325108;0.0936601361039;0.111065203327;0.111053263736;0.111054070929	0
73	LZTR1	lztr1	Leucine-zipper-like transcription regulator 1	ENSAMXG00000001193	KB871609.1	No_outliers	No_outliers	no	1779	0.000683354	0	0.470588	0	0.0160311	2199	1779	0.000597616	0	0.336842	0	0.0128297	6667	4	0.473277	0.507296	0.83575	0.0427672	0.293303	18470	0.001449	0	0.85	0	0.0313078	0	1779	5259	10	0.101356404332;0.0982697094181;0.0859617529798;0.086029957713;0.13533993516;0.125129498281;0.082871898094;0.0711760853769;0.275814346943;0.190857496378	0
		lztr1	Paralog	ENSAMXG00000001196	KB871609.1	No_outliers	No_outliers	yes	299	0.00122412	0	0.366013	0	0.0211317	6229	299	0	0	0	0	0	1	1	0.1875	0.1875	0.1875	0.1875	0	7075	0.000743218	0	0.222222	0	0.0128299	0	299	1885	1	0.0291449	1
74	MACROD2	macrod1*	orthologue of MACROD2: MACRO domain containing 2	ENSAMXG00000010525	KB882099.1	No_outliers	No_outliers	no	651	0.000773069	0	0.294118	0	0.0141237	2704	651	0.000606355	0	0.394737	0	0.0154591	6748	3	0.123076	0.135363	0.162888	0.0709761	0.0385156	3276	0.000810719	0	0.25	0	0.0125293	0	651	2146	10	0.631811836089;0.814678166428;0.987555066574;0.984864878179;0.918560858786;0.918323173406;0.951680606946;0.95210024105;0.952856520893;0.953600644286	0
75	MBD5	mbd5	Methyl-CpG binding domain protein 5	ENSAMXG00000007949	KB882235.1	No_outliers	No_outliers	no	4959	0.00213118	0	0.530303	0	0.0274341	13591	4961	0.00020617	0	0.189474	0	0.00497376	2077	40	0.236405	0.130182	0.944581	0.00619094	0.297483	10158	0.00240481	0	0.95	0	0.0367959	0	4959	10976	98	0.354913442245;0.384261442647;0.445017000934;0.441548261718;0.260358531258;0.231315739765;0.232365846529;0.233398486203;0.235059901972;0.271996003228;0.274693720335;0.27735597786;0.280448358409;0.282743720367;0.284082046539;0.284795415239;0.284814532192;0.289460693893;0.288466469156;0.284707467539;0.281186878626;0.278139846732;0.273925253652;0.269049997191;0.265207548497;0.262576231272;0.26204138…	0
76	MFRP	mfrp	Membrane frizzled-related protein	ENSAMXG00000010190	KB871938.1	No_outliers	No_outliers	no	1696	0.00334168	0	0.529412	0	0.0371491	18262	1696	0.000735478	0	0.189474	0	0.0110899	7635	18	0.29358	0.271209	0.822568	0.00619094	0.269357	13306	0.0039775	0	0.855556	0	0.0480213	0	1696	16998	28	0.753999189784;0.749916943741;0.719546417593;0.72056881518;0.7073281904;0.705690704929;0.709449722039;0.705346939527;0.70468298228;0.741655068011;0.74063428846;0.73693739931;0.728015129653;0.724475667012;0.887954518572;0.888082476252;0.888212055562;0.888350621903;0.888341327049;0.888291938553;0.905254947691;0.903301673976;0.901206593523;0.84512507176;0.84326166223;0.843544855405;0.844240595276;0.…	0
77	MTOR	mtor	Mechanistic target of rapamycin	ENSAMXG00000014520	KB882113.1	No_outliers	No_outliers	no	7494	0.00115472	0	0.529412	0	0.0188941	5649	7494	0	0	0	0	0	1	38	0.172403	0.0709761	1	2.34188e-17	0.26402	6082	0.00109281	0	1	0	0.0233956	2	7494	3334	74	0.625765894234;0.625688071654;0.628751955575;0.637196809015;0.699362441276;0.497441324858;0.502014336577;0.515752473748;0.486276557423;0.483028059453;0.482958394076;0.485318140162;0.491883784107;0.502852149715;0.517858259376;0.290281980232;0.290263996353;0.354188009674;0.367681107657;0.367632480581;0.367636170753;0.367707151943;0.493927293597;0.484631006269;0.480097004348;0.474414046979;0.4709734…	0
78	MYO9B	myo9b	Myosin IXB	ENSAMXG00000001747	KB871908.1	No_outliers	No_outliers	no	4321	0.0017493	0	0.503268	0	0.0230808	10801	4321	0.000332661	0	0.268421	0	0.00771991	3961	36	0.215979	0.0836906	0.944581	0.00619094	0.304649	8866	0.00226129	0	0.95	0	0.0363283	0	4321	10185	94	0.168848864154;0.164335984019;0.161087813815;0.155604864895;0.155281109911;0.155257716804;0.155714391677;0.15583570556;0.156113667264;0.156272475074;0.156313383863;0.156273351239;0.156361768087;0.156295463107;0.724311366264;0.717512751671;0.722994152842;0.750504473871;0.754798912512;0.752685702653;0.749656971809;0.745754704526;0.742302569472;0.764043516925;0.822148978759;0.822839932647;0.82279514…	0
		myo9b	Paralog	ENSAMXG00000016576	KB871924.1	No_outliers	No_outliers	no	6225	0.00137662	0	0.503268	0	0.0194667	7551	6225	0.000153879	0	0.478947	0	0.00858347	1291	45	0.454868	0.170232	1	0.00619094	0.439628	18216	0.00366243	0	1	0	0.0547097	7	6225	16287	71	0.414906148542;0.392454733951;0.369522136355;0.363092757422;0.357496635996;0.357120540322;0.393233974167;0.391567266019;0.391345135065;0.399241886091;0.418580400771;0.423720534058;0.424240548082;0.668014830831;0.664098122584;0.660105839603;0.707002988323;0.781233808298;0.771943943572;0.761075550191;0.652402640198;0.651608604748;0.584647797625;0.574753040721;0.794337224984;0.809593309408;0.8303247…	0
79	NAA15	naa15a	N(alpha)-acetyltransferase 15, NatA auxiliary subunit	ENSAMXG00000002242	KB871621.1	No_outliers	No_outliers	no	2481	0.000540052	0	0.503268	0	0.0147923	1424	2481	0.00121371	0	0.470588	0	0.022858	9716	10	0.44286	0.643964	0.713755	0.00619094	0.301669	17995	0.00213624	0	0.75	0	0.0371699	0	2481	9381	17	0.269611228454;0.29720366137;0.380188207182;0.430737582207;0.372925202446;0.365703954113;0.376742054104;0.377505108564;0.37316050587;0.306370024958;0.305334325401;0.295302560992;0.32478722362;0.350969409463;0.365946255665;0.368230528974;0.370201128372	0
		naa15b	Paralog	ENSAMXG00000005342	KB882177.1	No_outliers	No_outliers	yes	2495	0.00140674	0	0.522876	0	0.02114	7815	2495	0.000267904	0	0.268421	0	0.00669612	3016	17	0.249567	0.101986	0.944581	0.00619094	0.332797	10955	0.00203741	0	0.95	0	0.0353445	0	2495	8800	34	0.155481668317;0.128923052687;0.127085920737;0.125637876671;0.425320987561;0.456894266623;0.242670247842;0.0974449984301;0.0947825594143;0.089395924375;0.0620832146823;0.0390762664029;0.0396856630955;0.0365798963615;0.0341142319092;0.0330695217848;0.0706646233729;0.0486830740496;0.04967004316;0.0518425690707;0.057636290116;0.0586278728986;0.073275597948;0.0874341778849;0.0863304094953;0.107068559…	7
80	NAV2	nav2b	Neuron navigator 2	ENSAMXG00000012935	KB871580.1	No_outliers	No_outliers	no	6445	0.00291693	0	0.529412	0	0.0306893	17234	6445	0.0018057	0	0.529412	0	0.0291985	11047	76	0.189893	0.0964051	1	0.00619094	0.236361	7218	0.00355584	0	1	0	0.0403437	1	6445	15983	136	0.0828365194028;0.0877270202911;0.0896137369094;0.0849494263135;0.0720113682188;0.0820691015878;0.0825981348851;0.0628849550253;0.0691065507932;0.073208247541;0.0652362058693;0.0638904655664;0.0628621117891;0.0623659413409;0.0620918999374;0.0621440232306;0.0621731342564;0.062185081059;0.0622570301702;0.0622748476091;0.0622180162388;0.0621631524495;0.0620869414493;0.061932071307;0.0617542813017;0.…	0
		nav2	Paralog	ENSAMXG00000016776	KB871959.1	No_outliers	No_outliers	no	6409	0.00157624	0	0.530303	0	0.0228056	9340	6411	0.000602085	0	0.394737	0	0.0106477	6713	39	0.360958	0.249241	0.944581	2.34188e-17	0.358873	16063	0.00276105	0	0.95	0	0.0424956	0	6399	12901	105	0.286591123524;0.333765233205;0.229378761408;0.22037342424;0.220970094737;0.206556499176;0.181142511325;0.182241561862;0.299499642401;0.299238510099;0.296179540052;0.291029062935;0.286590905796;0.283357437047;0.2806674051;0.278302105931;0.275781091857;0.27339628181;0.271338273248;0.269295684104;0.267163231357;0.264897841807;0.262387097622;0.259560868876;0.2564439218;0.254667847555;0.241045730166;…	0
81	NINL	ninl	Ninein-like	ENSAMXG00000001987	KB872296.1	No_outliers	No_outliers	no	5854	0.00248181	0	0.686275	0	0.0293196	15513	5854	0.000223968	0	0.111111	0	0.00474948	2362	61	0.231126	0.0964051	1	0.00619094	0.309825	9842	0.0029718	0	1	0	0.0418812	2	5854	13908	107	0.557293483252;0.553808098473;0.597432379221;0.450078546289;0.447978756069;0.447932393234;0.447849443592;0.379644738822;0.367173838722;0.296246954413;0.294993996891;0.293391589363;0.282823144516;0.280599908858;0.278223298356;0.275652039769;0.258681227077;0.254862816905;0.246941450335;0.242833933378;0.146742293799;0.1467609404;0.143835936319;0.186809595746;0.190233694588;0.19335724539;0.1962208015…	0
82	NLGN4X	nlgn4b*	orthologue of NLGN4X: neuroligin 4, X-linked	ENSAMXG00000001458	KB871578.1	No_outliers	No_outliers	no	2436	0.00181739	0	0.545455	0	0.0228251	11322	2436	0.00140197	0	0.522876	0	0.0246645	10235	24	0.16932	0.066738	0.610831	0.00619094	0.202295	5895	0.00251186	0	0.733333	0	0.0337431	0	2436	11592	51	0.932063756039;0.932558798717;0.933045338401;0.934153197379;0.934788015326;0.935842782026;0.939090431297;0.927337408617;0.923660302062;0.707206817558;0.708026882763;0.701352805237;0.687157465966;0.628063941758;0.627607692633;0.638358081747;0.644807503103;0.691529338351;0.695016023659;0.696695697153;0.697931032572;0.699123288586;0.700289108849;0.701433598075;0.702598198227;0.703716016849;0.7046332…	0
		nlgn4a*	Paralog	ENSAMXG00000018861	KB882168.1	No_outliers	No_outliers	no	1605	0.00274632	0	0.691667	0	0.0346669	16669	1605	0.00090541	0	0.294118	0	0.0136633	8515	14	0.262595	0.172944	0.819555	0.00619094	0.275655	11676	0.00334297	0	0.85	0	0.0437536	0	1605	15319	32	0.804060869759;0.804234273031;0.80435927335;0.804431387856;0.804406617282;0.804990350725;0.805458576902;0.806055135073;0.806652337421;0.807156890172;0.807530520372;0.807767769019;0.109723842257;0.224812994534;0.22113916911;0.511640948031;0.514418461984;0.517982984079;0.52184489659;0.531964621252;0.554067102677;0.608317964508;0.621359259475;0.623333555337;0.624975981813;0.626235291496;0.6205950026…	0
83	NR3C2	nr3c2	Nuclear receptor subfamily 3 group C member 2	ENSAMXG00000018443	KB872183.1	No_outliers	No_outliers	no	644	0.00287227	0	0.529412	0	0.0366461	17102	631	0.000331458	0	0.20915	0	0.00831953	3943	6	0.361388	0.393105	0.868991	0.0102529	0.294719	16072	0.00378588	0	0.888889	0	0.0473576	0	631	16588	11	0.383013024734;0.383957465966;0.384595677613;0.385816409701;0.385266778447;0.387684366999;0.534335342065;0.662872659377;0.688998820687;0.751307176034;0.772653196832	0
84	NRXN3	nrxn3a	Neurexin 3	ENSAMXG00000018634	KB882117.1	No_outliers	No_outliers	no	5061	0.00125027	0	0.522876	0	0.0203648	6466	5061	7.9e-05	0	0.1	0	0.00281022	334	23	0.195848	0.125	0.883024	2.34188e-17	0.24101	7617	0.00112324	0	0.9	0	0.0223172	0	5061	3481	54	0.0568518828893;0.0569853710186;0.0571129858929;0.0572349168188;0.0573585593888;0.0579350296787;0.0587202063109;0.0580409033652;0.302358985757;0.223184364602;0.338554760488;0.333055288801;0.341577295831;0.340413552274;0.331798262497;0.281312070103;0.398809714345;0.398435893992;0.397802270941;0.396902968704;0.536548550277;0.540686466852;0.543154296522;0.544093496084;0.54507318542;0.545346346423;0.…	0
		nrxn3b	Paralog	ENSAMXG00000012773	KB882204.1	No_outliers	No_outliers	yes	4344	0.000612557	0	0.503268	0	0.0149025	1787	4344	6.91e-05	0	0.1	0	0.00262703	257	16	0.46572	0.604879	1	0.00619094	0.422815	18371	0.00182148	0	1	0	0.0386807	2	4344	7526	32	0.711691505723;0.202126945799;0.201353227564;0.134439956594;0.134560463007;0.141038842022;0.138999213777;0.044590845903;0.0441603875692;0.0644758024649;0.104040162084;0.10245302039;0.0818725142507;0.0783710587807;0.0765497663174;0.070850360486;0.0703558956571;0.0738424400227;0.0575659030106;0.0460989245646;0.190318487952;0.187586692565;0.186715530164;0.241906468835;0.409270265235;0.409229933459;0…	3
85	NUAK1	nuak1b	NUAK family kinase 1	ENSAMXG00000014594	KB871834.1	No_outliers	No_outliers	no	1888	0.00206015	0	0.527473	0	0.0293498	13091	1888	0	0	0	0	0	1	11	0.209323	0.267022	0.426295	0.00619094	0.166007	8477	0.00146287	0	0.444444	0	0.0221991	0	1888	5342	25	0.53864632284;0.542813746883;0.539690984794;0.536925310349;0.540894570309;0.386844929591;0.181549981629;0.183733411559;0.255040728682;0.259226844354;0.263243434542;0.267248367552;0.271147624044;0.274772149923;0.277769388087;0.280861936798;0.283940273216;0.284697757541;0.284347667431;0.29796137229;0.305590904659;0.323201884662;0.388076673563;0.41852968634;0.420260210613	0
		nuak1a	Paralog	ENSAMXG00000019471	KB871617.1	No_outliers	No_outliers	no	1862	0.00128165	0	0.503268	0	0.0209464	6741	1843	0.000589835	0	0.521053	0	0.0151824	6604	10	0.191505	0.139951	0.74671	0.00619094	0.225212	7334	0.00152002	0	0.777778	0	0.0265038	0	1843	5673	26	0.942130590867;0.944570090262;0.943502390705;0.941612243029;0.901747310183;0.902004490685;0.897572211357;0.898862157232;0.857279966;0.857285720158;0.855007499753;0.853455682065;0.851596367353;0.851533670084;0.851550891756;0.851624727716;0.851706508041;0.85186230323;0.852056544302;0.852919449878;0.853717471543;0.855026709863;0.856022870231;0.856485540822;0.856649912971;0.855999147419	0
86	OPHN1	ophn1	Oligophrenin 1	ENSAMXG00000011407	KB882217.1	No_outliers	No_outliers	no	2232	0.00241732	0	0.529412	0	0.0318879	15213	2233	0.000650683	0	0.522876	0	0.0178091	7066	19	0.273317	0.275685	1	0.00619094	0.234203	12278	0.0026928	0	1	0	0.0355395	1	2232	12551	38	0.963920588227;0.964464827212;0.936245259432;0.910044954655;0.714788912571;0.609798923107;0.620389698786;0.734662663839;0.734775472586;0.734262637607;0.79944047844;0.805178260129;0.81047763611;0.838295479843;0.859914887168;0.296406205325;0.152717564066;0.15421372795;0.306990937285;0.302563497224;0.300178816817;0.297649200189;0.295205828768;0.234337283671;0.232745443555;0.854409792843;0.8548373309…	0
87	OR52M1	NA	Olfactory receptor, family 52, subfamily M, member 1??	NA
88	OXTR	oxtr	Oxytocin receptor	ENSAMXG00000015140	KB882171.1	No_outliers	No_outliers	no	1120	9.92e-05	0	0.111111	0	0.00331859	42	1120	8.93e-05	0	0.1	0	0.00298674	417	2	0.503095	0.503095	1	0.00619094	0.496905	18840	0.000987103	0	1	0	0.0299478	1	1120	2850	18	0.289910567461;0.291006854945;0.295654710213;0.301662034915;0.30539352718;0.320766497931;0.333201120513;0.3390388152;0.354328560379;0.356713815965;0.35694973958;0.356593959252;0.356753733329;0.127575829522;0.120767138477;0.119973085729;0.119422706246;0.119153414882	0
89	P2RX5	p2rx5	purinergic receptor P2X 5	ENSAMXG00000019595	KB871760.1	No_outliers	No_outliers	no	498	0	0	0	0	0	1	499	0	0	0	0	0	1	1	1	1	1	1	0	20305	0.00200803	0	1	0	0.0447661	1	498	8639	5	0.968656769712;0.95999791687;0.664072272754;0.886733259633;0.889370006677	0
90	P4HA2		orthologue for P4HA2: prolyl 4-hydroxylase subunit alpha 2	ENSAMXG00000018804	KB880929.1	No_outliers	No_outliers	no	233	0.000953742	0	0.111111	0	0.01025	3997	233	0	0	0	0	0	1	1	0.00619094	0.00619094	0.00619094	0.00619094	0	14	0.000476872	0	0.0555556	0	0.00512498	0	233	1027	5	0.967601549738;0.934424906866;0.881654716582;0.78598008006;0.942020118767	0
91	PAH	pah	Phenylalanine hydroxylase	ENSAMXG00000014191	KB882268.1	No_outliers	No_outliers	no	1004	0.0017707	0	0.470588	0	0.0253256	10961	1004	0	0	0	0	0	1	7	0.348193	0.262955	1	0.00619094	0.362112	15623	0.00265604	0	1	0	0.0425773	1	1004	12357	15	0.0821793578122;0.0818813887767;0.0815720341161;0.0601542259037;0.0596805519633;0.0656982472127;0.0679702912848;0.0680266764933;0.20027502664;0.20331206821;0.208152327671;0.211592037082;0.220667909666;0.222748622601;0.418969424765	0
92	PARK2	park2	Parkin RBR E3 ubiquitin protein ligase	ENSAMXG00000015822	KB882107.1	No_outliers	No_outliers	no	1355	0.00162957	0	0.522876	0	0.0221174	9806	1355	0.000848366	0	0.470588	0	0.0154222	8267	10	0.292882	0.0958911	0.944581	0.00619094	0.354519	13274	0.00292567	0	0.95	0	0.0438146	0	1355	13697	27	0.833541458222;0.877881605572;0.877643383603;0.877391636962;0.877167986767;0.876971369617;0.460285512806;0.531573827849;0.52379356375;0.520713648619;0.517474655064;0.492808372862;0.328651415737;0.329897864354;0.331112783828;0.332064277144;0.257480822774;0.259281647395;0.278323297516;0.806936817687;0.820475591087;0.820775042851;0.821011212372;0.411933035097;0.405178099933;0.397062514751;0.28819824…	0
93	PAX5	NA	Paired box 5	NA
94	PHF2	phf2	PHD finger protein 2	ENSAMXG00000004446	KB871710.1	No_outliers	No_outliers	yes	2787	0.00186452	0	0.503268	0	0.0247686	11699	2786	0	0	0	0	0	1	19	0.165592	0.111535	0.944291	0.00619094	0.217692	5653	0.00146619	0	0.944444	0	0.0241747	0	2785	5358	33	0.117226490829;0.0503223449929;0.200131205143;0.183952123971;0.106308604208;0.100821583321;0.094812795379;0.108123851999;0.0830022786708;0.0785622050623;0.0831118760345;0.096746531869;0.0887137717081;0.0868833744246;0.0865424698118;0.0306959994223;0.0216587198914;0.0214049198657;0.0293191812247;0.0293273260145;0.0293243505359;0.0715435404018;0.0825482164011;0.0823572013153;0.0823260749828;0.08313…	6
95	PHRF1	phrf1	PHD and ring finger domains 1	ENSAMXG00000016476	KB871579.1	No_outliers	No_outliers	no	4855	0.00131156	0	0.503268	0	0.0201614	6998	4855	9.11e-05	0	0.442105	0	0.00634434	434	35	0.392717	0.262955	1	0.00619094	0.410917	16950	0.0030341	0	1	0	0.0486077	5	4855	14148	71	0.647659293502;0.588426069052;0.579014551141;0.569757577736;0.561338595337;0.557084203687;0.554280832009;0.554292258914;0.625222371429;0.418423590176;0.43631864287;0.451404583879;0.407829033434;0.377313967938;0.3746614085;0.37433696143;0.373981851088;0.373508213437;0.373032769216;0.372438827767;0.368510160192;0.362549149316;0.361157594394;0.358784706275;0.357682131532;0.356055836625;0.35137594562…	0
96	PLCB1	plcb1	Phospholipase C beta 1	ENSAMXG00000014951	KB882233.1	No_outliers	No_outliers	no	3705	0.00170878	0	0.533333	0	0.0241545	10458	3705	8.1e-05	0	0.1	0	0.0028444	350	23	0.18603	0.0709761	0.802637	0.00619094	0.243189	6988	0.00152572	0	0.8125	0	0.0267408	0	3705	5703	47	0.176863970782;0.175347218696;0.20778005819;0.207276085442;0.207507937036;0.179172747783;0.177324683497;0.312492198211;0.125354831275;0.12414463759;0.10970643973;0.0974590813263;0.115139082784;0.114700518012;0.11425241283;0.136348773176;0.148802169691;0.188767623194;0.188125160991;0.186823335219;0.190465241089;0.190964589784;0.11415734431;0.114470256728;0.161602154153;0.161370232502;0.17257982650…	0
		plcb1	Paralog	ENSAMXG00000006035	KB871737.1	No_outliers	No_outliers	no	3659	0.00166431	0	0.424837	0	0.0233383	10108	3659	0.000333712	0	0.521053	0	0.009655	3974	21	0.122439	0.101998	0.49928	0.00619094	0.113439	3238	0.00121124	0	0.55	0	0.0174572	0	3659	3933	46	0.653716854852;0.694946871357;0.743727244008;0.743619004752;0.725333091364;0.794404091342;0.735841610716;0.73831469232;0.761645799428;0.761783372554;0.761896464583;0.761975400798;0.851522042804;0.849643146331;0.672332579852;0.668973908085;0.732752341237;0.791502343114;0.797531047637;0.798414040702;0.797670488497;0.82336275626;0.824272676349;0.824773964778;0.821525451601;0.711356094907;0.713980578…	0
97	PLXNA4	plxna4	Plexin A4	ENSAMXG00000007516	KB874009.1	No_outliers	No_outliers	no	1114	0.00178917	0	0.522876	0	0.0240268	11109	1115	8.97e-05	0	0.1	0	0.00299342	421	9	0.0737684	0.00784133	0.422694	0.00619094	0.132813	1223	0.00116385	0	0.444444	0	0.0177245	0	1114	3692	31	0.757190162371;0.760481604623;0.760794765212;0.761100608584;0.761396578274;0.761687935056;0.761933292196;0.773240071699;0.763850808563;0.776320830986;0.765506580199;0.753528536413;0.743588027362;0.73016336268;0.716194203002;0.70182131245;0.687866493228;0.672570151339;0.702034028736;0.705416413409;0.706445484766;0.700442641684;0.696630115851;0.147974054199;0.146590133649;0.146823057144;0.146894216…	0
		plxna4	Paralog	ENSAMXG00000014622	KB882268.1	Choy-Pachon	No_outliers	no	593	0.00176349	0	0.294118	0	0.0187819	10893	593	0.00074554	0	0.442105	0	0.0181398	7690	7	0.319786	0.135363	0.944291	0.00619094	0.386259	14552	0.00425333	0	0.944444	0	0.0552118	0	593	17576	13	0.733188797463;0.711806072282;0.691963024595;0.69100143224;0.690763965897;0.967001451245;0.987157299117;0.339529398859;0.343307385551;0.346774871605;0.340250853183;0.339265329944;0.338312165546	0
		plxna4	Paralog	ENSAMXG00000014625	KB882268.1	No_outliers	No_outliers	no	440	0.00191214	0	0.325	0	0.0221161	12042	440	0	0	0	0	0	1	4	0.06482	0.058863	0.135363	0.00619094	0.0592312	963	0.00105745	0	0.1875	0	0.0124877	0	440	3150	8	0.405573333321;0.410608076951;0.416844415094;0.278980409713;0.267806685205;0.265889365021;0.263025974829;0.261138208992	0
		plxna4	Paralog	ENSAMXG00000014628	KB882268.1	No_outliers	No_outliers	no	677	0.001336	0	0.538462	0	0.0249874	7237	677	0	0	0	0	0	1	2	0.356397	0.356397	0.51344	0.199354	0.157043	15902	0.0010668	0	0.5	0	0.0210019	0	677	3199	9	0.460147193685;0.27688393065;0.303096002334;0.242282645754;0.241914663131;0.241449850834;0.203603896331;0.204659612376;0.207035355356	0
		plxna4	Paralog	ENSAMXG00000014631	KB882268.1	No_outliers	Choy-Pachon	no	414	0.00117113	0	0.484848	0	0.0238002	5785	414	0	0	0	0	0	1	2	0.84375	0.84375	1	0.6875	0.15625	20203	0.00402576	0	1	0	0.0589304	1	414	17111	6	0.416970098627;0.416987335304;0.416146019675;0.366592889808;0.358960687783;0.348634155705	0
98	PON1	pon1	Paraoxonase 1	ENSAMXG00000016119	KB882139.1	No_outliers	No_outliers	no	1028	0.00113171	0	0.366013	0	0.018436	5437	1028	0	0	0	0	0	1	4	0.127984	0.135363	0.170232	0.0709761	0.0358598	3546	0.000648508	0	0.222222	0	0.0106616	0	1028	1565	25	0.847613996499;0.84942138479;0.85329274621;0.856556693893;0.579311143992;0.579792766719;0.580369889587;0.580590875475;0.578779906015;0.57770185962;0.604115959799;0.606255305892;0.611765029083;0.616520826058;0.627310298695;0.638995487855;0.899628464562;0.904674367399;0.916425674994;0.922194913783;0.769837475755;0.767165561315;0.764686048438;0.786577299893;0.79070949614	0
99	PREX1	prex1	Phosphatidylinositol-3,4,5-trisphosphate dependent Rac exchange factor 1	ENSAMXG00000000207	KB882211.1	No_outliers	No_outliers	no	4467	0.0014703	0	0.5	0	0.0213424	8376	4467	0.00063271	0	0.394737	0	0.0139973	6929	26	0.200881	0.086487	0.78247	0.00619094	0.262433	7954	0.0017351	0	0.80625	0	0.0291361	0	4467	6983	68	0.695617200927;0.629319441377;0.627634346659;0.621897268408;0.394983793917;0.50516936208;0.164194964265;0.115779808256;0.113951660181;0.115627465779;0.138578751088;0.141047806341;0.151603379208;0.301790785131;0.301427802566;0.300495408234;0.235413354859;0.219515823735;0.216468968474;0.14900629522;0.153021836724;0.156831593835;0.193168391231;0.190501324596;0.561723452969;0.568254347687;0.366747040…	0
100	PRICKLE1	prickle1a	prickle planar cell polarity protein 1	ENSAMXG00000014705	KB882082.1	No_outliers	No_outliers	no	2506	0.000994019	0	0.522876	0	0.0167129	4307	2506	0	0	0	0	0	1	10	0.0936709	0.0383551	0.493929	0.00619094	0.145258	1953	0.000645673	0	0.555556	0	0.0132677	0	2506	1554	42	0.131422041436;0.11626046328;0.116132708143;0.143772634975;0.144794719396;0.143284985499;0.142148561441;0.140622709946;0.138696426649;0.136563519467;0.134141226611;0.12453906633;0.12266414865;0.121220007508;0.120264849967;0.119753760285;0.119257592423;0.118595765871;0.117887624052;0.113401509411;0.112134097378;0.11151448031;0.110911470901;0.110775538206;0.112222464581;0.111848910405;0.11148580335…	0
		prickle1b	Paralog	ENSAMXG00000016570	KB882087.1	No_outliers	No_outliers	no	2542	0.00208356	0	0.470588	0	0.0248046	13268	2542	0.000896378	0	0.336842	0	0.0147233	8475	25	0.220203	0.0709761	0.828518	0.00619094	0.29416	9134	0.00292693	0	0.85	0	0.0398211	0	2542	13704	52	0.554098910025;0.559632689312;0.713676507138;0.716858587734;0.719742785951;0.722327708359;0.754833033271;0.756227247588;0.760326426729;0.848317307108;0.845561515641;0.846059404519;0.850269184181;0.853944745972;0.856729140713;0.85907475078;0.860817608238;0.862315526056;0.863607423468;0.864868269687;0.864240459234;0.863136074479;0.863433483029;0.884499403283;0.901222749935;0.91498594745;0.898758230…	0
101	PRICKLE2	prickle2b	Prickle planar cell polarity protein 2	ENSAMXG00000009231	KB882218.1	No_outliers	No_outliers	no	2679	0.00182258	0	0.503268	0	0.0250981	11359	2679	7.88e-05	0	0.111111	0	0.00288701	332	19	0.190909	0.0964051	0.937688	0.00619094	0.253979	7280	0.00172069	0	0.944444	0	0.0289541	0	2679	6902	45	0.551377674981;0.531813184162;0.530503050907;0.528336444776;0.548548315487;0.655094995682;0.834173743061;0.834396476507;0.808707677758;0.808988106441;0.80913991194;0.834283425743;0.782766366313;0.780164216333;0.777394379498;0.774419941961;0.771416736828;0.769586414129;0.767749665515;0.766021848421;0.76515605856;0.76553443783;0.765895768132;0.766214587543;0.7666165917;0.767012592749;0.76739827743;…	0
		prickle2a	Paralog	ENSAMXG00000015173	KB871939.1	No_outliers	No_outliers	yes	2573	0.00133833	0	0.470588	0	0.0205252	7257	2573	0	0	0	0	0	1	12	0.415513	0.204699	0.937285	0.00619094	0.372602	17470	0.00214337	0	0.9375	0	0.038844	0	2573	9426	30	0.0402752789322;0.0264997146931;0.0259877944985;0.0268522748927;0.037813533921;0.0492082211329;0.022983360636;0.0225516927531;0.0515573481953;0.0550257223327;0.058186596542;0.0609693439273;0.0634082372322;0.0653853378126;0.0666894372813;0.0675589793639;0.0676646293601;0.0671482016133;0.0663803518866;0.0606022173681;0.058437981276;0.0558662673431;0.0533182704751;0.050000483083;0.0471154782217;0.04…	14
102	PRKCB	prkcba	Protein kinase C beta	ENSAMXG00000004180	KB882293.1	No_outliers	No_outliers	no	1883	0.00430187	0	0.529412	0	0.0388315	19418	1875	0.00194526	0	0.521053	0	0.0282071	11260	19	0.127128	0.0367261	0.691131	0	0.206056	3496	0.00371364	0	0.75	0	0.0388966	0	1864	16413	50	0.824364749128;0.824637035953;0.827213888749;0.807542944226;0.800181348174;0.796367922656;0.750723843064;0.692734880517;0.57826663257;0.580215612326;0.985627734399;0.985536396806;0.985437633677;0.985114392179;0.983394722169;0.981020646943;0.681782766203;0.684148687952;0.691112861828;0.668886323629;0.822329861922;0.823072245809;0.823041291827;0.877865739031;0.878091409359;0.877161854114;0.87443271…	0
		prkcbb	Paralog	ENSAMXG00000011950	KB872676.1	No_outliers	No_outliers	no	1449	0.00220267	0	0.525	0	0.0311207	14032	1450	0.00101645	0	0.503268	0	0.0223334	9003	9	0.215293	0.170232	0.579545	0.00619094	0.172169	8824	0.00217104	0	0.611111	0	0.0307481	0	1449	9610	16	0.904366946768;0.906311186591;0.910410088149;0.91091871541;0.721283020261;0.387472386506;0.353854547886;0.351969221379;0.350494001097;0.344361177059;0.342859146813;0.265582666222;0.343580559034;0.34156314366;0.346393020766;0.344519137598	0
103	PRODH	prodh*	orthologue for PRODH: proline dehydrogenase 1	ENSAMXG00000013282	KB871783.1	No_outliers	No_outliers	no	1861	0.00220278	0	0.527473	0	0.0278559	14035	1861	0.00180189	0	0.478947	0	0.0277571	11041	14	0.240264	0.211678	0.659646	0.00619094	0.234016	10397	0.00318089	0	0.71875	0	0.0430608	0	1861	14711	25	0.231542336327;0.232205182872;0.233095189352;0.259944132023;0.265804420611;0.2755559298;0.27735427844;0.281985029746;0.284804006612;0.296673871846;0.245661448824;0.285995859271;0.290930956028;0.197811248256;0.202594075372;0.20897304187;0.201077922355;0.217223145829;0.322032243204;0.321287846689;0.320733732748;0.251036623596;0.249213634834;0.249595796658;0.249991028352	0
		prodh*	Paralog	ENSAMXG00000003824	KB882266.1	No_outliers	No_outliers	yes	1564	0.00177662	0	0.527473	0	0.0237254	11005	1567	0.000708564	0	0.20915	0	0.0103988	7449	13	0.253976	0.0709761	0.889811	0.00619094	0.336513	11204	0.00274923	0	0.9	0	0.0413745	0	1564	12832	34	0.158722335029;0.156738891637;0.154503770636;0.152180951768;0.158544915811;0.157987347338;0.413751331895;0.286119739402;0.294402621883;0.302274967142;0.0802571829143;0.071771961487;0.0713306628362;0.0711132221828;0.0579300714672;0.0573523918234;0.0565530659751;0.0607682957912;0.0556373614403;0.0525817786585;0.0378610965002;0.0351426146516;0.0331024260552;0.0198374739452;0.0217500481779;0.02177706…	8
104	PTK7	ptk7	Protein tyrosine kinase 7	ENSAMXG00000003135	KB882118.1	No_outliers	No_outliers	no	1725	0.000915411	0	0.533333	0	0.0169232	3712	1725	0.000173913	0	0.1	0	0.00416666	1605	7	0.199728	0.0709761	0.752563	0.00619094	0.27582	7879	0.00103704	0	0.8	0	0.0231829	0	1725	3055	17	0.689459130712;0.696004630325;0.711899598307;0.719768393762;0.724307636752;0.799808335378;0.583367194162;0.579555283523;0.541585836963;0.541212293426;0.60391470148;0.606424709816;0.614941234931;0.614776413858;0.613301823044;0.611591488776;0.609712767044	0
		ptk7a	Paralog	ENSAMXG00000004591	KB871797.1	No_outliers	No_outliers	no	2422	0.00139402	0	0.503268	0	0.021442	7710	2397	0.00028764	0	0.189474	0	0.00597946	3309	15	0.159091	0.0148356	0.883996	0.00619094	0.242333	5244	0.00141699	0	0.9	0	0.0254016	0	2397	5085	45	0.134456501168;0.137797619066;0.139565593742;0.140025355471;0.183830272601;0.184124996298;0.184420560606;0.217326756102;0.229943617326;0.243452176107;0.226097370365;0.226652697017;0.22719691643;0.702479613444;0.710160015376;0.716650117174;0.439027732357;0.197477138286;0.19707917923;0.196670497621;0.19619953106;0.195469965295;0.118239445218;0.119304515399;0.120308727241;0.121662893704;0.2198126798…	0
105	PYHIN1	NA	Pyrin and HIN domain family, member 1	NA
106	RAB2A	rab2a	RAB2A, member RAS oncogene family	ENSAMXG00000006172	KB882088.1	Choy-Pachon	Choy-Pachon	no	634	0.00114431	0	0.294118	0	0.0155909	5551	634	0	0	0	0	0	1	5	0.557707	0.825709	1	0.00619094	0.451328	19338	0.00464423	0	1	0	0.0638929	1	634	18200	8	0.453107351909;0.471181862047;0.2413594682;0.209827889462;0.209061359485;0.518220687387;0.530351705741;0.584921293122	0
107	RBFOX1	rbfox1	RNA binding protein, fox-1 homolog 1	ENSAMXG00000002431	KB882092.1	No_outliers	No_outliers	no	820	0.00127531	0	0.503268	0	0.0201436	6683	831	0.000120337	0	0.1	0	0.00346687	798	4	0.109848	0.0385835	0.356033	0.00619094	0.144575	2620	0.000867209	0	0.388889	0	0.0147804	0	820	2350	11	0.980918483362;0.980858273182;0.999886336958;0.999929215553;0.99980379681;0.999764540967;0.999684601029;0.999970694837;0.999970758574;0.999970804781;0.99997084197	0
108	ROBO2	robo2	Roundabout guidance receptor 2	ENSAMXG00000001773	KB871752.1	No_outliers	No_outliers	yes	4263	0.00163077	0	0.533333	0	0.0253724	9819	4263	0.000911539	0	0.522876	0	0.0158479	8535	30	0.449884	0.332306	1	0.00619094	0.387903	18144	0.00383402	0	1	0	0.0528277	1	4263	16697	80	0.840796444266;0.820895294026;0.886715616516;0.885943851989;0.884444515832;0.369184886688;0.369422477309;0.369478128277;0.369346267484;0.369317284252;0.369214864165;0.368961706107;0.368612013101;0.368394200672;0.3677831731;0.892732502074;0.884909191945;0.900682243327;0.843847002046;0.836430071468;0.846626705213;0.853838970028;0.861898682018;0.648866192889;0.605895938634;0.322845836453;0.291483455…	2
109	SBF1	sbf1	SET binding factor 1	ENSAMXG00000009954	KB882156.1	No_outliers	No_outliers	yes	5427	0.00121277	0	0.470588	0	0.0189365	6127	5456	0	0	0	0	0	1	28	0.223389	0.0709761	1	0.00619094	0.313829	9335	0.00137649	0	1	0	0.0283507	1	5427	4841	77	0.0648865699955;0.0645906490043;0.064390967315;0.0573130940269;0.0553919865362;0.0857362210072;0.0865258419934;0.0714671724261;0.149166120809;0.151832643693;0.0223808884997;0.0194087818144;0.019213293963;0.0189211597727;0.0190277714806;0.0207058750448;0.0218335598231;0.0316458087491;0.0361450191853;0.0394396924015;0.0379890600676;0.0367793438252;0.0358171915443;0.0350835544448;0.0345549307592;0.0…	53
110	SEMA5A	sema5a	Semaphorin 5A	ENSAMXG00000020443	KB882193.1	No_outliers	No_outliers	no	3200	0.00132921	0	0.533333	0	0.0208844	7172	3200	0	0	0	0	0	1	17	0.13336	0.0709761	0.702439	0.00619094	0.185414	3810	0.0009375	0	0.666667	0	0.0176528	0	3200	2642	39	0.321125916936;0.323115601126;0.0737049879194;0.246829117088;0.744152553428;0.810372615183;0.821711394422;0.814163548586;0.80437602605;0.797512665702;0.793205402211;0.674583283791;0.679431681559;0.62035729676;0.701010965056;0.66150728921;0.673186398889;0.547465105807;0.545669885733;0.301209462315;0.455758287609;0.746527603516;0.745316381599;0.213332215812;0.235144229193;0.233208962305;0.231199622…	0
111	SETBP1	setbp1	SET binding protein 1	ENSAMXG00000008471	KB882080.1	No_outliers	No_outliers	no	4194	0.001208	0	0.529412	0	0.0197528	6096	4196	0.000977752	0	0.442105	0	0.0176028	8835	30	0.334404	0.259022	0.828518	2.34188e-17	0.338467	15104	0.00283404	0	0.85	0	0.0427496	0	4194	13276	60	0.605155971898;0.872141730543;0.889237834368;0.749404597055;0.670678482088;0.665945662345;0.670302797278;0.670479257665;0.668561946027;0.66425662776;0.634278309056;0.623145186343;0.615175339854;0.580226623189;0.57427558114;0.540047541637;0.489835156321;0.489408322592;0.487546450054;0.486717984852;0.486251497786;0.48563170003;0.484736485878;0.483294386013;0.481175613816;0.458417218112;0.4504989918…	0
112	SETD2	setd2	SET domain containing 2	ENSAMXG00000016431	KB882219.1	No_outliers	No_outliers	no	6920	0.00143903	0	0.529412	0	0.0220919	8082	6932	0	0	0	0	0	1	45	0.292395	0.0709761	1	2.34188e-17	0.361907	13250	0.00214498	0	1	0	0.0382374	4	6920	9438	103	0.235663072914;0.224635995291;0.227361451214;0.229684393246;0.230283345892;0.286794309503;0.327400532258;0.393929632761;0.156971105274;0.158835218084;0.160350364621;0.164705449174;0.178715681625;0.179853099702;0.181112272907;0.154805456916;0.163146545561;0.165974646152;0.168914115129;0.17520955108;0.181763982982;0.188458167587;0.195797163683;0.203400106041;0.216367414042;0.238773667413;0.26787297…	0
113	SHANK1	shank1	SH3 and multiple ankyrin repeat domains 1	ENSAMXG00000011209	KB872546.1	No_outliers	No_outliers	no	435	0.00186312	0	0.294118	0	0.0212371	11686	435	0	0	0	0	0	1	4	0.070777	0.070777	0.135363	0.00619094	0.064586	1132	0.00102171	0	0.166667	0	0.0118685	0	435	3001	10	0.533059619961;0.554357579017;0.696927760541;0.736993649259;0.715483401496;0.473392899069;0.47470314054;0.47575899922;0.476549220824;0.456974699232	0
		shank1	Paralog	ENSAMXG00000007800	KB882142.1	No_outliers	No_outliers	no	6022	0.0013638	0	0.494505	0	0.0210449	7451	6045	1.65e-05	0	0.1	0	0.00128607	9	30	0.226264	0.110703	1	2.34188e-17	0.293156	9539	0.00138405	0	1	0	0.0271029	1	6022	4885	63	0.98595259532;0.851148588468;0.841242762616;0.839991004513;0.839508126491;0.838861927642;0.826779073797;0.851062764282;0.986893455262;0.983910877262;0.982874336648;0.972065665969;0.97211231032;0.993731632154;0.993768150702;0.993554847504;0.985441795783;0.985573791406;0.985324431188;0.985351220876;0.95844102478;0.399327966271;0.271267047219;0.273775608382;0.275927199611;0.0894800423178;0.088049570…	0
114	SHOX	shox	Short stature homeobox	ENSAMXG00000002592	KB871578.1	No_outliers	No_outliers	no	927	0.00166483	0	0.458333	0	0.0256198	10113	927	0.000728628	0	0.442105	0	0.0164027	7581	6	0.234984	0.167061	0.661227	0.015625	0.212941	10067	0.00194624	0	0.7	0	0.0285215	0	927	8264	12	0.201001481062;0.199399860061;0.199068024992;0.398022347035;0.401868520726;0.172784792446;0.172961013893;0.173193699887;0.181480487096;0.181176117464;0.181253323982;0.18132585459	0
115	SLC12A5	slc12a5a	Solute carrier family 12 member 5	ENSAMXG00000000851	KB882161.1	No_outliers	No_outliers	yes	2975	0.00270898	0	0.538462	0	0.0292055	16509	2983	0.000767507	0	0.336842	0	0.0158677	7838	25	0.260653	0.0820124	1	0.00619094	0.356173	11563	0.00337355	0	1	0	0.0445068	2	2963	15416	54	0.214436021258;0.212863135612;0.100088157499;0.10022202448;0.100490649586;0.104387013955;0.313508465244;0.304908124536;0.044404574045;0.0446258130651;0.0973664961907;0.0965569784177;0.32705657671;0.327568190729;0.326801798953;0.328931812414;0.328834592005;0.328849792534;0.328577705417;0.328471239872;0.390777825314;0.39310024055;0.395175806864;0.397117133296;0.414216552969;0.408066983758;0.4234500…	2
		slc12a5b	Paralog	ENSAMXG00000012967	KB871817.1	No_outliers	No_outliers	no	2621	0.00304161	0	0.503268	0	0.0339187	17583	2621	0.00174581	0	0.521053	0	0.0255027	10949	25	0.116357	0.048057	0.596154	0.00619094	0.156231	2924	0.00281293	0	0.722222	0	0.0330443	0	2621	13164	52	0.977682499198;0.977603620041;0.977567921357;0.977528121696;0.970372872317;0.970125798679;0.969842224033;0.969624008555;0.970066776584;0.970161740494;0.970012007552;0.970065038869;0.951461400556;0.949146343512;0.945777758507;0.871656988169;0.868387697833;0.824982345251;0.823788267926;0.818093636333;0.816629977737;0.803950565705;0.801181526492;0.796734427746;0.790897744968;0.784369686965;0.6437843…	0
116	SLC38A10	slc38a10	Solute carrier family 38 member 10	ENSAMXG00000016164	KB882270.1	Choy-Pachon	No_outliers	no	3364	0.00225004	0	0.533333	0	0.0300458	14326	3364	0.000294136	0	0.189474	0	0.00586231	3414	26	0.472214	0.360664	1	0.0123457	0.35999	18457	0.00410633	0	1	0	0.0546555	4	3364	17293	46	0.437257741269;0.437430186309;0.470899409979;0.385203544996;0.163014481641;0.169225658891;0.454671163691;0.458246600823;0.461143924971;0.463173821497;0.433324754788;0.433002629225;0.432614911461;0.583649988396;0.584770092451;0.585742580685;0.585839142011;0.584987097248;0.584556525113;0.593169681547;0.595060750803;0.710629442098;0.657198527438;0.635797712976;0.620318021182;0.61479944815;0.60512398…	0
117	SLC6A3	slc6a3	Solute carrier family 6 member 3	ENSAMXG00000012702	KB882188.1	No_outliers	No_outliers	no	1819	0.00114398	0	0.4	0	0.0163997	5546	1819	5.5e-05	0	0.1	0	0.00234404	159	12	0.35658	0.0836906	1	0.00619094	0.428008	15907	0.00266619	0	1	0	0.0457751	1	1819	12410	19	0.499266935216;0.529498898473;0.447120030475;0.411332661765;0.309342665101;0.312403803977;0.315663633757;0.323672204528;0.494830666531;0.490143432623;0.487867864764;0.545793261451;0.624342808066;0.702424652107;0.69956188831;0.525212212622;0.626574437909;0.519634916389;0.519842527767	0
118	SLC7A3	slc7a3b	Solute carrier family 7 member 3	ENSAMXG00000008298	KB882260.1	No_outliers	No_outliers	no	1889	0.00208059	0	0.503268	0	0.0285248	13237	1889	0	0	0	0	0	1	15	0.387533	0.356033	1	0.00619094	0.369469	16818	0.00335642	0	1	0	0.0486297	2	1889	15369	30	0.762893352865;0.763189766746;0.76407378704;0.765324435413;0.766387809336;0.830080658247;0.818231812498;0.817116789715;0.805846575299;0.760486035096;0.783374607418;0.784584934668;0.786630816996;0.787776391813;0.831485304374;0.831409470817;0.899218618416;0.827711659062;0.882845161787;0.884625811899;0.902712647624;0.916383896448;0.712255733653;0.707476642624;0.682155000637;0.680755968074;0.67913422…	0
		slc7a3a	Paralog	ENSAMXG00000005898	KB882184.1	No_outliers	No_outliers	no	1917	0.00158881	0	0.529412	0	0.0261219	9454	1917	0	0	0	0	0	1	9	0.382549	0.475302	1	0.00619094	0.31852	16680	0.00197067	0	1	0	0.0348786	1	1917	8415	15	0.566665931974;0.581435776827;0.453221246849;0.433103946563;0.432153795305;0.425141444993;0.423342501573;0.414819374153;0.571516050413;0.607205753705;0.566594172839;0.544867256255;0.559884415065;0.582070983184;0.606671817317	0
119	SMARCC2	smarcc2	SWI/SNF related, matrix associated, actin dependent regulator of chromatin subfamily c member 2	ENSAMXG00000001656	KB882185.1	No_outliers	No_outliers	no	2856	0.00187148	0	0.529412	0	0.0260684	11740	2874	0.000143045	0	0.111111	0	0.00383583	1135	20	0.125728	0.0709761	0.466995	0.00619094	0.145401	3418	0.00133953	0	0.55625	0	0.0213294	0	2856	4639	33	0.39777864385;0.37365849249;0.429457902435;0.338184124875;0.256058206211;0.255985782413;0.255829756286;0.255025962436;0.255065535189;0.254722884299;0.227115461034;0.291706504149;0.289272025294;0.326752895598;0.280544446719;0.271920288992;0.211602127559;0.209850177799;0.208506799549;0.207128182002;0.205786880753;0.272879621582;0.27649495064;0.280195622481;0.265434279588;0.268855556515;0.3131878197…	0
120	SPARCL1	sparcl1	SPARC like 1	ENSAMXG00000017135	KB871697.1	No_outliers	No_outliers	no	309	0.00241132	0	0.424837	0	0.0275645	15182	309	0.000323625	0	0.1	0	0.00567959	3858	2	0.160488	0.160488	0.25	0.0709761	0.089512	5315	0.00158216	0	0.277778	0	0.0178752	0	309	6040	4	0.698591595131;0.657097098453;0.657889510194;0.658559269144	0
121	STXBP1	stxbp1a	Syntaxin binding protein 1	ENSAMXG00000010573	KB871650.1	No_outliers	No_outliers	no	1793	0.00148726	0	0.522876	0	0.0244461	8546	1793	0.00114187	0	0.394737	0	0.0201492	9484	11	0.159607	0.048057	0.63833	0.00619094	0.196018	5261	0.00186838	0	0.722222	0	0.0307062	0	1793	7787	20	0.197960123927;0.197596208657;0.139816670998;0.139543855595;0.13608787193;0.159583926517;0.157743188209;0.155778540779;0.138396615242;0.15569827094;0.257097115126;0.288937089145;0.238821320927;0.245857793489;0.253280967635;0.259322170124;0.263176430169;0.354670414015;0.390632460256;0.307856748987	0
		stxbp1b	Paralog	ENSAMXG00000015624	KB871637.1	No_outliers	No_outliers	no	1734	0.00170224	0	0.503268	0	0.0230571	10410	1734	0.000399803	0	0.424837	0	0.0120614	4801	12	0.151723	0.0709761	0.660615	0.00619094	0.190328	4824	0.00150846	0	0.722222	0	0.0233256	0	1734	5598	28	0.867885598659;0.864651584849;0.866983042587;0.886026412877;0.888079461785;0.845127666733;0.878669847037;0.881615357996;0.875795651396;0.941085849507;0.96362592432;0.964877880753;0.946054090272;0.945009733119;0.939397996288;0.760626290519;0.760690870394;0.760747651249;0.866896681598;0.866081473458;0.865180045183;0.85066260887;0.824111257913;0.824829660052;0.83223329958;0.832273508369;0.7699763451…	0
122	STXBP5	stxbp5a	Syntaxin binding protein 5	ENSAMXG00000014359	KB882204.1	No_outliers	No_outliers	no	3426	0.00188676	0	0.522876	0	0.0254074	11852	3426	0.000293593	0	0.4	0	0.00993069	3403	24	0.184338	0.0898692	0.739948	0.00619094	0.226022	6867	0.00172681	0	0.75	0	0.0265544	0	3426	6941	38	0.239811014135;0.456596634817;0.456715456343;0.456164647588;0.231024877303;0.406248754275;0.307662769794;0.307716330023;0.307456710329;0.280144331522;0.323882910309;0.423676194538;0.451128002339;0.587661290519;0.587572623891;0.734600958915;0.725702749405;0.726379042524;0.838322858171;0.8382967385;0.8400726189;0.628914656838;0.61467715513;0.615401680575;0.616587669478;0.633877077058;0.618982225116…	0
		stxbp5b	Paralog	ENSAMXG00000000560	KB882150.1	No_outliers	No_outliers	no	3541	0.00136667	0	0.533333	0	0.0208758	7482	3541	5.65e-05	0	0.1	0	0.00237591	170	18	0.264433	0.107095	1	2.34188e-17	0.333313	11802	0.00162933	0	1	0	0.0310488	1	3541	6351	43	0.684137862812;0.58947843674;0.219229353969;0.210826845238;0.143663795422;0.661662534684;0.220829965165;0.240879663709;0.243545202331;0.246448914619;0.258211640022;0.266670703883;0.267318724061;0.267628499012;0.269904508191;0.25229030973;0.248743898302;0.252048326865;0.252477763867;0.251558932204;0.249955016214;0.24770682954;0.297640665993;0.265244317141;0.264396864719;0.32473331432;0.32365344333…	0
123	TBL1XR1	tbl1xr1a	Transducin beta like 1 X-linked receptor 1	ENSAMXG00000003925	KB872033.1	No_outliers	No_outliers	no	1120	0.00177377	0	0.43956	0	0.0238553	10987	1120	0.000373482	0	0.20915	0	0.00883031	4483	10	0.2546	0.126365	0.882812	0	0.325599	11229	0.00263605	0	0.888889	0	0.040262	0	1120	12247	16	0.587379851835;0.25230406654;0.250262863646;0.248526321877;0.247942603062;0.26551650756;0.258658183196;0.266916491487;0.240832491956;0.235411806472;0.231182607268;0.209667762895;0.2118411364;0.21072926321;0.215316516041;0.217205238451	0
		tbl1xr1b	Paralog	ENSAMXG00000019119	KB882137.1	No_outliers	No_outliers	no	1518	0.00265227	0	0.424837	0	0.0281817	16267	1518	0.00179094	0	0.366013	0	0.0232291	11024	6	0.0696096	0.00926832	0.216507	0.00619094	0.0885519	1101	0.00220766	0	0.345679	0	0.0240607	0	1518	9844	29	0.523961947193;0.529520003979;0.526834940759;0.527147821235;0.525969813957;0.532380087316;0.725606086483;0.715134703112;0.693725031427;0.68446344611;0.826081742332;0.830074066804;0.830652440473;0.831614659892;0.831829344494;0.831935711876;0.824168687815;0.915589374866;0.951843720833;0.94900524235;0.951872372288;0.951569170248;0.95090792469;0.950075068489;0.949252746795;0.947679205718;0.9417500963…	0
124	TCF20	tcf20	transcription factor 20 [Source:ZFIN;Acc:ZDB-GENE-110411-97]	ENSAMXG00000010842	KB872142.1	No_outliers	No_outliers	no	4513	0.000764108	0	0.470588	0	0.0144907	2648	4514	0.00046858	0	0.294118	0	0.0108108	5543	22	0.31532	0.0709761	0.944581	0.00619094	0.374666	14362	0.0018312	0	0.95	0	0.0360853	0	4513	7587	61	0.244714268429;0.246169909806;0.251306330206;0.256081126314;0.30358470032;0.306803885742;0.310087161035;0.306792026942;0.303462234139;0.301528782629;0.29935676464;0.293217103231;0.285467939402;0.285053376842;0.285334481167;0.308645265807;0.312546324446;0.320177565568;0.322476139469;0.324705732183;0.330805856676;0.333383556824;0.336568447975;0.339146690259;0.344015354008;0.347786345453;0.354012584…	0
125	TCF7L2	tcf7l2	Transcription factor 7 like 2	ENSAMXG00000013107	KB882270.1	No_outliers	No_outliers	no	1841	0.00017396	0	0.20915	0	0.00551693	176	1841	0	0	0	0	0	1	2	0.0385835	0.0385835	0.0709761	0.00619094	0.0323926	349	9.05305e-05	0	0.111111	0	0.00289383	0	1841	73	8	0.219035087816;0.211145186772;0.376560739495;0.375527289243;0.362933099193;0.372128823469;0.54187717979;0.30614706329	0
126	TERF2	terfa* (terf2)	orthologue for TERF2: telomeric repeat binding factor 2	ENSAMXG00000017143	KB871620.1	Choy-Pachon	No_outliers	no	1580	0.00464321	0	0.529412	0	0.0423152	19615	1580	0.000886077	0	0.521053	0	0.0157524	8430	21	0.278807	0.135363	0.833208	0.00619094	0.272651	12547	0.00496308	0	0.855556	0	0.0511275	0	1580	18556	44	0.166223790905;0.180043796688;0.115812951463;0.113282980882;0.112700258848;0.113148069441;0.113079202009;0.113375449793;0.346270995823;0.356232325589;0.327502389609;0.333677656814;0.355243306896;0.363078853817;0.364820072954;0.350405341882;0.358023006743;0.363816831282;0.515595976092;0.617914684454;0.615201485899;0.396575126622;0.406774042115;0.373054218282;0.446985950196;0.4463754858;0.452289336…	0
127	TMLHE	tmlhe	Trimethyllysine hydroxylase epsilon	ENSAMXG00000017168	KB871685.1	No_outliers	No_outliers	no	1236	0.00216186	0	0.424837	0	0.0244037	13786	1236	0	0	0	0	0	1	12	0.198849	0.0709761	0.881279	0.00619094	0.291935	7816	0.00228672	0	0.875	0	0.0355193	0	1236	10321	23	0.393826859078;0.395070347045;0.397575219167;0.399547861571;0.400937940391;0.371510363733;0.372993561512;0.422744398593;0.410939605816;0.398523080932;0.291376296864;0.216438139154;0.218321355987;0.220246223777;0.221926441316;0.223761052759;0.225471951988;0.226558330359;0.229275373992;0.230558396519;0.229809581396;0.223232389717;0.221650091617	0
128	TNRC6B	tnrc6b	Trinucleotide repeat containing 6B	ENSAMXG00000008707	KB882143.1	No_outliers	Choy-Pachon	no	5399	0.00103115	0	0.533333	0	0.0185562	4617	5400	0.000282001	0	0.189474	0	0.00565207	3231	30	0.59481	0.875595	1	0.00619094	0.389241	19589	0.0035121	0	1	0	0.0539699	4	5399	15860	59	0.10104890633;0.10150634107;0.101960479682;0.10587799026;0.121505746095;0.129192225463;0.12787651823;0.124188675634;0.124792363565;0.125375352626;0.126034248896;0.126455270216;0.127097257312;0.135232744979;0.136126805464;0.137399744513;0.139115610759;0.139245585939;0.143727355681;0.130611734952;0.131980535631;0.135152356704;0.136301375064;0.14585697292;0.164062676123;0.153034240276;0.159258002112…	0
129	TRIO	triob	Trio Rho guanine nucleotide exchange factor	ENSAMXG00000007530	KB882224.1	No_outliers	No_outliers	no	8557	0.00164702	0	0.529412	0	0.0231879	9941	8597	1.16e-05	0	0.1	0	0.00107845	5	61	0.239052	0.0709761	1	2.34188e-17	0.325829	10314	0.00202141	0	1	0	0.0351354	5	8551	8709	117	0.347441417794;0.288130382384;0.302720027606;0.478477421664;0.480031544004;0.481799988255;0.726307047181;0.727704220684;0.728186379801;0.78618555935;0.757269855891;0.754429268782;0.752666288624;0.75193533852;0.607051098061;0.694413613041;0.586945686637;0.607462412573;0.607402538132;0.607259911579;0.607523821536;0.932587855598;0.938434004436;0.946731638731;0.947318208232;0.750332653233;0.756764688…	0
		trioa	Paralog	ENSAMXG00000020463	KB882093.1	No_outliers	No_outliers	no	6072	0.00189169	0	0.529412	0	0.0238397	11893	6072	0.000163824	0	0.394737	0	0.00595955	1448	41	0.325674	0.170232	1	0.00619094	0.369157	14794	0.00265772	0	1	0	0.0415477	2	6072	12373	90	0.143592500272;0.18275892105;0.186727592853;0.308434903589;0.314141761329;0.322717562121;0.462612435536;0.464011519189;0.560322966556;0.558665238701;0.558308190126;0.717871388733;0.755044341777;0.783286371271;0.808492814001;0.799806029978;0.79377199661;0.789325481282;0.785412316479;0.780542204314;0.808825285719;0.571420013567;0.519518309843;0.170990053225;0.170167878911;0.144639391565;0.164502604…	0
130	TRPC6	trpc6a	Transient receptor potential cation channel subfamily C member 6	ENSAMXG00000004820	KB882129.1	No_outliers	No_outliers	no	2595	0.00210951	0	0.529412	0	0.0276662	13448	2595	7.71e-05	0	0.1	0	0.0027751	318	22	0.220581	0.0178268	0.944291	0.00619094	0.288229	9157	0.00224122	0	0.944444	0	0.0351319	0	2595	10068	44	0.696286976639;0.696183705986;0.69618847743;0.696498369886;0.550717179332;0.5450551877;0.54052058315;0.535006304068;0.528931188513;0.522535982483;0.515596078954;0.518784251365;0.519748081478;0.519742763544;0.584224179999;0.590121969367;0.589897711357;0.588319338172;0.585544198727;0.579429792648;0.567857430586;0.538735009113;0.573905687152;0.521851384146;0.525882301944;0.528924819011;0.53104499230…	0
		trpc6b	Paralog	ENSAMXG00000017551	KB871860.1	No_outliers	No_outliers	yes	1867	0.00127822	0	0.503268	0	0.0186714	6712	1867	5.36e-05	0	0.1	0	0.00231372	154	11	0.0649005	0.0148356	0.243127	0.00619094	0.0739406	967	0.000753586	0	0.4	0	0.0121815	0	1867	1927	23	0.418142151707;0.418525389755;0.419010249558;0.424602565807;0.358223652164;0.360589805026;0.360482926604;0.149201919408;0.14880168927;0.149631224518;0.194071880176;0.193759935793;0.194500062221;0.195665118768;0.196635355461;0.101862479351;0.0966305631096;0.146558332163;0.0548038364128;0.0271227180389;0.0266563860255;0.0265965107749;0.0232443607109	4
131	TRPM1	trpm1b	Transient receptor potential cation channel subfamily M member 1	ENSAMXG00000000326	KB882100.1	No_outliers	No_outliers	NA	5031	0.00147059	0	0.529412	0	0.0226724	8377	5031	0.00037359	0	0.394737	0	0.00951078	4485	30	0.208162	0.115579	1	0.00619094	0.258002	8400	0.00160795	0	1	0	0.0279583	1	5031	6185	NA	NA	NA
		trpm1a	Paralog	ENSAMXG00000003769	KB872663.1	No_outliers	No_outliers	no	3690	0.0013639	0	0.529412	0	0.0232151	7454	3704	0.000218453	0	0.20915	0	0.0052878	2280	23	0.473678	0.458333	1	0.00619094	0.382924	18476	0.00312686	0	1	0	0.0488868	1	3690	14502	64	0.668509459195;0.666170405685;0.662130803657;0.64455447391;0.715648132421;0.714606062061;0.7741250177;0.769302665412;0.758308081054;0.758244950592;0.770033741095;0.775340291082;0.777485105544;0.998508674131;0.818323582797;0.807922093353;0.805891818699;0.805254398607;0.797632080657;0.790565781992;0.329124829997;0.332332443785;0.32980754789;0.342170118542;0.344342642854;0.34842387818;0.337727591977…	0
132	UBE3A	ube3a	Ubiquitin protein ligase E3A	ENSAMXG00000012931	KB882122.1	No_outliers	No_outliers	no	2571	0.00109378	0	0.470588	0	0.0204632	5128	2571	7.78e-05	0	0.1	0	0.00278801	324	11	0.416131	0.190941	1	0.00619094	0.39007	17485	0.00200002	0	1	0	0.038408	2	2571	8592	24	0.112131469138;0.112570855273;0.113025652216;0.113425939691;0.113839932598;0.114243734116;0.114569267272;0.114803080023;0.114943601441;0.11517620023;0.115505712496;0.115587246454;0.115850251855;0.115963721949;0.115980020281;0.116021196158;0.163436571736;0.166844313886;0.167764521277;0.177139072436;0.197653452739;0.173250265062;0.093492632982;0.0905581292646	0
133	UBE3C	ube3c	Ubiquitin protein ligase E3C	ENSAMXG00000019163	KB871916.1	No_outliers	No_outliers	no	2521	0.00142835	0	0.542484	0	0.0203194	7998	2540	0	0	0	0	0	1	20	0.290464	0.0709761	1	0.00619094	0.388568	13146	0.00257692	0	1	0	0.0436429	2	2517	11938	44	0.186553342054;0.1891632388;0.124351021874;0.278081780428;0.28307383045;0.300497978078;0.289579217534;0.247125920318;0.24543352986;0.239637178324;0.273137632388;0.190002939687;0.181455126384;0.178312232042;0.140058457875;0.139757257359;0.131293873033;0.146632275754;0.168954797638;0.186815734449;0.149678001928;0.151909085032;0.234565208779;0.340522200811;0.33651409543;0.281836742793;0.279602006162…	0
134	UBR5	ubr5	Ubiquitin protein ligase E3 component n-recognin 5	ENSAMXG00000020014	KB871824.1	No_outliers	No_outliers	no	7985	0.00164615	0	0.503268	0	0.0209078	9935	8014	0.000211308	0	0.525	0	0.00743467	2167	58	0.110105	0.0284245	0.944581	0.00619094	0.190168	2626	0.00132175	0	0.95	0	0.0218195	0	7984	4526	133	0.427717441474;0.428029738513;0.477258409958;0.463103615205;0.408607702844;0.408682046779;0.434554907928;0.28391880358;0.2837397469;0.283509107396;0.283261455492;0.282988865468;0.283016069601;0.199361214421;0.198886576243;0.198136180147;0.197378903933;0.191833191206;0.189950389072;0.148966740891;0.148698591153;0.148542304195;0.147097235753;0.137787713413;0.223230688896;0.203393880046;0.2036119918…	0
135	USP45	usp45	Ubiquitin specific peptidase 45	ENSAMXG00000008911	KB882166.1	No_outliers	No_outliers	no	638	0.000983466	0	0.294118	0	0.0138807	4230	638	0	0	0	0	0	1	4	0.0287445	0.00619094	0.0964051	0.00619094	0.0390639	212	0.000522466	0	0.166667	0	0.00760124	0	638	1171	5	0.630589808601;0.65041005923;0.65049267521;0.991486968054;0.991730672333	0
136	VIL1	vil1	Villin 1	ENSAMXG00000006174	KB882284.1	No_outliers	No_outliers	no	2523	0.00197581	0	0.522876	0	0.0253624	12525	2523	0.000552809	0	0.268421	0	0.0108485	6303	19	0.209105	0.0709761	0.83575	0.00619094	0.268027	8463	0.00217169	0	0.85	0	0.0323108	0	2523	9615	42	0.254692532409;0.257083888268;0.257472462552;0.252319688157;0.249835360552;0.240268976425;0.242294885281;0.241613651013;0.240860280441;0.198412382407;0.196861026502;0.193062284772;0.191613746747;0.19241920279;0.472947907075;0.471312971696;0.443096769458;0.4414939772;0.441284768789;0.651065168745;0.656107277195;0.659105983971;0.662099036304;0.665052585987;0.66812086429;0.671031152649;0.67376350533…	0
137	WWOX	wwox	WW domain containing oxidoreductase [Source:ZFIN;Acc:ZDB-GENE-040426-858]	ENSAMXG00000013856	KB882082.1	No_outliers	No_outliers	no	1047	0.00056183	0	0.294118	0	0.0128425	1534	1047	0	0	0	0	0	1	2	0.115884	0.115884	0.135363	0.0964051	0.0194789	2903	0.00031837	0	0.166667	0	0.00727738	0	1047	609	11	0.128434227232;0.134612144408;0.113197516479;0.160879325179;0.239671002215;0.23998238822;0.235073414305;0.477876388722;0.479513682934;0.559948692703;0.568819423041	0
138	ZBTB20	zbtb20	Zinc finger and BTB domain containing 20	ENSAMXG00000006682	KB871882.1	No_outliers	No_outliers	no	2182	0.000320453	0	0.20915	0	0.00691191	571	2157	4.64e-05	0	0.1	0	0.00215265	109	7	0.426731	0.0192585	1	0.00619094	0.479927	17703	0.00153489	0	1	0	0.0368499	2	2154	5747	30	0.128405012532;0.128878559525;0.129956481339;0.131046221421;0.128462687843;0.126215572363;0.126328010152;0.126481856033;0.132887265251;0.129335483887;0.153053512557;0.153830765025;0.154718630469;0.157005053785;0.159564684466;0.161116077466;0.162869793814;0.169846942484;0.196171456217;0.212385088431;0.220692288215;0.221850593877;0.164167569347;0.165759315336;0.167225532484;0.168645090644;0.1699280…	0
139	ZMYND11	zmynd11	Zinc finger MYND-type containing 11	ENSAMXG00000005242	KB871766.1	No_outliers	No_outliers	yes	1920	0.000561683	0	0.424837	0	0.0119244	1533	1920	0.000104167	0	0.1	0	0.0032258	557	4	0.280134	0.0571719	1	0.00619094	0.417341	12636	0.000873843	0	1	0	0.0241538	1	1920	2378	20	0.353442381039;0.332808131597;0.320758965089;0.321518776708;0.320067935316;0.100748240403;0.0743305997207;0.0717350544655;0.0283069927867;0.0270267720997;0.0268243589019;0.0241834962861;0.0243051680594;0.0250191355959;0.0250107520882;0.0250049428883;0.0249443244899;0.0763604728367;0.246036331062;0.174609931648	9

## Sheet: Category 4
Gene Number	Human Gene Symbol and Link	Cf Gene Symbol	Gene Name	Ensembl id (release 84)	Scaffold	Dxy_outliers_top_20%	FST_outliers_top_5%	>= 1 region in HapFLK with p < 0.05	Number.of.SitesChoy.Pi	Choy_Mean_Pi	Choy_Median_Pi	Choy_Max_Pi	Choy_Min_Pi	Choy_Stdev	Choy_Pi: Max rank	Pachon.number.of.sites.Pi	Pachon_Mean_Pi	Pachon_Median_Pi	Pachon_Max_Pi	Pachon_Min_Pi	Pachon_Stdev	Pachon_Pi: Max rank	Choy.Pachon.Number.of.sites.FST	Choy.Pachon_Mean_FST	Choy.Pachon_Median_FST	Choy.Pachon_Max_FST	Choy.Pachon_Min_FST	Choy.Pachon_Stdev	Ranked.Choy.Pachon.FST; max is 20307	Choy.Pachon_Mean_Dxy	Choy.Pachon_Median_Dxy	Choy.Pachon_Max_Dxy	Choy.Pachon_Min_Dxy	Choy.Pachon_Stdev	Choy.Pachon_fixed.tot	Choy.Pachon_total_sites_with_data	Pachon-Choy-Dxy Ranked	hapFLK len.pvalues	hapFLK all.p.values	hapFLK len.p.values<0.05
1	ABAT	abat	4-aminobutyrate aminotransferase	ENSAMXG00000002458	KB882092.1	No_outliers	No_outliers	no	1215	0.00139393	0	0.458333	0	0.0216888	7709	1215	0.000303227	0	0.268421	0	0.00821211	3557	8	0.239198	0.0864995	0.828518	0.00619094	0.317959	10327	0.00193244	0	0.85	0	0.0340784	0	1215	8171	16	0.400720646829;0.352903635284;0.215383670073;0.215807943972;0.218583866245;0.217053217775;0.186524327123;0.185417023989;0.19865157546;0.274123267787;0.276827870139;0.274431823285;0.456005777599;0.322673621179;0.318765059014;0.400925424115	0
2	ABCA10	abca5	orthologue ABCA10: ATP binding cassette subfamily A member 10	ENSAMXG00000011731	KB882130.1	No_outliers	No_outliers	yes	5012	0.00133422	0	0.529412	0	0.0206975	7218	5012	0.000313709	0	0.268421	0	0.00867694	3729	28	0.17029	0.0709761	0.828518	0.00619094	0.247159	5948	0.00138153	0	0.85	0	0.026112	0	5012	4869	65	0.404376609921;0.412424481944;0.423014565203;0.121010953873;0.120093032716;0.0924044480855;0.120660833886;0.0819709057639;0.0814956699224;0.0786869193042;0.101070285808;0.103486973291;0.109777578215;0.0904879555443;0.0875408508126;0.0830846474962;0.0787645241117;0.101371666927;0.112095402049;0.0676410351293;0.0491718218858;0.052267087529;0.0513422766366;0.0443267262031;0.0442339723079;0.044170011…	10
3	ACE	ace	Angiotensin I converting enzyme	ENSAMXG00000004983	KB871738.1	No_outliers	No_outliers	no	3764	0.00164788	0	0.503268	0	0.0200151	9953	3808	0.00179001	0	0.533333	0	0.0305847	11022	37	0.138619	0.0123457	0.769966	0.00619094	0.188513	4088	0.00242682	0	0.777778	0	0.0321257	0	3764	11121	80	0.996744967391;0.995759891532;0.997393859594;0.997500074928;0.997671867215;0.997783368731;0.998708636061;0.993895799057;0.990743513061;0.990379075903;0.908015520136;0.907790777834;0.649823234579;0.648174137166;0.598843834206;0.598256077872;0.598326869387;0.629534751455;0.598960285601;0.616448900096;0.631515793789;0.634098658185;0.639848965129;0.653379760655;0.585801953053;0.521012706021;0.5169850…	0
4	ADCY5	adcy5	Adenylate cyclase 5	ENSAMXG00000003268	KB871578.1	No_outliers	No_outliers	no	3459	0.000598231	0	0.533333	0	0.0134043	1709	3459	0.00048004	0	0.458333	0	0.0120374	5645	14	0.244192	0.0765095	0.944581	0.00619094	0.338367	10634	0.0012857	0	0.95	0	0.02816	0	3459	4341	28	0.381831490581;0.343650262908;0.32672300522;0.239077575699;0.237539212123;0.242422829205;0.248114223543;0.467573229877;0.14664824042;0.1449701835;0.103578723532;0.0594864738988;0.09171210504;0.120324063791;0.120707312862;0.613659755601;0.612063573253;0.61205154665;0.611784528048;0.611429350817;0.611167738745;0.361438178909;0.353996350368;0.304370403145;0.307947895797;0.35863730571;0.362570177584;…	0
5	ADK	adka	adenosine kinase	ENSAMXG00000004800	KB882154.1	Choy-Pachon	No_outliers	no	696	0.00411126	0	0.470588	0	0.0394478	19270	696	0.00269964	0	0.442105	0	0.0300204	11941	5	0.307689	0.0709761	0.802637	0.0148356	0.331677	13976	0.00480823	0	0.8125	0	0.0495622	0	696	18381	17	0.806067041758;0.808865583918;0.658050135714;0.207778969134;0.192290729455;0.166661585153;0.166591958194;0.16635153802;0.233937278258;0.179999216801;0.590909024978;0.585666124429;0.582950224794;0.572515791035;0.568523068992;0.567533694506;0.575303698206	0
		adkb	Paralog	ENSAMXG00000013461	KB872654.1	Choy-Pachon	No_outliers	no	865	0.00301447	0	0.503268	0	0.0311063	17514	852	0.000415455	0	0.142857	0	0.00707162	4977	10	0.308508	0.151452	0.932774	0.0294627	0.320051	14033	0.00415392	0	0.928571	0	0.0507204	0	852	17398	14	0.930663661157;0.646801972309;0.647012823091;0.646846012466;0.646661755681;0.646390029727;0.646026528565;0.306172058018;0.283819328132;0.256467389812;0.266200340341;0.266314345967;0.266370556751;0.262416661256	0
6	ADORA2A	adora2ab	adenosine A2a receptor	ENSAMXG00000010454	KB871781.1	No_outliers	No_outliers	no	1373	0.000214216	0	0.294118	0	0.00793466	270	1373	7.28e-05	0	0.1	0	0.00269778	286	1	0.752563	0.752563	0.752563	0.752563	0	20081	0.000582666	0	0.8	0	0.0215822	0	1373	1365	10	0.371821634292;0.627274760992;0.627391577737;0.627358331402;0.627493659296;0.62758142068;0.628563515548;0.631448500922;0.642754722827;0.645546117054	0
7	ADRB2	adrb2a	adrenergic, beta-2-, receptor,	ENSAMXG00000026034	KB871739.1	No_outliers	No_outliers	no	1191	0.00214545	0	0.458333	0	0.0254059	13680	1198	0	0	0	0	0	1	11	0.172599	0.0709761	1	0.00619094	0.277228	6098	0.00209908	0	1	0	0.032923	1	1191	9186	33	0.243445785798;0.243199995457;0.242846698553;0.242402526886;0.242191374164;0.241832467776;0.240913537622;0.239952565671;0.238957037711;0.388639393306;0.374066353125;0.365737198447;0.363247066357;0.334304942767;0.315414282442;0.29292246175;0.279428952492;0.27881981974;0.281078855158;0.282579675403;0.283730189021;0.285259120518;0.2863531025;0.287203171448;0.287817466346;0.288282752163;0.28856075130…	0
		adrb2b	Paralog	ENSAMXG00000025830	KB871685.1	No_outliers	No_outliers	no	1241	0.00132194	0	0.366013	0	0.0196773	7095	1241	0	0	0	0	0	1	9	0.489723	0.769966	1	0.00619094	0.426577	18688	0.00371564	0	1	0	0.055476	2	1241	16418	17	0.107989842917;0.103172558012;0.0994713899067;0.105208216354;0.111024000455;0.117502963929;0.125037184278;0.133252948178;0.14723908782;0.156108513289;0.162678637092;0.167248862329;0.169023050409;0.170635670001;0.172702293815;0.173887105569;0.179209887877	0
8	AFF2	aff2	AF4/FMR2 family, member 2	ENSAMXG00000000387	KB871747.1	No_outliers	No_outliers	no	2562	0.00163003	0	0.503268	0	0.0215424	9810	2562	0.000326637	0	0.268421	0	0.00836981	3893	20	0.177276	0.0548049	0.889811	0.00619094	0.289756	6393	0.00193425	0	0.9	0	0.032431	0	2562	8186	35	0.668583575486;0.389345174531;0.38977269863;0.39340412709;0.387456332997;0.385552616989;0.38501389263;0.375118683014;0.3696824641;0.362024218765;0.359322972937;0.353945822417;0.11594035859;0.11624445139;0.116440271725;0.180950005512;0.184802762313;0.14448344918;0.145281264325;0.15044019656;0.152226128296;0.153113583584;0.153792987582;0.323398878187;0.324547723631;0.319189380129;0.741538583714;0.7…	0
		aff2	Paralog	ENSAMXG00000000380	KB871747.1	No_outliers	No_outliers	no	973	0.00149918	0	0.529412	0	0.024045	8654	973	0.000354002	0	0.233333	0	0.00827756	4251	5	0.333596	0.261538	0.937688	0	0.347917	15075	0.00218397	0	0.944444	0	0.0362193	0	973	9712	16	0.143393612917;0.1439316823;0.144294932185;0.134565964693;0.131389740825;0.130653650944;0.129763496911;0.128759292268;0.127547146346;0.126229465976;0.124915433418;0.124231853467;0.31287832856;0.291122032211;0.472825416298;0.477107291986	0
9	AGAP1	agap1	ArfGAP with GTPase domain, ankyrin repeat and PH domain 1	ENSAMXG00000009515	KB882256.1	No_outliers	No_outliers	no	2605	0.000636031	0	0.294118	0	0.0104564	1917	2605	0.000254571	0	0.394737	0	0.00934923	2809	14	0.167676	0.0148356	1	0.00619094	0.310737	5788	0.00112391	0	1	0	0.026496	1	2605	3486	34	0.274808694727;0.231670292378;0.212056605478;0.118522694155;0.119018790246;0.111759946993;0.111753920626;0.108434303733;0.10871419915;0.108944816317;0.19543632056;0.195144896821;0.241777556426;0.241759161074;0.121957124658;0.241939155396;0.242245040739;0.330866672712;0.335035317724;0.396782320113;0.394604852964;0.384941652999;0.412240433651;0.374898480841;0.574586641828;0.315078238886;0.316860786…	0
10	AGBL4	agbl4	ATP/GTP binding protein-like 4	ENSAMXG00000015363	KB871839.1	Choy-Pachon	No_outliers	yes	628	0.00437117	0	0.470588	0	0.0377802	19469	628	0.00129065	0	0.521053	0	0.0224442	9937	12	0.208376	0.119792	0.815343	2.34188e-17	0.251148	8414	0.00514862	0	0.855556	0	0.0504202	0	628	18764	16	0.54084614683;0.552583694596;0.761865781721;0.67704984238;0.71110043359;0.726042512789;0.316091393129;0.208319026622;0.0175886556801;0.0175196676998;0.0174748644658;0.0174819081674;0.0173765421119;0.0174411728895;0.0175109576291;0.0231128675206	8
11	AGMO	agmo	alkylglycerol monooxygenase	ENSAMXG00000006609	KB871709.1	No_outliers	No_outliers	no	1178	0.00134825	0	0.529412	0	0.0199769	7325	1233	0.000315875	0	0.189474	0	0.00672586	3753	5	0.115227	0.0709761	0.357412	0.00619094	0.130227	2871	0.00100924	0	0.5	0	0.0167131	0	1178	2950	25	0.0582029061856;0.0521208890428;0.0521018236707;0.0548051283234;0.0616689618551;0.0627059369408;0.0637492734447;0.173991950298;0.190788704271;0.177879632836;0.170267421035;0.162393032086;0.157960250349;0.147277762715;0.141582543559;0.139238543243;0.136329120406;0.232243858994;0.216721673217;0.215681771063;0.199153553141;0.198948119419;0.198679120252;0.198507765109;0.197697635967	0
12	AGTR2	agtr2	angiotensin II receptor, type 2	ENSAMXG00000025756	KB882234.1	No_outliers	No_outliers	no	1088	0.00268801	0	0.533333	0	0.0299726	16407	1088	0	0	0	0	0	1	10	0.262324	0.115884	0.928256	0.00619094	0.305095	11658	0.00284489	0	0.928571	0	0.0396257	0	1088	13337	27	0.313557071643;0.313817997197;0.3140902064;0.314334740997;0.314803325817;0.315248374188;0.315481910338;0.31563153631;0.315793768303;0.315855476384;0.31590406781;0.315898917093;0.315840091087;0.315728119661;0.316395328577;0.316450518821;0.316653898624;0.316718368132;0.316766166825;0.316759625622;0.31672377276;0.3168236927;0.316873955559;0.317840622742;0.318710913862;0.321606909949;0.323799020797	0
		agtr2	Paralog	ENSAMXG00000026470	KB871580.1	No_outliers	No_outliers	no	1072	0.00200246	0	0.538462	0	0.0270505	12711	1072	0.00147633	0	0.529412	0	0.0261979	10430	9	0.200883	0.211524	0.458333	0.00619094	0.15718	7955	0.00245809	0	0.578125	0	0.0316018	0	1072	11290	19	0.964045661408;0.96388763315;0.963707760707;0.963400028898;0.962999460543;0.962438683589;0.961911714397;0.961263074851;0.960479514646;0.959555115467;0.958433605846;0.957158663185;0.95571790018;0.954101433947;0.952294648126;0.950279908319;0.948036198193;0.945587146999;0.935065143483	0
13	APBA2	apba2a	Paralog	ENSAMXG00000000719	KB882100.1	No_outliers	No_outliers	NA	1839	0.00193031	0	0.522876	0	0.0271558	12179	1839	0.00014596	0	0.268421	0	0.0062576	1177	13	0.158362	0.101986	0.437069	0.00619094	0.144361	5196	0.00136925	0	0.444444	0	0.0196819	0	1839	4803	NA	NA	NA
		apba2b	amyloid beta precursor protein binding family A member 2	ENSAMXG00000005296	KB871676.1	No_outliers	No_outliers	no	1928	0.00185397	0	0.494505	0	0.0250402	11611	1935	0	0	0	0	0	1	12	0.128568	0.0875585	0.313759	0.00619094	0.106786	3583	0.00113357	0	0.357143	0	0.0161832	0	1928	3530	33	0.738003462988;0.738057040061;0.731883693215;0.73397146316;0.735427668856;0.737262493449;0.738084796157;0.737089898218;0.734340064957;0.734297918275;0.744605115842;0.746625418331;0.746617002791;0.747134867613;0.749385061491;0.718466472406;0.719190358534;0.590688580325;0.591658440548;0.592572964851;0.238324280332;0.236365385456;0.448979000731;0.448667215156;0.48318214611;0.482019824544;0.481489563…	0
14	AR	ar	androgen receptor	ENSAMXG00000011395	KB882217.1	No_outliers	No_outliers	no	891	0.00294154	0	0.660131	0	0.0378498	17309	891	0.000476809	0	0.424837	0	0.0142246	5617	8	0.28328	0.346307	0.711538	0.00619094	0.227733	12809	0.00299289	0	0.722222	0	0.0379341	0	891	13989	15	0.496245929329;0.53525087114;0.543324868978;0.566795317652;0.569104802732;0.583231699145;0.305662983589;0.305847673816;0.305807962446;0.305733202779;0.357155196092;0.262235060527;0.26114558291;0.209407407698;0.209575232103	0
		ar	Paralog	ENSAMXG00000013256	KB871580.1	No_outliers	No_outliers	no	1707	0.00135007	0	0.533333	0	0.0226062	7349	1707	0.00019733	0	0.336842	0	0.00815046	1952	8	0.230763	0.148316	0.705847	0.00619094	0.226476	9822	0.00128881	0	0.722222	0	0.0236002	0	1707	4354	27	0.344219672257;0.353418995759;0.360653447527;0.365866606016;0.369019026259;0.36886075573;0.368709226381;0.370733395097;0.373032703099;0.373364604401;0.371468217615;0.367334062534;0.361110885147;0.352826055076;0.444731612477;0.449155342625;0.453144078084;0.427400595701;0.207763911842;0.204569734082;0.180701638236;0.180394946401;0.181135126902;0.336548463628;0.302960796311;0.378187832243;0.41658462…	0
15	ARHGAP32	arhgap32b	Rho GTPase activating protein 32b [Source:ZFIN;Acc:ZDB-GENE-091204-147]	ENSAMXG00000004877	KB871861.1	No_outliers	No_outliers	no	5846	0.00126451	0	0.529412	0	0.0194845	6588	5846	0	0	0	0	0	1	35	0.260389	0.0709761	1	0.00619094	0.350739	11550	0.00178303	0	1	0	0.0343973	2	5846	7291	87	0.074523815198;0.0745024695061;0.116753760393;0.115085105513;0.191890584194;0.0917991873733;0.0933310126932;0.102239259993;0.103578363822;0.115408453704;0.203474170606;0.514036686591;0.519035136406;0.522252745414;0.579496927441;0.580682249351;0.581293280475;0.582096783856;0.582647825247;0.582444764438;0.582071577659;0.581404437256;0.579803984367;0.578923276127;0.577515407144;0.576368602455;0.5752…	0
16	ARNT2	arnt2	Aryl hydrocarbon receptor nuclear translocator 2	ENSAMXG00000019978	KB882249.1	No_outliers	No_outliers	no	2045	0.0019822	0	0.529412	0	0.0269032	12579	2043	0.0004869	0	0.505263	0	0.0125291	5707	16	0.189925	0.10317	0.944581	0.00619094	0.237438	7221	0.00206668	0	0.95	0	0.0313825	0	2043	9009	38	0.842072474226;0.84358461453;0.877658544279;0.889431693116;0.888195820789;0.888681204342;0.848022770063;0.848059821071;0.848042010768;0.848003747424;0.8845077083;0.88433605005;0.821805578526;0.822144515167;0.822549593371;0.817554115887;0.771347430062;0.771426981408;0.179043637702;0.178727772181;0.182417972211;0.232571055865;0.231955913694;0.521847530162;0.522732518651;0.521244563201;0.38151213610…	0
17	ASMT	asmt	Acetylserotonin O-methyltransferase	ENSAMXG00000012631	KB871853.1	No_outliers	No_outliers	no	776	0.000522202	0	0.294118	0	0.0112744	1326	776	0	0	0	0	0	1	4	0.525649	0.548203	1	0.00619094	0.475422	19077	0.00286369	0	1	0	0.0510773	2	776	13421	15	0.07026961142;0.0689597689096;0.158986801814;0.108173609203;0.10293124994;0.088775223698;0.0895841452296;0.0934284549078;0.124390718401;0.135145882912;0.0789990406193;0.0728604309465;0.0665321997969;0.061043460371;0.055751843468	0
18	ATRX	atrx	alpha thalassemia/mental retardation syndrome X-linked	ENSAMXG00000013991	KB871580.1	No_outliers	No_outliers	no	3948	0.00131162	0	0.529412	0	0.0187405	6999	3948	0.0012974	0	0.478947	0	0.021976	9958	27	0.262373	0.0709761	0.83575	0.00619094	0.296804	11662	0.00245901	0	0.85	0	0.0367983	0	3948	11297	54	0.492064008123;0.491015520943;0.497285717935;0.491705813065;0.440072768698;0.441582772413;0.44305061303;0.4889806463;0.476642109473;0.425514142186;0.42505503478;0.401359683155;0.401247767057;0.400697151439;0.314825261665;0.313383285264;0.312381726224;0.323545555574;0.393478958915;0.395527938162;0.39606908135;0.396113635235;0.411330205965;0.42079005962;0.422045148945;0.44205227377;0.538770854965;0…	0
19	BRCA2	brca2	breast cancer 2, early onset	ENSAMXG00000013027	KB882257.1	No_outliers	No_outliers	no	7809	0.00293471	0	0.529412	0	0.0313476	17290	7809	0.000217698	0	0.1	0	0.00466073	2267	91	0.177139	0.0709761	0.944581	0.00619094	0.239543	6385	0.0026531	0	0.95	0	0.0344618	0	7809	12336	223	0.56573736056;0.566023475797;0.566311914132;0.566498357982;0.566679537673;0.566890915837;0.567098877461;0.568466122785;0.570733703768;0.575979915457;0.590845317541;0.61654731105;0.616944808481;0.621881284691;0.622171329149;0.622432936473;0.623531919793;0.623894533933;0.646417506654;0.653210461064;0.664004292866;0.67590792092;0.678770090213;0.681716196138;0.777182911423;0.765013518162;0.7575406547…	0
20	BZRAP1	bzrap1 (tspoap1)	benzodiazapine receptor (peripheral) associated protein 1	ENSAMXG00000015980	KB882207.1	No_outliers	No_outliers	no	4920	0.00206788	0	0.581699	0	0.0267043	13147	4921	0.00105437	0	0.442105	0	0.0181541	9159	38	0.252835	0.0940944	1	0.00619094	0.309285	11128	0.00286364	0	1	0	0.0394007	1	4920	13418	96	0.490828552514;0.490582320408;0.48904131399;0.487198286398;0.483453700853;0.414256122109;0.929903794047;0.930195994245;0.933861509855;0.979136839555;0.996383007156;0.996446358064;0.996171151982;0.992869706537;0.594834513955;0.592978081897;0.591691264516;0.520218693475;0.519747037358;0.533301209317;0.56282670525;0.561765854307;0.436644174219;0.436233359549;0.435677216045;0.435334246187;0.434820124…	0
21	C15orf43	NA	terb2, chromosome 15 open reading frame 43	NA
22	C3orf58	dia1a (c3orf58)	Deleted in autism 1; c3ORF58	ENSAMXG00000010986	KB882178.1	No_outliers	No_outliers	no	1278	0.00340456	0	0.529412	0	0.034759	18352	1278	0.000210032	0	0.268421	0	0.00750552	2141	15	0.20277	0.15625	1	0.00619094	0.242152	8069	0.0030858	0	1	0	0.0370381	1	1278	14343	26	0.24833236239;0.250933865992;0.252766769494;0.252827708426;0.256519816065;0.184377926269;0.182918307658;0.184018458135;0.184795533187;0.186191970299;0.187626933444;0.182228764303;0.181888465888;0.182327535141;0.182644835789;0.136086385001;0.136065961093;0.134091121576;0.128994384914;0.122514793384;0.282475109124;0.28369920891;0.282060689952;0.279117276302;0.27156289866;0.253457121212	0
		dia1b (c3orf58)	Paralog	ENSAMXG00000019089	KB882137.1	No_outliers	No_outliers	no	1299	0.00220443	0	0.529412	0	0.0257885	14048	1299	7.7e-05	0	0.1	0	0.0027735	317	12	0.296433	0.0817293	1	2.34188e-17	0.363772	13438	0.00323433	0	1	0	0.0466549	1	1299	14904	19	0.415322724269;0.417991911221;0.630443058097;0.513753073919;0.598030368894;0.593423864933;0.586952313797;0.576399057814;0.566789165801;0.562621151582;0.556001758488;0.545035854863;0.532436461104;0.542478166565;0.543123250034;0.543655107255;0.54418767725;0.544848176134;0.566738951403	0
23	C4B	c4b	orthologue C4B: complement C4B (Chido blood group)	ENSAMXG00000012282	KB882257.1	Choy-Pachon	No_outliers	no	4510	0.00300788	0	0.525	0	0.0317667	17494	4514	0.00264653	0	0.505263	0	0.0336772	11916	57	0.28383	0.216507	0.76299	0.00619094	0.243431	12828	0.00497107	0	0.811111	0	0.0519337	0	4507	18569	116	0.0906564315015;0.086274570554;0.0895843996473;0.0948460791046;0.099366500177;0.102577555043;0.106232449712;0.108548341931;0.112401784905;0.115271048076;0.145572883809;0.152091718134;0.154572480163;0.156828959818;0.157179738171;0.156573834347;0.155743522504;0.155817931538;0.161958914625;0.157335023556;0.157511042033;0.149875357506;0.150758197141;0.104389932736;0.103513470736;0.102207290519;0.1005…	0
		c4b	orthologue C4B: complement C4B (Chido blood group)	ENSAMXG00000004416	KB872286.1	No_outliers	Choy-Pachon	NA	4446	0.000669067	0	0.503268	0	0.0155061	2116	4447	0.000287992	0	0.533333	0	0.00992354	3316	24	0.662812	1	1	0.00619094	0.431416	19859	0.00379617	0	1	0	0.0585302	13	4446	16620	NA	NA	NA
24	CA6	ca6	Carbonic anhydrase VI	ENSAMXG00000024778	KB882098.1	No_outliers	No_outliers	no	1581	0.00144981	0	0.366013	0	0.0199295	8180	1581	0.000379877	0	0.189474	0	0.00702475	4560	10	0.307879	0.110703	1	0.00619094	0.372192	13989	0.00245098	0	1	0	0.0405334	1	1581	11251	21	0.836635605081;0.842385819123;0.849019670903;0.854134321146;0.925595484858;0.940927193273;0.925609782557;0.922196448092;0.925306003237;0.89771113964;0.897943459259;0.898348292838;0.899051918517;0.900092833871;0.903311441452;0.908121302082;0.914624515295;0.918807193514;0.923545291336;0.928670084589;0.938834527348	0
25	CACNA1F	cacna1fb	calcium channel, voltage-dependent, alpha 1F	ENSAMXG00000007496	KB871688.1	No_outliers	No_outliers	yes	5981	0.00143579	0	0.529412	0	0.0240289	8061	5981	0.000546335	0	0.526316	0	0.0112619	6257	31	0.395921	0.306878	0.944581	0.00619094	0.332378	17034	0.0024334	0	0.95	0	0.0395941	0	5981	11160	70	0.137402499904;0.04525566151;0.0357067569428;0.0279095074468;0.0275320803004;0.0271397992173;0.0260729685407;0.0260319859121;0.0260011116709;0.0633864207201;0.0579757511954;0.0800950199804;0.0800054017163;0.0799933050601;0.0804626684839;0.0850929084476;0.0819393760682;0.0807988210474;0.0414308579887;0.128177436883;0.133878754909;0.160035800134;0.170991983767;0.171286841826;0.127773280485;0.120129…	33
		cacna1fa	Paralog	ENSAMXG00000012913	KB872037.1	No_outliers	No_outliers	no	1447	0.00184662	0	0.529412	0	0.0259281	11562	1447	6.91e-05	0	0.1	0	0.00262794	257	10	0.230287	0.0543754	0.800974	0.00619094	0.283049	9787	0.00190816	0	0.8375	0	0.0318701	0	1447	8040	21	0.482825046209;0.368502344199;0.368505671456;0.368511017432;0.377678756681;0.374397313392;0.395989842294;0.421137035565;0.444719849481;0.450960217577;0.454009457456;0.442762901968;0.420164793702;0.420165025473;0.420507362321;0.353833925326;0.34363331463;0.341628784644;0.314543692373;0.31335217625;0.312062755093	0
26	CACNA1G	cacna1g	Calcium voltage-gated channel subunit alpha1 G	ENSAMXG00000009755	KB882270.1	No_outliers	No_outliers	yes	6874	0.00153697	0	0.538462	0	0.0231184	8995	6874	0.000401581	0	0.505263	0	0.0110083	4826	46	0.268868	0.0992015	0.944581	0.00619094	0.316468	12021	0.00216995	0	0.95	0	0.0357433	0	6874	9604	89	0.411928045981;0.415731597337;0.547253526621;0.0689752959697;0.0670169873772;0.0841280959197;0.0870507236918;0.0922918904349;0.103982220623;0.113830927793;0.11632323405;0.154448784845;0.156796337045;0.061737855822;0.061301836922;0.0615828752013;0.063400685581;0.0657771337339;0.0682447444266;0.0704412536972;0.0721388940081;0.0732393626691;0.106717771053;0.110186481633;0.0995555457045;0.09889727723…	14
27	CACNA1I	cacna1i	Calcium channel, voltage-dependent, T type, alpha 1I subunit	ENSAMXG00000013571	KB882305.1	No_outliers	No_outliers	yes	5577	0.00170832	0	0.608333	0	0.0255183	10455	5580	0	0	0	0	0	1	35	0.229646	0.0952381	1	0.00619094	0.278475	9754	0.00169471	0	1	0	0.0298909	1	5577	6742	107	0.566519618643;0.598746719728;0.179072938317;0.0287964489016;0.0776996346482;0.0786945615632;0.0367271985702;0.0355011647089;0.678291111017;0.6778639339;0.677635850655;0.676705342594;0.673599022942;0.662891129253;0.656128584417;0.764033870192;0.763588233478;0.763580731814;0.763148992637;0.762686807263;0.762181143019;0.762670452942;0.76315563172;0.763639010528;0.764330485793;0.76498856983;0.765677…	13
28	CADM1	cadm1a	cell adhesion molecule 1	ENSAMXG00000004909	KB871861.1	No_outliers	No_outliers	no	243	0	0	0	0	0	1	243	0	0	0	0	0	1	1	1	1	1	1	0	20305	0.00411523	0	1	0	0.0640179	1	243	17307	2	0.793618258357;0.865161879386	0
		cadm1b	Paralog	ENSAMXG00000003312	KB882299.1	Choy-Pachon	No_outliers	no	785	0.00435577	0	0.525	0	0.0422161	19462	816	0.00110509	0	0.189474	0	0.0132723	9344	8	0.269815	0.321789	0.525	0.00619094	0.199824	12073	0.0042455	0	0.633333	0	0.0451115	0	785	17567	19	0.803096332749;0.095248817559;0.0962717805083;0.0966914250778;0.097797838996;0.128604846546;0.15697147208;0.173115083478;0.181047666684;0.15738787115;0.156335472849;0.17036802735;0.237027517907;0.227176342664;0.226912086967;0.226341719433;0.226331498606;0.226636922909;0.228749772403	0
29	CADPS2	cadps2	Ca2+-dependent activator protein for secretion 2	ENSAMXG00000000923	KB882100.1	No_outliers	No_outliers	NA	3823	0.000897774	0	0.522876	0	0.0179443	3598	3823	0	0	0	0	0	1	13	0.47006	0.306878	1	0.00619094	0.373827	18427	0.00167662	0	1	0	0.0353678	1	3823	6633	NA	NA	NA
30	CAMK4	camk4	Calcium/calmodulin-dependent protein kinase IV	ENSAMXG00000006696	KB871673.1	No_outliers	No_outliers	no	1079	0.00181722	0	0.522876	0	0.0258641	11319	1079	0	0	0	0	0	1	7	0.169523	0.0709761	0.54093	0.00619094	0.187721	5906	0.00133869	0	0.555556	0	0.0218806	0	1079	4630	10	0.16271001496;0.508611289623;0.503765399061;0.233731458423;0.232622002358;0.119873117405;0.114742230646;0.211506608227;0.212272795692;0.149314370599	0
31	CAPN12	NA	Calpain 12	NA
32	CASC4	casc4	cancer susceptibility candidate 4	ENSAMXG00000019191	KB882086.1	No_outliers	No_outliers	no	1256	0.00101318	0	0.522876	0	0.0186689	4466	1257	7.96e-05	0	0.1	0	0.00281942	338	5	0.0902795	0.0294627	0.313148	0.00619094	0.116231	1810	0.000678963	0	0.45	0	0.0141505	0	1256	1659	19	0.251301499771;0.248716857808;0.246198204914;0.243139562427;0.396810843706;0.439301405607;0.475106182269;0.485608369696;0.449232973578;0.533155777662;0.533501019118;0.533546431094;0.668383513173;0.662049607141;0.651438953882;0.639605387249;0.625406692895;0.617315081526;0.49935638086	0
33	CCDC64	ccdc64	Coiled-coil domain containing 64	ENSAMXG00000011718	KB871601.1	No_outliers	No_outliers	no	1775	0.00182492	0	0.503268	0	0.0217822	11374	1775	0	0	0	0	0	1	16	0.0982124	0.00619094	0.769966	0	0.202208	2143	0.00137156	0	0.777778	0	0.022574	0	1775	4814	28	0.215606870773;0.234814462396;0.271184087873;0.277831045395;0.271519269217;0.270209326504;0.209412205609;0.168951056437;0.174585282818;0.202884213942;0.18827794511;0.0881497930013;0.302874643242;0.301505041068;0.344052411323;0.345983099808;0.175421898759;0.175243148973;0.175167820983;0.38652205255;0.388440416298;0.388608381774;0.428543579792;0.293962170252;0.37587268505;0.611496580268;0.595690187…	0
34	CCDC88C	ccdc88c	Coiled-coil domain containing 88C	ENSAMXG00000002066	KB882158.1	No_outliers	No_outliers	yes	5850	0.00196597	0	0.533333	0	0.0263868	12455	5849	0	0	0	0	0	1	38	0.225231	0.10397	1	2.34188e-17	0.265698	9464	0.00180224	0	1	0	0.0295655	1	5847	7401	74	0.138756839851;0.138902526453;0.375611246557;0.239176997989;0.347484334352;0.296785444148;0.297913996018;0.209459161241;0.195229670593;0.177556266661;0.0946403897377;0.0980554581365;0.0815650489717;0.0814607214023;0.0813572249197;0.0815213327436;0.0816283751787;0.0816445278928;0.0815625042356;0.0814159107413;0.0955358772754;0.114368786945;0.113614884144;0.110326987409;0.105418428749;0.08904978634…	4
35	CCDC91	NA	coiled-coil domain containing 91??	NA
36	CDH10	cdh10a	Cadherin 10	ENSAMXG00000009104	KB872203.1	No_outliers	No_outliers	no	2271	0.00237702	0	0.533333	0	0.0285905	15018	2271	0.00208831	0	0.526316	0	0.0311754	11435	17	0.141851	0.0964051	0.49928	0.00619094	0.157357	4265	0.00268496	0	0.55	0	0.0320322	0	2271	12511	53	0.943230790696;0.937771180637;0.937561906255;0.937637993345;0.937726288678;0.938172349475;0.940093490568;0.819148708569;0.817007064718;0.828288613361;0.805730009797;0.800365602262;0.795101768962;0.700331434391;0.697200198264;0.695066144927;0.329669749921;0.361128790442;0.362524583906;0.369015374303;0.373006776021;0.378662394268;0.380262892902;0.380938141425;0.382530665833;0.495931540183;0.5556256…	0
		cdh10a	orthologue CDH9	ENSAMXG00000009104
37	CDH22	cdh22	Cadherin-like 22	ENSAMXG00000000906	KB882161.1	No_outliers	No_outliers	no	2267	0.00228856	0	0.503268	0	0.0244011	14543	2281	0.000136392	0	0.111111	0	0.00376323	1040	27	0.248705	0.0148356	1	2.34188e-17	0.366914	10898	0.00356101	0	1	0	0.0491584	2	2267	15998	59	0.600440402637;0.597781212326;0.595527905072;0.59441244579;0.592005934202;0.59131976683;0.590791100719;0.798906430904;0.809820709255;0.800364736486;0.798162102141;0.795885572636;0.793121133124;0.279614742018;0.198922025674;0.199312050108;0.262235957659;0.298810323229;0.493096778991;0.476053906517;0.465184487125;0.456302929664;0.364574117364;0.343366893527;0.332740768996;0.0901757780363;0.10066808…	0
38	CDH8	cdh8	orthologue CDH8: cadherin 8	ENSAMXG00000007853	KB871699.1	No_outliers	No_outliers	no	1364	0.00131294	0	0.366013	0	0.0183154	7016	1373	0	0	0	0	0	1	10	0.22756	0.0385835	1	0.00619094	0.352078	9618	0.00195503	0	1	0	0.0364858	1	1364	8312	24	0.45476590455;0.441422885436;0.3837175601;0.385408907945;0.318977362743;0.315409299615;0.257181494235;0.211095909012;0.208124735335;0.207403514606;0.291669914664;0.300062863074;0.308326779552;0.110973783663;0.53230649846;0.524357415741;0.516658386371;0.518501626188;0.41141109803;0.409756874448;0.537322354146;0.537203711043;0.602608807617;0.405009732913	0
39	CDH9	cdh6	orthologue CDH9: cadherin 9	ENSAMXG00000013964	KB871694.1	No_outliers	No_outliers	no	2374	0.000788291	0	0.525	0	0.0160745	2801	2374	0.000708861	0	0.268421	0	0.0125917	7452	11	0.149244	0.0623662	0.755387	2.34188e-17	0.227946	4682	0.0011461	0	0.811111	0	0.0213557	0	2374	3593	34	0.260474086546;0.207378228761;0.207298085419;0.20759439331;0.206418564364;0.215037762412;0.230200930226;0.208805322984;0.203356168211;0.201940068546;0.193717497037;0.190029020364;0.188041646995;0.185842289968;0.183546807735;0.181052790627;0.18158131775;0.180298836839;0.179516215476;0.17871821865;0.178473946126;0.172620863137;0.152913412141;0.144602033705;0.14204371514;0.141458754609;0.18225340494…	0
		cdh9	orthologue CDH9	ENSAMXG00000011737	KB882130.1	No_outliers	No_outliers	no	2328	0.00200739	0	0.294118	0	0.0233669	12740	2328	0.0016611	0	0.336842	0	0.020987	10803	11	0.172462	0.0709761	0.652439	0.00619094	0.219982	6086	0.00223288	0	0.759259	0	0.0288695	0	2328	10019	38	0.50770601954;0.939463755161;0.93945752698;0.93946891555;0.93940530425;0.93932661839;0.939237968732;0.939249609913;0.9737113451;0.971584834792;0.971755153249;0.971719462561;0.971075573518;0.970156986898;0.968838957465;0.966984237638;0.964731691677;0.95786042944;0.956823843374;0.963230705528;0.913479863396;0.916451312932;0.918743647741;0.920922780374;0.922898140367;0.924946478816;0.86604158355;0.8…	0
40	CLN8	cln8	Ceroid-lipofuscinosis, neuronal 8	ENSAMXG00000018720	KB882236.1	No_outliers	No_outliers	no	863	0.00160559	0	0.529412	0	0.0261134	9600	863	0	0	0	0	0	1	4	0.224	0.207254	0.475302	0.00619094	0.219093	9376	0.0012875	0	0.5	0	0.0229706	0	863	4350	15	0.427427867498;0.430293051172;0.432802448802;0.435179515567;0.462204579752;0.468313863576;0.465351775946;0.442218454967;0.443678562927;0.445877765621;0.448250882646;0.41704152107;0.414833846137;0.413233863794;0.411502916062	0
41	CLTCL1	cltcl1	ortologue CLTCL1: clathrin heavy chain like 1	ENSAMXG00000004125	KB873810.1	Choy-Pachon	No_outliers	no	481	0.00127729	0	0.294118	0	0.0171704	6699	481	0.0002079	0	0.1	0	0.00455486	2102	5	0.411284	0.0964051	1	0.00619094	0.458278	17380	0.00474705	0	1	0	0.063424	1	481	18308	12	0.760816186789;0.761180621031;0.774727571126;0.774709762739;0.787059015497;0.822089093602;0.808884490131;0.794782849088;0.779328922284;0.765225257279;0.742231797475;0.711276746928	0
		cltcl1	Paralog	ENSAMXG00000004114	KB873810.1	No_outliers	No_outliers	no	264	0.00153496	0	0.294118	0	0.0192894	8975	264	0	0	0	0	0	1	2	0.0655955	0.0655955	0.125	0.00619094	0.0594045	991	0.000841751	0	0.166667	0	0.0107797	0	264	2258	3	0.118255797845;0.106672175913;0.107034184762	0
42	CNTNAP5	cntnap5b	Contactin associated protein like 5	ENSAMXG00000013974	KB871596.1	Choy-Pachon	No_outliers	no	3664	0.00177103	0	0.5	0	0.0231101	10967	3679	0.000559677	0	0.394737	0	0.0115082	6360	34	0.406777	0.177769	1	0.00619094	0.407494	17294	0.00427683	0	1	0	0.0568849	3	3664	17617	76	0.208393401276;0.208543648881;0.208678802228;0.19373465873;0.24078076097;0.191474759578;0.2199086824;0.160107950562;0.993681599391;0.993813476104;0.993873868623;0.996645079935;0.996604884335;0.996528320055;0.996832765478;0.996977865343;0.98855537516;0.988245575325;0.987839649459;0.987561074315;0.987284684454;0.986983502477;0.98663934152;0.986326191833;0.986077206284;0.98700438062;0.979162794242;0…	0
		cntnap5a	Paralog	ENSAMXG00000016710	KB871626.1	No_outliers	No_outliers	no	3704	0.00196255	0	0.533333	0	0.0269533	12427	3704	0.000243138	0	0.189474	0	0.00540046	2643	26	0.239806	0.1362	1	0.00619094	0.296127	10365	0.00220932	0	1	0	0.0353242	1	3704	9863	68	0.831772500179;0.281520690406;0.441217472211;0.444550690814;0.348115639288;0.348218171748;0.412074112469;0.520162364674;0.520562925979;0.520693394555;0.521157507651;0.522855081177;0.524254664528;0.301699388612;0.301929484141;0.301943260576;0.188763571768;0.189105242886;0.190323874792;0.192145614922;0.194346168457;0.196710864948;0.200392629507;0.312571340545;0.330368756282;0.327771073958;0.3216951…	0
43	CTNNA3	ctnna2	orthologue CTNNA3: catenin alpha 3	ENSAMXG00000018525	KB871813.1	No_outliers	No_outliers	no	406	0.00117518	0	0.366013	0	0.0189471	5821	406	0	0	0	0	0	1	2	0.0882115	0.0882115	0.170232	0.00619094	0.0820205	1737	0.000684182	0	0.222222	0	0.0113475	0	406	1676	4	0.944095469248;0.319031710526;0.31979352803;0.320510220337	0
		ctnna3	orthologue CTNNA3	ENSAMXG00000007835	KB880130.1	No_outliers	No_outliers	no	NA	NA	NA	NA	NA	NA	NA	NA	NA	NA	NA	NA	NA	NA	NA	NA	NA	NA	NA	NA	NA	NA	NA	NA	NA	NA	NA	NA	NA
44	CYLC2	NA	cylicin, basic protein of sperm head cytoskeleton 2??	NA
45	CYP11B1	cyp11b1	orthologue CYP11B1: cytochrome P450 family 11 subfamily B member 1	ENSAMXG00000011283	KB882226.1	Choy-Pachon	No_outliers	no	873	0.00439342	0	0.525	0	0.0401674	19489	873	0.00061092	0	0.233333	0	0.00981609	6772	14	0.236686	0.0637552	0.865672	0.00619094	0.295106	10175	0.00487623	0	0.875	0	0.0510508	0	873	18458	24	0.240055535112;0.202136341305;0.20300554714;0.20396234676;0.204844827699;0.298202933368;0.301898350828;0.303987865318;0.304700049021;0.298107145287;0.299293771221;0.300583532137;0.30199991293;0.322669896664;0.321855598907;0.318490274645;0.324081546059;0.330711590967;0.334214102977;0.342129351561;0.352023136981;0.355899207786;0.356582412859;0.358336496627	0
46	DDX53	ddx43	orthologue DDX53: dead-box helicase 53	ENSAMXG00000004457	KB882154.1	No_outliers	No_outliers	no	1979	0.00141725	0	0.470588	0	0.0221236	7911	1984	5.04e-05	0	0.1	0	0.0022445	132	10	0.221345	0.135165	0.761905	0.00619094	0.259512	9211	0.00134818	0	0.777778	0	0.0255602	0	1979	4672	40	0.708711053449;0.709806333271;0.711102531469;0.712060746503;0.713113867005;0.713442928333;0.716688059215;0.731094781832;0.749387791624;0.732463484453;0.626066096602;0.628229324852;0.692928802783;0.689500134448;0.678221947456;0.646186228542;0.64525122967;0.582399587789;0.634832694096;0.59666301644;0.594545171669;0.752161340691;0.790060202855;0.726824506834;0.724046394468;0.785219228606;0.791088627…	0
47	DIXDC1	dixdc1b	DIX domain containing 1a [Source:ZFIN;Acc:ZDB-GENE-030721-2]	ENSAMXG00000006148	KB882184.1	No_outliers	No_outliers	no	2030	0.00113011	0	0.503268	0	0.0185469	5426	2030	0.000793363	0	0.268421	0	0.0145714	7987	16	0.126382	0.101986	0.723263	0.00619094	0.176321	3463	0.00134647	0	0.722222	0	0.0208362	0	2030	4663	44	0.104678042367;0.0577291476826;0.0575297687723;0.0589785223315;0.0586714267867;0.0592052704821;0.0598801095717;0.0607883421723;0.0718083462141;0.0739857886637;0.115145003039;0.113949773537;0.350244133654;0.343997200624;0.323885766479;0.308264903753;0.285304256671;0.287402851429;0.38663891574;0.38026628529;0.376486299945;0.373999593417;0.333742366359;0.293693243725;0.293105527607;0.292181625104;0.…	0
		dixdc1a	Paralog	ENSAMXG00000009801	KB871674.1	No_outliers	No_outliers	no	1114	0.00200068	0	0.529412	0	0.0261266	12698	1129	8.86e-05	0	0.1	0	0.00297482	412	10	0.121956	0.00619094	0.48804	0.00619094	0.187409	3216	0.00149112	0	0.5	0	0.0223941	0	1114	5507	21	0.774661088203;0.770646847977;0.766093771662;0.761062396417;0.75566428744;0.766786687776;0.755113668881;0.710522024275;0.69916549405;0.688583532175;0.68680407962;0.672714070122;0.679566585945;0.720967678017;0.730348854731;0.747301660425;0.657924293831;0.66646808399;0.681390043276;0.744897649001;0.688118021536	0
48	DLGAP2	dlgap2b	discs, large (Drosophila) homolog-associated protein 2	ENSAMXG00000024541	KB882202.1	No_outliers	No_outliers	yes	2971	0.00182885	0	0.538462	0	0.0266844	11403	2971	0	0	0	0	0	1	19	0.261017	0.131965	1	0.00619094	0.308049	11589	0.00199348	0	1	0	0.0336372	2	2971	8541	35	0.101318026776;0.106772475443;0.111371118285;0.114972827145;0.117535183898;0.118993888051;0.119291931329;0.11820994508;0.10197275852;0.0947256928045;0.0905385441882;0.0850535488564;0.0792564506854;0.0820743090827;0.0849842659183;0.0875185674974;0.0895970230158;0.477473066583;0.475617853988;0.0262557127418;0.0535426769241;0.0526548894063;0.13955174791;0.139334904286;0.138905311039;0.138296338143;0…	1
		dlgap2a	Paralog	ENSAMXG00000018702	KB882236.1	No_outliers	No_outliers	no	2920	0.00110709	0	0.527473	0	0.0187622	5234	2930	0	0	0	0	0	1	15	0.263511	0.0709761	1	0.00619094	0.355797	11735	0.0015608	0	1	0	0.0322143	2	2920	5902	41	0.999935721094;0.999934582737;0.999931114787;0.999928417674;0.99991906871;0.999919401852;0.999919730874;0.999923013554;0.99992479211;0.999925538457;0.803734105098;0.800071746525;0.796393856727;0.795111738136;0.793895695002;0.79269437784;0.260234455581;0.180902142078;0.177707455081;0.174398586602;0.174362931246;0.174328256535;0.174308222801;0.700916644124;0.463688608976;0.370184436559;0.3035635683…	0
49	DLX2	dlx2b	Distal-less homeobox 2	ENSAMXG00000000552	KB882101.1	No_outliers	No_outliers	no	832	0.000817975	0	0.125	0	0.00960748	3010	832	0.000738436	0	0.503268	0	0.0178526	7657	5	0.119189	0.00619094	0.562538	0.00619094	0.2217	3074	0.00120285	0	0.611111	0	0.0219132	0	832	3893	11	0.669924980015;0.668871139818;0.667396026503;0.666812546748;0.66549147031;0.633772727558;0.635108368104;0.630976882133;0.627421422462;0.628400924157;0.629355211296	0
		dlx2a	Paralog	ENSAMXG00000011405	KB882173.1	No_outliers	No_outliers	no	807	0.000137684	0	0.111111	0	0.00390887	104	807	0	0	0	0	0	1	1	0.00619094	0.00619094	0.00619094	0.00619094	0	14	6.88421e-05	0	0.0555556	0	0.00195444	0	807	28
50	DLX6	dlx6a	distal-less homeobox 6	ENSAMXG00000014554	KB882282.1	No_outliers	No_outliers	yes	741	0.000675866	0	0.20915	0	0.0108236	2159	741	0	0	0	0	0	1	3	0.00727328	0.00784133	0.0139785	2.34188e-17	0.00572082	20	0.000346754	0	0.111111	0	0.00558426	0	741	679	5	0.0274620665205;0.0271391330078;0.0266697064074;0.026631746384;0.0693050423649	4
51	DMXL2	dmxl2	Dmx-like 2	ENSAMXG00000015168	KB872549.1	Choy-Pachon	No_outliers	yes	1095	0.00146706	0	0.494505	0	0.0188231	8347	1095	0.0014414	0	0.478947	0	0.0219956	10331	12	0.340046	0.178048	0.828518	0.00619094	0.350473	15320	0.00426621	0	0.85	0	0.0543211	0	1095	17597	18	0.198010311943;0.191352518196;0.184670428761;0.163962166701;0.103815736895;0.102862222232;0.101673448134;0.10094973719;0.100507423145;0.0994953902194;0.0984499690217;0.0972741554419;0.0960170727144;0.0953941649103;0.0946636233004;0.033055899653;0.0363444476374;0.036522849187	3
		dmxl2	Paralog	ENSAMXG00000015184	KB872549.1	No_outliers	No_outliers	no	795	0.00105233	0	0.503268	0	0.0190806	4794	795	0.000476664	0	0.189474	0	0.00949148	5615	2	0.214109	0.214109	0.422027	0.00619094	0.207918	8759	0.00106219	0	0.588889	0	0.0216586	0	795	3171	6	0.794361888888;0.786683381921;0.717018002637;0.605527715267;0.599865924857;0.182058886771	0
		dmxl2	Paralog	ENSAMXG00000015112	KB872549.1	No_outliers	No_outliers	yes	489	0.00183583	0	0.522876	0	0.0268927	11465	489	0	0	0	0	0	1	3	0.184184	0.109293	0.437069	0.00619094	0.183704	6857	0.00131464	0	0.444444	0	0.0212195	0	489	4478	6	0.0491852271884;0.183825192753;0.18406671107;0.891143536543;0.883420531626;0.874629666807	1
		dmxl2	Paralog	ENSAMXG00000015082	KB872549.1	Choy-Pachon	No_outliers	no	270	0.00317114	0	0.424837	0	0.0301973	17920	270	0.00116472	0	0.189474	0	0.0137651	9565	6	0.221942	0.0595166	0.937285	0.00619094	0.331542	9249	0.00569444	0	0.9375	0	0.0601181	0	270	19187	9	0.780273713543;0.790446362125;0.794082905642;0.798143394242;0.802210860864;0.78808182346;0.785607642726;0.783196307882;0.780235390887	0
		dmxl2	Paralog	ENSAMXG00000015139	KB872549.1	No_outliers	No_outliers	no	1524	0.00139382	0	0.522876	0	0.0188793	7708	1524	0.000197234	0	0.189474	0	0.00562304	1950	12	0.108896	0.00619094	0.755652	0.00619094	0.223768	2572	0.00136661	0	0.811111	0	0.0258921	0	1524	4783	30	0.2367179827;0.350831325117;0.358333611315;0.166950027014;0.167289477053;0.172250096221;0.176184110924;0.177045159252;0.182749486304;0.118901339357;0.118078404876;0.117369620807;0.116334466528;0.114642440066;0.0583105774039;0.0588440194973;0.0562842596677;0.0559887251407;0.0543368449964;0.0543872216956;0.0543768203995;0.0635336338725;0.0660867008745;0.0663221735117;0.0657142732952;0.0655103707782…	0
		dmxl2	Paralog	ENSAMXG00000015048	KB872549.1	No_outliers	No_outliers	no	339	0.00260281	0	0.366013	0	0.026766	16062	339	0	0	0	0	0	1	4	0.0697547	0.051298	0.170232	0.00619094	0.0687143	1107	0.00147493	0	0.222222	0	0.0156092	0	339	5394	6	0.656723914897;0.597340766589;0.59530099718;0.593070378459;0.590410000322;0.587612195039	0
52	DNER	dner	Delta/notch like EGF repeat containing	ENSAMXG00000021551	KB882146.1	No_outliers	No_outliers	no	2136	0.00120622	0	0.470588	0	0.0173887	6083	2136	4.68e-05	0	0.1	0	0.00216321	111	13	0.199536	0.0709761	1	2.34188e-17	0.326204	7868	0.0015416	0	1	0	0.030883	1	2136	5792	35	0.858701445821;0.858290165686;0.858590282878;0.857966264164;0.841631510044;0.842842594378;0.843638883771;0.843764911364;0.84326480011;0.638775525251;0.653869499789;0.659919455863;0.662045367964;0.662459726974;0.661921434288;0.661228134712;0.677446858944;0.656351867981;0.656789622969;0.657135187041;0.657347135109;0.73056294594;0.727111357915;0.722915604645;0.857753704707;0.84468076244;0.8449982698…	0
53	DOCK1	dock1	Dedicator of cytokinesis 1??	ENSAMXG00000006498	KB882285.1	No_outliers	No_outliers	no	515	0.00129608	0	0.20915	0	0.0136204	6870	515	0.000654062	0	0.336842	0	0.0148286	7084	5	0.0238565	0.00619094	0.0709761	0.00619094	0.0252627	156	0.00100054	0	0.2375	0	0.0122669	0	515	2912	11	0.947256321069;0.949411349482;0.950528590797;0.951983282044;0.952361845866;0.953043827077;0.953294003823;0.883831530109;0.87131871749;0.870519437665;0.872657974073	0
		dock1	Paralog	ENSAMXG00000019799	KB872871.1	No_outliers	No_outliers	no	276	0.000402576	0	0.111111	0	0.00667597	835	276	0	0	0	0	0	1	1	0.00619094	0.00619094	0.00619094	0.00619094	0	14	0.000201288	0	0.0555556	0	0.00333799	0	276	322	2	0.737760930124;0.428243281598	0
54	DPP4	dpp4	Dipeptidyl peptidase 4	ENSAMXG00000013549	KB871596.1	No_outliers	No_outliers	no	2210	0.00220485	0	0.525	0	0.02679	14051	2210	0.000226244	0	0.1	0	0.00475113	2390	19	0.312992	0.170232	0.944581	0.00619094	0.355152	14258	0.00317613	0	0.95	0	0.0453711	0	2210	14694	28	0.271344301992;0.271273799601;0.530204199167;0.415862277874;0.361013266783;0.359195783141;0.543392155262;0.607282323701;0.385866604961;0.385987043998;0.386070485258;0.393353845344;0.397252225689;0.371976781095;0.369560758227;0.412472651837;0.453417627779;0.391376386962;0.391226500377;0.39152653243;0.354682577942;0.351611125833;0.392185292099;0.407408320252;0.406253882302;0.40408240705;0.628043244…	0
55	DPP6	dpp6b	Dipeptidyl-peptidase 6	ENSAMXG00000018543	KB882137.1	No_outliers	No_outliers	no	2178	0.00182829	0	0.470588	0	0.0224411	11399	2175	0	0	0	0	0	1	19	0.153942	0.0148356	0.888666	0.00619094	0.256612	4960	0.00171775	0	0.888889	0	0.0291659	0	2175	6882	34	0.0934787566463;0.093619950596;0.0936718798324;0.238786143424;0.16966949727;0.154614930223;0.159799630304;0.159461731893;0.159306547067;0.318891767634;0.324389308615;0.328284337893;0.504852185689;0.627658036112;0.622991231235;0.589760782813;0.524874358238;0.51456271451;0.449665855095;0.452008698758;0.592452350267;0.602931327174;0.641608921962;0.65631760509;0.660132602996;0.699666854091;0.57641902…	0
		dpp6a	Paralog	ENSAMXG00000009337	KB872002.1	No_outliers	No_outliers	no	2076	0.00351685	0	0.633333	0	0.0351153	18544	2068	0	0	0	0	0	1	29	0.200935	0.0709761	1	0.00619094	0.27667	7959	0.00342041	0	1	0	0.042149	1	2068	15580	44	0.10780400024;0.0661190401862;0.143081241362;0.132583888184;0.396515852333;0.401807614836;0.447246865089;0.449758636507;0.438034660055;0.378215668857;0.375215637034;0.371363962484;0.366888717039;0.36191331955;0.263298111175;0.322556260633;0.322363188285;0.324401536197;0.324540614384;0.473903294306;0.743424188095;0.750581861791;0.758036396443;0.766249020166;0.769901341432;0.773138429898;0.87230477…	0
56	DPYD	dpyda.3	orthologue DPYD: dihydropyrimidine dehydrogenase	ENSAMXG00000000135	KB882133.1	No_outliers	No_outliers	no	2819	0.00138457	0	0.5	0	0.0204501	7623	2819	0.000489162	0	0.505263	0	0.0150655	5731	20	0.183196	0.0940944	1	0.00619094	0.251497	6785	0.00167391	0	1	0	0.0283806	1	2819	6618	45	0.963846836963;0.986127346658;0.986151966948;0.986247346832;0.986332941205;0.957023502623;0.958120782712;0.959335224765;0.961088387753;0.941749832826;0.949349072466;0.94961863078;0.949161591137;0.881500571033;0.88125369881;0.893870482828;0.89267509743;0.891583454212;0.890532995552;0.889879188376;0.987130435397;0.987156824729;0.969472064807;0.969543036353;0.969237467105;0.968834622109;0.9684285005…	0
57	DRD3	drd3	dopamine receptor D3 [Source:ZFIN;Acc:ZDB-GENE-021119-1]	ENSAMXG00000014808	KB882121.1	No_outliers	No_outliers	yes	1162	0.00152262	0	0.522876	0	0.0232361	8871	1162	8.61e-05	0	0.1	0	0.00293231	390	7	0.283111	0.0917837	0.888666	0.00619094	0.322832	12796	0.00195783	0	0.888889	0	0.0350876	0	1162	8329	14	0.0554879231993;0.112319617673;0.160887962702;0.182019747624;0.179181012875;0.22386966248;0.0883850948531;0.0929090937571;0.0586395889502;0.0412411041019;0.0409768444063;0.0406889406569;0.040481676904;0.0474976046692	5
58	DST	dst	Dystonin	ENSAMXG00000014847	KB882107.1	No_outliers	No_outliers	yes	26393	0.00198801	0	0.533333	0	0.0254213	12613	26407	0.000254164	0	0.189474	0	0.00510757	2804	229	0.271907	0.0964051	1	0.00619094	0.343941	12198	0.00284118	0	1	0	0.0426092	8	26393	13322	466	0.0919871108701;0.180300030557;0.17933346084;0.178504573376;0.0936637059186;0.0666364020982;0.537674750876;0.499574546932;0.500097312249;0.498716512943;0.490777613296;0.474470566741;0.47456403877;0.514492998136;0.51697597552;0.582121629329;0.600095593821;0.59811549114;0.522130866795;0.509953449601;0.56596778856;0.562347408546;0.566206726701;0.538123967419;0.515527445297;0.536740905335;0.539505622…	1
59	DUSP15	NA	dual specificity phosphatase 15 [Source:HGNC Symbol;Acc:HGNC:16236	NA
60	DVL3	dvl3	Dishevelled segment polarity protein 3	ENSAMXG00000014040	KB882240.1	No_outliers	No_outliers	no	2038	0.00105776	0	0.294118	0	0.0139334	4827	2038	0	0	0	0	0	1	12	0.0295926	0.00619094	0.0964051	0.00619094	0.037798	223	0.000555419	0	0.166667	0	0.00749817	0	2038	1283	27	0.880254128835;0.958698862948;0.943356944064;0.903524667036;0.903311275516;0.886406319344;0.888936159789;0.900516159083;0.90120396663;0.907223583976;0.906869656752;0.897423848276;0.874026157033;0.873129953828;0.872859418232;0.872695084013;0.884679918395;0.883485727637;0.883517067809;0.881431294293;0.876112729633;0.875308208881;0.874908097331;0.874305385422;0.874279338434;0.874537824898;0.87607585…	0
		dvl3a	Paralog	ENSAMXG00000018632	KB882137.1	No_outliers	No_outliers	no	2012	0.000737812	0	0.424837	0	0.0139884	2490	2012	0.00013341	0	0.268421	0	0.00598266	996	7	0.0789768	0.0709761	0.239732	0.00619094	0.0728457	1400	0.000492186	0	0.277778	0	0.0089654	0	2012	1071	23	0.551596074292;0.547296250373;0.326869309112;0.324112318316;0.323782743747;0.324064947071;0.32336175639;0.32645257756;0.332385164551;0.332499405336;0.331719167557;0.333638129872;0.249136947932;0.167871716505;0.132057270426;0.148818440607;0.160576413205;0.167458031484;0.167379097556;0.161633539534;0.152111922202;0.140008951374;0.128081707347	0
61	DYDC1	NA	DPY30 domain containing 1 [Source:HGNC Symbol;Acc:HGNC:23460	NA
62	DYDC2	dydc2	orthologue DYDC1: DPY30 domain containing 1	ENSAMXG00000020100	KB872114.1	No_outliers	No_outliers	no	868	0.00415806	0	0.533333	0	0.0353609	19301	887	0	0	0	0	0	1	15	0.124168	0.0192585	0.645833	0.00619094	0.196225	3330	0.00302648	0	0.666667	0	0.0325612	0	868	14119	24	0.270799839252;0.258475055231;0.25999406132;0.258193859709;0.253397792691;0.416247559601;0.429178342795;0.441945820686;0.401471945915;0.398661681567;0.395575885756;0.391517297917;0.387377315028;0.217531872944;0.217125138371;0.216943223459;0.216782625021;0.216607211599;0.216417637058;0.220595445467;0.221143466458;0.221723297194;0.222288989989;0.222833260165	0
63	EIF3G	NA	eukaryotic translation initiation factor 3 subunit G??	NA
64	EIF4E	eif4e1c	orthologue EIF4E: eukaryotic translation initiation factor 4E	ENSAMXG00000001428	KB872296.1	No_outliers	No_outliers	no	628	0.000176928	0	0.111111	0	0.00443028	185	628	0	0	0	0	0	1	1	0.00619094	0.00619094	0.00619094	0.00619094	0	14	8.84643e-05	0	0.0555556	0	0.00221514	0	628	69	2	0.605769904567;0.700114939302	0
		eif4e2	Paralog	ENSAMXG00000007905	KB877272.1	No_outliers	No_outliers	no	600	0.00037037	0	0.111111	0	0.0064043	720	600	0.000447368	0	0.268421	0	0.0109491	5345	1	0.00619094	0.00619094	0.00619094	0.00619094	0	14	0.000407407	0	0.188889	0	0.00802764	0	600	843	6	0.794684842983;0.236270927749;0.233255575994;0.230178291004;0.230232026252;0.236534534846	0
		eif4e3	Paralog	ENSAMXG00000017439	KB882214.1	No_outliers	No_outliers	no	675	0.000164609	0	0.111111	0	0.0042735	158	675	0.000280702	0	0.189474	0	0.00728745	3211	2	0.448001	0.448001	0.889811	0.00619094	0.44181	18112	0.00141564	0	0.9	0	0.0346781	0	675	5076	5	0.761059376775;0.760474751965;0.826455724734;0.827769054945;0.827355014469	0
		eif4ea	Paralog	ENSAMXG00000015783	KB882091.1	No_outliers	No_outliers	no	650	0.00308019	0	0.529412	0	0.0392942	17689	650	0.00238057	0	0.442105	0	0.030762	11734	3	0.0566109	0.0562297	0.110583	0.0030199	0.0439133	748	0.0029188	0	0.527778	0	0.0375659	0	650	13662	8	0.265756945693;0.339147275893;0.335403849376;0.365033756907;0.344952468204;0.34453032356;0.483217190656;0.485261929262	0
		eif4eb	Paralog	ENSAMXG00000017516	KB872034.1	No_outliers	No_outliers	no	681	0	0	0	0	0	1	681	0	0	0	0	0	1	NA	NA	NA	NA	NA	NA	NA	0	0	0	0	0	0	681	1	3	0.883387598816;0.890439493971;0.903153028811	0
65	ELAVL2	elavl2	ELAV like neuron-specific RNA binding protein 2	ENSAMXG00000010902	KB871854.1	No_outliers	No_outliers	no	1171	0.0026748	0	0.5	0	0.0282224	16369	1152	0.00111972	0	0.366013	0	0.0182678	9401	8	0.197082	0.135363	0.683884	0.00619094	0.211634	7696	0.00250584	0	0.746914	0	0.0303414	0	1152	11560	25	0.830272140788;0.832108684407;0.833569987898;0.832677265467;0.831084672989;0.82837280294;0.75743225693;0.756970595945;0.756141368856;0.755977154955;0.743849145037;0.743911659182;0.743963505791;0.74403137325;0.730487047371;0.728552725615;0.72595478041;0.723145326752;0.722010761347;0.722805827305;0.72402495713;0.724833952066;0.727120006805;0.728807103455;0.732307627416	0
66	EN2	eng2a	orthologue EN2: engrailed homeobox 2	ENSAMXG00000008331	KB882166.1	No_outliers	No_outliers	no	739	0.000150353	0	0.111111	0	0.00408452	133	739	0	0	0	0	0	1	NA	NA	NA	NA	NA	NA	NA	7.51767e-05	0	0.0555556	0	0.00204226	0	739	42	6	0.707597861696;0.714284300328;0.720183068962;0.729604459791;0.736472713601;0.685289616811	0
		eng2a	Paralog	ENSAMXG00000002112	KB871602.1	No_outliers	No_outliers	no	766	0.00207582	0	0.5	0	0.026976	13202	768	0	0	0	0	0	1	6	0.124716	0.0974641	0.329462	0.00619094	0.121696	3361	0.00129901	0	0.375	0	0.0180029	0	766	4398	13	0.130469391048;0.130289753983;0.130276230462;0.13025834138;0.130237042115;0.130231292512;0.130223010154;0.130212115676;0.130484440202;0.130954737848;0.131324737044;0.301556523664;0.306488344454	0
67	EP300	ep300a	E1A binding protein p300 [Source:HGNC Symbol;Acc:HGNC:3373	ENSAMXG00000007487	KB882270.1	No_outliers	No_outliers	yes	7615	0.00135083	0	0.660131	0	0.0241562	7356	7615	0.000719223	0	0.620915	0	0.0178857	7515	33	0.318933	0.0917837	1	6.07153e-18	0.393596	14511	0.00214567	0	1	0	0.0383173	3	7615	9446	71	0.102219964827;0.103179133533;0.104227529754;0.104672285527;0.104881677501;0.105082137263;0.104923705668;0.0940599938405;0.0933094826981;0.0927153441417;0.0982020855242;0.105658458638;0.109721015846;0.11285786248;0.114615508869;0.0906349323524;0.0875592102884;0.0789309562414;0.0826007000936;0.0873399872708;0.112674081601;0.111148376688;0.109089546144;0.104537866717;0.104679123167;0.17246530761;0.…	31
		ep300b	Paralog	ENSAMXG00000013602	KB872120.1	No_outliers	No_outliers	no	5585	0.000693647	0	0.366013	0	0.0129746	2250	5587	0.000431126	0	0.505263	0	0.0123586	5156	23	0.0779145	0.0186001	0.471812	0.00619094	0.107841	1356	0.000663235	0	0.588889	0	0.0127136	0	5585	1615	62	0.523041551131;0.521665509955;0.368850579979;0.327447931233;0.307262299342;0.301760121572;0.257086588441;0.275768095958;0.276486307959;0.278136935689;0.278189770683;0.302013451936;0.294028402064;0.295188289459;0.297861046161;0.296762913758;0.303540712942;0.465394127209;0.503615781241;0.504576191172;0.510263204827;0.572237324097;0.530840413636;0.546223933308;0.450279630424;0.498058920471;0.4982904…	0
68	EPC2	epc2	Enhancer of polycomb homolog 2	ENSAMXG00000012850	KB882136.1	No_outliers	No_outliers	yes	2332	0.00190368	0	0.525	0	0.0248034	11988	2332	0.00103614	0	0.366013	0	0.0170502	9075	18	0.148538	0.123984	0.470419	2.34188e-17	0.145169	4636	0.0019128	0	0.666667	0	0.0256115	0	2332	8061	46	0.346863734584;0.346686661629;0.346431883006;0.346317956329;0.171507609846;0.129076470913;0.129694102533;0.128265044504;0.125016650412;0.104296534851;0.101845432332;0.0992251281509;0.0965216393007;0.0939230282065;0.0842782011602;0.094908153123;0.12005971332;0.11800276259;0.11550515908;0.0392653783279;0.039563876435;0.0398541820064;0.0477742929545;0.0653143126142;0.0612397396841;0.0668155237854;0.…	4
69	ERG	fli1b	orthologue ERG: ERG, ETS transcription factor	ENSAMXG00000007799	KB872144.1	No_outliers	No_outliers	no	1342	0.00222622	0	0.533333	0	0.026897	14167	1347	0.000562654	0	0.268421	0	0.0101043	6387	9	0.269415	0.0709761	0.760355	0.00619094	0.271372	12051	0.0024942	0	0.8	0	0.0362865	0	1342	11504	22	0.256893862886;0.296211900671;0.297479676821;0.299282010945;0.302167982004;0.303110228675;0.303063141856;0.267741232899;0.263973042278;0.250853775563;0.251153125606;0.192944281113;0.192819119806;0.192626539451;0.192371216258;0.19239799748;0.192417446968;0.192436771665;0.192506558449;0.192553671146;0.192584010959;0.192718960948	0
70	ERMN	NA	ermin [Source:HGNC Symbol;Acc:HGNC:29208]	NA
71	ESR2	esr2a	Paralog	ENSAMXG00000020530	KB871653.1	No_outliers	No_outliers	yes	1511	0.00104874	0	0.325	0	0.0164378	4759	1511	0	0	0	0	0	1	7	0.0795483	0.0709761	0.155606	0.00619094	0.0545537	1421	0.000579087	0	0.1875	0	0.00922	0	1511	1356	22	0.513287015308;0.506049695021;0.503215090933;0.499841928644;0.495874663621;0.492019647167;0.426554097842;0.427050440469;0.427579139658;0.393742157878;0.396271625742;0.398844292679;0.401355350676;0.357476311093;0.372205327083;0.36179597035;0.334648015793;0.324925259265;0.0661796603974;0.0504387739098;0.0498726286339;0.049160722705	2
		esr2b	estrogen receptor 2	ENSAMXG00000008365	KB871598.1	No_outliers	No_outliers	no	1030	0.00253633	0	0.522876	0	0.0319229	15763	1030	0.000421505	0	0.20915	0	0.00819577	5047	7	0.208864	0.1875	0.637435	0.0102529	0.188242	8443	0.00216226	0	0.71875	0	0.0306633	0	1030	9557	17	0.320406554094;0.333106760932;0.339092381627;0.335151527502;0.328135703668;0.314700507913;0.297418182469;0.277425259873;0.264591255182;0.265026457448;0.296456182297;0.295808721803;0.294971202831;0.294132642717;0.295589744658;0.223306649273;0.230819773818	0
72	ESRRB	esrrb	Estrogen related receptor beta	ENSAMXG00000014392	KB882233.1	No_outliers	No_outliers	no	1412	0.00216403	0	0.533333	0	0.027492	13800	1412	0.000409045	0	0.268421	0	0.00942982	4895	9	0.383378	0.216507	0.944291	0.00619094	0.300592	16703	0.00288724	0	0.944444	0	0.0418649	0	1412	13519	17	0.723689913804;0.582009387388;0.583826518885;0.586708625977;0.575016844705;0.568759713406;0.754264745013;0.456437727219;0.457021332788;0.457530325571;0.458041641005;0.412959789038;0.413679166187;0.413113081808;0.412365269221;0.412337798065;0.412447926404	0
73	EXT1	ext1b	Exostosin 1	ENSAMXG00000021176	KB882093.1	No_outliers	No_outliers	yes	2090	0.00219634	0	0.529412	0	0.0284637	13987	2090	9.07e-05	0	0.189474	0	0.00414355	430	17	0.342947	0.211524	0.944291	0.00619094	0.341517	15430	0.00308546	0	0.944444	0	0.0446894	0	2090	14341	41	0.651661555818;0.655930410369;0.662935172504;0.666836835108;0.667573396955;0.66834034965;0.668714061026;0.669064847499;0.669397933782;0.669705791211;0.670117065078;0.670571363134;0.670976243639;0.671413940383;0.672324722222;0.873610565616;0.836128329651;0.837594164271;0.731680828849;0.731090176803;0.95039953126;0.4711390094;0.82614853229;0.84094864047;0.0742789068096;0.0740349805991;0.07380990312…	1
		ext1a	Paralog	ENSAMXG00000016992	KB871770.1	No_outliers	No_outliers	yes	2181	0.00155839	0	0.522876	0	0.0231283	9181	2181	0.000255798	0	0.268421	0	0.00734952	2835	13	0.229274	0.141104	0.830357	0.00619094	0.276502	9727	0.00180982	0	1	0	0.0321567	1	2181	7453	30	0.253531849718;0.250733638754;0.247658560083;0.245353205165;0.266480220344;0.275630385893;0.280643312114;0.279746276446;0.278426887836;0.335414486603;0.331772807093;0.328019015914;0.262188068219;0.222568938837;0.224430845296;0.213424777256;0.203377259605;0.25649304086;0.265234022807;0.264139561369;0.261886897226;0.221948658063;0.221551833997;0.220770654644;0.219776621391;0.0481767675658;0.0476849…	5
74	FABP5	fabp11a	orthologue FABP5	ENSAMXG00000011207	KB882124.1	No_outliers	No_outliers	no	397	0	0	0	0	0	1	397	0	0	0	0	0	1	NA	NA	NA	NA	NA	NA	NA	0	0	0	0	0	0	397	1	2	0.740309878018;0.74020368029	0
		fabp11b	orthologue FABP5: fatty acid binding protein 5	ENSAMXG00000016475	KB882219.1	No_outliers	No_outliers	no	376	0.00187952	0	0.470588	0	0.0256871	11797	400	0	0	0	0	0	1	3	0.115731	0.0148356	0.326167	0.00619094	0.148842	2896	0.0012005	0	0.333333	0	0.0176823	0	376	3882	5	0.577460341372;0.645202368278;0.645989249586;0.401572897477;0.405121679418	0
75	FBXO33	fbxo33	F-box protein 33	ENSAMXG00000019878	KB872437.1	No_outliers	No_outliers	no	1147	0.00199882	0	0.503268	0	0.0225662	12682	1152	0.00269726	0	0.529412	0	0.0348831	11938	12	0.135849	0.0393032	0.567311	0.00619094	0.175371	3931	0.00311739	0	0.666667	0	0.0352768	0	1141	14469	15	0.881102318286;0.881826880024;0.886519331121;0.661719109281;0.652429017606;0.648453263151;0.639607968833;0.631195787343;0.625202796025;0.607075316557;0.67806238975;0.678436054276;0.680257702793;0.686854356764;0.703023205363	0
76	FBXO40	fbxo40	F-box protein 40	ENSAMXG00000005736	KB871659.1	No_outliers	No_outliers	no	2204	0.00232294	0	0.470588	0	0.0258427	14723	2204	0	0	0	0	0	1	23	0.0762165	0.00619094	0.306878	0.00619094	0.100931	1303	0.00136431	0	0.333333	0	0.0163358	0	2204	4764	58	0.439458675987;0.471340754269;0.476004675958;0.477788665581;0.476743830402;0.473382471391;0.46470883608;0.456350316984;0.451268438226;0.449554942825;0.450716598239;0.456626029418;0.465998149693;0.476778567983;0.486818993416;0.492291602418;0.491756135746;0.488482805081;0.481030610173;0.473035190388;0.469159222793;0.464121596887;0.463467241295;0.459350379423;0.45438849402;0.448788518746;0.442907694…	0
		fbxo40.1	Paralog	ENSAMXG00000004230	KB882129.1	No_outliers	No_outliers	no	1880	0.00358776	0	0.529412	0	0.0355313	18663	1880	0.000318417	0	0.20915	0	0.00727329	3785	23	0.264096	0.135363	0.936752	0.00619094	0.276803	11776	0.00377369	0	0.928571	0	0.0441991	0	1880	16545	44	0.52859712387;0.524856199091;0.52315907176;0.521260395433;0.520045148862;0.519843091131;0.517852298404;0.515825252321;0.513899968629;0.51186484954;0.509661704468;0.507266081228;0.506050857439;0.504530549437;0.502702958264;0.50093639636;0.499194510175;0.516315078209;0.51677098701;0.516619392389;0.516316223917;0.516708023478;0.516667332328;0.516585074979;0.518544048234;0.534127282149;0.53463767457;…	0
		fbxo40.2	Paralog	ENSAMXG00000004236	KB882129.1	No_outliers	No_outliers	no	2118	0.00185594	0	0.533333	0	0.0238751	11622	2118	0.000294087	0	0.522876	0	0.0115637	3412	16	0.0786922	0.00619094	0.499816	0.00619094	0.134442	1390	0.0012447	0	0.5	0	0.0185812	0	2118	4115	41	0.946432439193;0.9465138949;0.939338809237;0.939379930701;0.953150921046;0.94948184812;0.950281418832;0.950743917579;0.942626807692;0.942016202335;0.941428367808;0.939832382765;0.939189798879;0.938252809005;0.937859354044;0.937595299573;0.937317805568;0.937027318492;0.936725530936;0.936408502166;0.93613686142;0.935805948636;0.936442210414;0.937021954788;0.937574794915;0.938069800293;0.93850884081…	0
77	FEZF2	fezf2	FEZ family zinc finger 2	ENSAMXG00000015825	KB871590.1	No_outliers	No_outliers	no	1198	0.00100222	0	0.424837	0	0.0162027	4370	1193	0	0	0	0	0	1	6	0.182765	0.00926832	0.865672	0.00619094	0.313379	6770	0.00119912	0	0.875	0	0.0268908	0	1193	3875	16	0.802876725565;0.802890927831;0.802857417484;0.802920042011;0.803227260805;0.824094286854;0.819796648717;0.816870216148;0.81131870204;0.807895031377;0.794214646488;0.800971460408;0.802759295388;0.802574962529;0.801854723042;0.801586527798	0
78	FHIT	fhit	fragile histidine triad gene	ENSAMXG00000016351	KB882225.1	No_outliers	No_outliers	yes	446	0.00146546	0	0.20915	0	0.0143755	8334	446	0.000468946	0	0.20915	0	0.00989243	5546	5	0.19291	0.00619094	0.875	0.00619094	0.341967	7433	0.00274041	0	0.888889	0	0.0426548	0	446	12788	13	0.308614465538;0.308712589271;0.31478589677;0.315069590294;0.315306904828;0.315386782133;0.0493088382615;0.047366998753;0.261313721176;0.262311543232;0.967402924349;0.967685353744;0.968225535105	2
79	FRK	fynrk*	*orthologue FRK: fyn related Src family tyrosine kinase	ENSAMXG00000014352	KB882283.1	Choy-Pachon	No_outliers	no	1522	0.0115566	0	0.529412	0	0.0683507	20775	1522	0.00207483	0	0.526316	0	0.0309407	11420	54	0.362309	0.326167	1	0.00619094	0.318957	16107	0.0148963	0	1	0	0.0936398	4	1522	20659	101	0.914804886464;0.922639936965;0.923052113623;0.92253139371;0.920547337939;0.920287305459;0.928945573098;0.922474312718;0.919380278579;0.91823571837;0.913659180962;0.913085411483;0.908774753636;0.900875299251;0.901223494118;0.903891473728;0.875247782273;0.874249988448;0.870070868864;0.869146354126;0.868494999087;0.867393533701;0.866440112032;0.864244812724;0.855886122744;0.844917948167;0.844178440…	0
80	GABRA4	gabra4	gamma-aminobutyric acid (GABA) A receptor, alpha 4	ENSAMXG00000005855	KB882108.1	Choy-Pachon	Choy-Pachon	no	1649	0.000888337	0	0.464052	0	0.0145164	3537	1649	0	0	0	0	0	1	13	0.614454	0.944291	1	2.34188e-17	0.462432	19679	0.00511674	0	1	0	0.0684292	5	1649	18734	25	0.375914932119;0.371747363684;0.367428737925;0.481016004109;0.522449977793;0.5157609071;0.430329696082;0.430695975484;0.430086318339;0.429721371544;0.430072037767;0.430478743886;0.430833361339;0.431171130496;0.431506670188;0.335152513308;0.33251874937;0.329701598075;0.327079480099;0.324334414351;0.321553333645;0.319033685309;0.318102001714;0.317060345756;0.316028595147	0
81	GALNT13	galnt13	UDP-N-acetyl-alpha-D-galactosamine:polypeptide N-acetylgalactosaminyltransferase 13 (GalNAc-T13)	ENSAMXG00000011088	KB882173.1	No_outliers	No_outliers	no	411	0.000270343	0	0.111111	0	0.00547403	433	411	0	0	0	0	0	1	1	0.00619094	0.00619094	0.00619094	0.00619094	0	14	0.000135172	0	0.0555556	0	0.00273702	0	411	176	4	0.0563255925676;0.0623840864148;0.065164529795;0.084887986493	0
82	GALNT14	galnt14	UDP-N-acetyl-alpha-D-galactosamine:polypeptide N-acetylgalactosaminyltransferase 14	ENSAMXG00000010511	KB882090.1	No_outliers	No_outliers	no	1656	0.000777525	0	0.424837	0	0.0138216	2730	1656	0	0	0	0	0	1	8	0.235188	0.0343455	1	0.00619094	0.36907	10080	0.00130837	0	1	0	0.0306512	1	1656	4439	22	0.101068806111;0.101172119926;0.105506729415;0.106034655186;0.0863736227437;0.0837419077072;0.101589581299;0.0792067455801;0.0745111818082;0.072377323331;0.193978933609;0.188036699995;0.162560689123;0.18818979997;0.191608824503;0.15903777446;0.133361669626;0.136500867598;0.202037403263;0.151352063904;0.650780495929;0.742480693667	0
83	GAS2	gas2	Growth arrest-specific 2	ENSAMXG00000017847	KB871579.1	No_outliers	No_outliers	no	956	0.00042388	0	0.294118	0	0.0101598	906	956	0	0	0	0	0	1	4	0.525649	0.548203	1	0.00619094	0.475422	19077	0.0023245	0	1	0	0.0460319	2	956	10542	9	0.215120001161;0.347505044067;0.34620435047;0.344731769542;0.19201993641;0.191145848137;0.210002076028;0.215815655099;0.374420536097	0
		gas2	Paralog	ENSAMXG00000005997	KB882103.1	No_outliers	No_outliers	no	402	0.000796669	0	0.20915	0	0.0117852	2865	402	0	0	0	0	0	1	2	0.478318	0.478318	0.944291	0.0123457	0.465973	18556	0.00262576	0	0.944444	0	0.0473567	0	402	12204	3	0.517662847911;0.349523120203;0.287393364483	0
84	GLIS1	glis1	GLIS family zinc finger 1	ENSAMXG00000005278	KB871894.1	No_outliers	No_outliers	no	1455	0.00154909	0	0.522876	0	0.0233891	9097	1455	0	0	0	0	0	1	10	0.31997	0.168887	1	0.00619094	0.375352	14556	0.00246277	0	1	0	0.0415484	2	1455	11319	18	0.844043297289;0.843178069344;0.846459925836;0.594300763663;0.483519502392;0.481550655755;0.926051120446;0.925894629097;0.926039120682;0.921904940303;0.922447900946;0.533964461366;0.51544269491;0.511088657288;0.502832408176;0.363939116558;0.363143959824;0.362768413754	0
85	GLO1	glo1	Glyoxalase I	ENSAMXG00000024551	KB882202.1	No_outliers	No_outliers	no	612	0.00121748	0	0.424837	0	0.0196234	6175	612	0	0	0	0	0	1	3	0.113374	0.0709761	0.262955	0.00619094	0.109026	2796	0.000726216	0	0.277778	0	0.0122787	0	612	1822	8	0.108085601678;0.107962742513;0.099865480611;0.134117996084;0.123366782991;0.120170468851;0.120024305034;0.120923622529	0
		glo1	Paralog	ENSAMXG00000003384	KB872081.1	No_outliers	No_outliers	no	529	0	0	0	0	0	1	529	0.000865586	0	0.268421	0	0.0142589	8341	2	0.86278	0.86278	0.889811	0.83575	0.0270305	20226	0.00330813	0	0.9	0	0.0537218	0	529	15194	2	0.429124105987;0.441230897398	0
86	GNB1L	gnb1l	guanine nucleotide binding protein (G protein), beta polypeptide 1-like	ENSAMXG00000000343	KB873193.1	Choy-Pachon	No_outliers	no	409	0.00239705	0	0.366013	0	0.0258929	15110	409	0	0	0	0	0	1	4	0.440307	0.433186	0.888666	0.00619094	0.392564	17949	0.00461831	0	0.888889	0	0.0588646	0	409	18166	9	0.815619963968;0.679615015175;0.28519772696;0.273566230571;0.269038192698;0.219956556576;0.226539410297;0.354635575262;0.397649241225	0
87	GPC6	gpc6b	glypican 6	ENSAMXG00000001884	KB871578.1	No_outliers	No_outliers	no	1592	0.00286697	0	0.522876	0	0.0313722	17083	1592	0.00171605	0	0.505263	0	0.0273024	10911	15	0.250891	0.0986448	0.83575	0.00619094	0.265818	11020	0.00369304	0	0.85	0	0.0431312	0	1592	16363	25	0.821952059582;0.807262032566;0.746294205161;0.729738774097;0.723661748236;0.333068070318;0.329981352795;0.325558685574;0.323937739899;0.322440418639;0.321984434331;0.320585302212;0.438235853804;0.440186873871;0.44358430926;0.448071364563;0.45105779943;0.59965936457;0.505447150802;0.810638484715;0.725311049364;0.758698584057;0.808685448305;0.783090199125;0.782377183402	0
		gpc6a	Paralog	ENSAMXG00000018430	KB871999.1	No_outliers	No_outliers	no	1346	0.00131326	0	0.503268	0	0.0194085	7018	1347	0.00022951	0	0.20915	0	0.00631238	2441	5	0.280093	0.0709761	0.927448	0.0148356	0.349867	12632	0.00157485	0	0.916667	0	0.0305922	0	1346	5999	20	0.643474847228;0.645291921537;0.646137495624;0.646125101113;0.64436289382;0.640813167502;0.94888435271;0.945724460981;0.944883256385;0.943031615519;0.942307638939;0.915053980117;0.915888487319;0.787438146072;0.797353646232;0.840048544955;0.843178491771;0.836831556345;0.825374499212;0.821202238048	0
88	GPR37	gpr37a	G protein-coupled receptor 37	ENSAMXG00000000895	KB882100.1	No_outliers	No_outliers	NA	1605	0.00301075	0	0.527473	0	0.0356814	17502	1605	0	0	0	0	0	1	14	0.223413	0.151948	0.581636	0.00619094	0.218112	9339	0.00231605	0	0.571429	0	0.0299879	0	1605	10479	NA	NA	NA
		gpr37b	Paralog	ENSAMXG00000003640	KB872208.1	No_outliers	No_outliers	no	1785	0.00283346	0	0.527473	0	0.0326283	16969	1795	0.000550772	0	0.530303	0	0.0165347	6292	17	0.208993	0.135363	0.581636	1.19696e-16	0.199849	8450	0.00255825	0	0.583333	0	0.0311621	0	1785	11853	38	0.514239013391;0.514212139599;0.514185271111;0.514158405534;0.514133849947;0.51410994388;0.514092089548;0.514073550193;0.514054959323;0.514036098786;0.514017596381;0.514001066364;0.513984334426;0.513969531066;0.51396282475;0.514004802253;0.493744460005;0.495521410268;0.497223625779;0.499581914438;0.501551040362;0.505103629713;0.507637972179;0.526077410494;0.539778935466;0.560763264493;0.585554924…	0
89	GPR85	gpr85	G protein-coupled receptor 85	ENSAMXG00000025298	KB882162.1	No_outliers	No_outliers	no	1130	0.000283417	0	0.20915	0	0.00703962	460	1130	0	0	0	0	0	1	2	0.0343455	0.0343455	0.0625	0.00619094	0.0281545	271	0.000147493	0	0.111111	0	0.00369256	0	1130	206	7	0.781236000179;0.781586955763;0.78117742476;0.780891237051;0.780840599294;0.781560327892;0.788526167258	0
90	GPX1	gpx1a	Glutathione peroxidase 1	ENSAMXG00000006809	KB882189.1	No_outliers	No_outliers	no	426	0.000782472	0	0.111111	0	0.00929134	2763	426	0.000234742	0	0.1	0	0.00483933	2522	3	0.00619094	0.00619094	0.00619094	0.00619094	0	14	0.000508607	0	0.0555556	0	0.00522927	0	426	1128	5	0.259769916478;0.259782941654;0.259932274233;0.260025458095;0.257893696607	0
		gpx1b	Paralog	ENSAMXG00000015287	KB882171.1	No_outliers	No_outliers	no	426	0.00148823	0	0.424837	0	0.0228943	8553	426	0	0	0	0	0	1	2	0.126039	0.126039	0.239732	0.0123457	0.113693	3435	0.000912885	0	0.277778	0	0.0144663	0	426	2536	3	0.128547479164;0.124392850193;0.123734412332	0
91	GRID2	grid2	Glutamate ionotropic receptor delta type subunit 2	ENSAMXG00000015609	KB871682.1	No_outliers	No_outliers	no	2274	0.00105867	0	0.424837	0	0.0161541	4832	2268	0.000129682	0	0.294118	0	0.00617454	928	13	0.122645	0.0688688	0.872578	0.00619094	0.225923	3249	0.00097631	0	0.857143	0	0.0203528	0	2267	2809	29	0.730827354196;0.818116865579;0.816790322035;0.816345151911;0.58606596312;0.789043531185;0.787495564165;0.788732949049;0.988618834835;0.959056736164;0.959056313549;0.959086742194;0.95917979682;0.959973652319;0.84619021745;0.846478870083;0.616429434651;0.754190064286;0.754274461453;0.754501561359;0.755254198134;0.145579378762;0.0759088726761;0.0782605392551;0.0950288501456;0.238690864434;0.2432768…	0
92	GRIN2A	grin2ab	Glutamate ionotropic receptor NMDA type subunit 2A	ENSAMXG00000004215	KB882293.1	No_outliers	No_outliers	no	4027	0.00139086	0	0.503268	0	0.021024	7684	4027	4.97e-05	0	0.1	0	0.00222801	127	22	0.199066	0.0386678	0.944581	0	0.283169	7835	0.00140303	0	0.95	0	0.0270342	0	4027	4998	52	0.592595582681;0.587006700287;0.583804519831;0.581067214881;0.578372238604;0.575525990996;0.572698058196;0.570203976145;0.567402601203;0.565934188419;0.267093247616;0.734611701414;0.733119146385;0.731605666605;0.730010007574;0.753746310647;0.754321662609;0.755189026946;0.78337843519;0.81203374105;0.816062910102;0.844311306565;0.73738430086;0.727065295442;0.667075736911;0.385803230532;0.3210054625…	0
		grin2aa	Paralog	ENSAMXG00000002516	KB882092.1	No_outliers	No_outliers	no	3978	0.000979086	0	0.527473	0	0.0184435	4199	3979	0.000460932	0	0.424837	0	0.0115083	5469	14	0.254512	0.0169025	0.944581	0.00619094	0.371645	11224	0.00142291	0	0.95	0	0.0298308	0	3978	5113	55	0.282296409839;0.27623871256;0.270869036047;0.266629936685;0.262633551482;0.257545803395;0.251682121925;0.245335426814;0.135092002786;0.558480882977;0.697885732642;0.420440837204;0.409309783881;0.50223601361;0.218212751423;0.221435551302;0.22670864341;0.232622673383;0.283465593383;0.282170363766;0.48155945513;0.346739237181;0.344653671613;0.342627302417;0.25930459997;0.263825456081;0.268104079535…	0
93	GRM7	grm7	Glutamate receptor, metabotropic 7	ENSAMXG00000004103	KB882145.1	No_outliers	No_outliers	no	2488	0.0032293	0	0.533333	0	0.0337718	18063	2488	0.00105223	0	0.521053	0	0.0221884	9151	26	0.228708	0.0859717	1	2.34188e-17	0.282979	9688	0.00362045	0	1	0	0.0439977	1	2488	16172	44	0.55709781917;0.558354459943;0.597711543225;0.606392867688;0.616637485995;0.622658583432;0.81289633808;0.811735251104;0.544604127605;0.548800739773;0.547394381559;0.546724998412;0.549084986632;0.733916659921;0.736552488647;0.74397159365;0.806599656772;0.835327738711;0.852263751217;0.863168113996;0.870308489837;0.928311888629;0.928383417122;0.685729209925;0.685080654345;0.684454063708;0.6843571053…	0
94	GSTM1	gstm1	Glutathione S-transferase mu 1	ENSAMXG00000000228	KB882211.1	Choy-Pachon	No_outliers	no	508	0.0106145	0	0.581699	0	0.0711815	20697	508	0.014991	0	0.573684	0	0.084093	13033	17	0.13969	0.00671312	0.721911	0	0.189348	4148	0.0145602	0	0.75	0	0.0818444	0	508	20642	23	0.99999997427;0.99999997427;0.999999974269;0.999999974269;0.999999974279;0.999999974234;0.999999974173;0.999999974172;0.999999975248;0.99999997597;0.999999976063;0.999999976145;0.999999976217;0.999999976288;0.999999977103;0.999999987277;0.999999987581;0.999999987868;0.999999988307;0.999999986467;0.999999985815;0.999999985837;0.999999985858	0
		gstm1	Paralog	ENSAMXG00000000227	KB882211.1	No_outliers	No_outliers	no	254	0.000437445	0	0.111111	0	0.00695799	951	254	0	0	0	0	0	1	1	0.00619094	0.00619094	0.00619094	0.00619094	0	14	0.000218723	0	0.0555556	0	0.003479	0	254	357	2	0.996744622021;0.996760789351	0
95	GTF2I	gtf2ird1	Orthologue GTF2I: general transcription factor IIi	ENSAMXG00000007482	KB882089.1	No_outliers	No_outliers	no	2924	0.0010052	0	0.470588	0	0.0181012	4398	2924	0	0	0	0	0	1	13	0.350045	0.170232	1	0.00619094	0.381518	15685	0.00171474	0	1	0	0.0351766	1	2924	6862	32	0.430266008308;0.451147361528;0.388011809179;0.394872245184;0.402846197564;0.409553305996;0.330710909881;0.330010330931;0.33207742158;0.335575390295;0.340008995042;0.344868534795;0.349731603342;0.354214423238;0.358294800825;0.338566195036;0.337749409023;0.336521445971;0.335991427311;0.362242612587;0.363129076192;0.394037148271;0.342630406786;0.340902098432;0.295367385775;0.3005857237;0.3006841095…	0
96	GUCY1A2	gucy1a2	Guanylate cyclase 1 soluble subunit alpha 2	ENSAMXG00000003757	KB882118.1	No_outliers	No_outliers	no	2169	0.00154068	0	0.533333	0	0.0232265	9034	2169	0.000473175	0	0.526316	0	0.0155804	5583	14	0.336365	0.204061	1	0.00619094	0.34095	15182	0.00252841	0	1	0	0.0403321	1	2169	11682	26	0.977516292171;0.977968889623;0.821263247071;0.819911101446;0.820803632556;0.820673025197;0.820342407522;0.817274330628;0.810667635931;0.808659037975;0.805597982078;0.795931033631;0.79542689901;0.794914336662;0.794152550418;0.793548131709;0.793080188527;0.79424379021;0.793600515805;0.426151622341;0.567592304881;0.603289018182;0.609483780703;0.564850719581;0.562101553292;0.55603592292	0
97	HLA-A	NA	major histocompatibility complex, class I, A	NA
98	HLA-B	NA	Major histocompatibility complex, class I, B	NA
99	HNRNPH2	NA		NA
100	HOMER1	homer1b	Homer scaffolding protein 1	ENSAMXG00000008210	KB882080.1	No_outliers	No_outliers	no	1165	0.00169991	0	0.294118	0	0.0188519	10393	1165	0.00197927	0	0.478947	0	0.0252171	11310	4	0.272878	0.262066	0.496403	0.0709761	0.190951	12249	0.00233614	0	0.655556	0	0.030312	0	1165	10610	20	0.328132750464;0.790316310384;0.995107240835;0.997281264665;0.997388481521;0.997359826715;0.997303381403;0.997043807162;0.957041706122;0.95880362682;0.984709992635;0.984883841466;0.985206934473;0.998105515702;0.998417178761;0.998475135251;0.998445346512;0.998474926817;0.998401769162;0.998331216785	0
		homer1	Paralog	ENSAMXG00000016078	KB882163.1	No_outliers	No_outliers	no	920	0.00101591	0	0.503268	0	0.0186724	4493	920	0.000366133	0	0.336842	0	0.0110993	4398	4	0.08222	0.0385835	0.245522	0.00619094	0.0979219	1503	0.000857488	0	0.566667	0	0.0191945	0	920	2309	10	0.199664563739;0.366249427266;0.202411245404;0.200428881843;0.298157273541;0.305626164538;0.312638136588;0.316789991955;0.264843157042;0.250437457097	0
101	HRAS	hrasb	HRas proto-oncogene, GTPase	ENSAMXG00000016498	KB871579.1	No_outliers	No_outliers	no	557	0.0027458	0	0.366013	0	0.0289286	16667	557	0	0	0	0	0	1	6	0.205162	0.120604	0.778026	0.00619094	0.26665	8213	0.00259326	0	0.777778	0	0.0359152	0	557	12032	7	0.0992568689709;0.0693540549092;0.0685101775658;0.0675851098731;0.110264111117;0.111183358135;0.112173983785	0
102	HS3ST5	hs3st5	heparan sulfate (glucosamine) 3-O-sulfotransferase 5	ENSAMXG00000014338	KB882283.1	No_outliers	No_outliers	no	996	0.000111557	0	0.111111	0	0.00351892	59	996	0.000295299	0	0.294118	0	0.00931481	3432	3	0.377064	0.125	1	0.00619094	0.443145	16518	0.00122713	0	1	0	0.0321481	1	996	4015	22	0.353316885506;0.354006641241;0.351898427237;0.34394500952;0.393322483331;0.405460524485;0.412166085635;0.418165339481;0.352767247101;0.355677142067;0.358353107927;0.359049940713;0.359596590638;0.357941588511;0.356667917099;0.353877130871;0.353817471893;0.351626666518;0.341712100849;0.323014089126;0.324250394546;0.324419066634	0
103	HSD11B1	hsd11b1 (hsd11b1la)	hydroxysteroid (11-beta) dehydrogenase 1	ENSAMXG00000008272	KB876266.1	No_outliers	No_outliers	no	851	0.00176647	0	0.470588	0	0.0227692	10912	851	0	0	0	0	0	1	8	0.244392	0.070777	1	0.00619094	0.352511	10644	0.00261131	0	1	0	0.0420752	1	851	12129	16	0.242055276884;0.244266439916;0.245452346238;0.241649559056;0.236680962156;0.230408312531;0.172459925994;0.17346410316;0.17926269962;0.519967142754;0.61199875936;0.231813883854;0.230820668771;0.231372827238;0.231864023127;0.232223283047	0
104	HTR1B	htr1b	5-hydroxytryptamine (serotonin) receptor 1B; GNC:5287	ENSAMXG00000024961	KB882200.1	No_outliers	No_outliers	no	1159	0.00302563	0	0.522876	0	0.0320434	17548	1159	0	0	0	0	0	1	13	0.302991	0.107174	1	0.00619094	0.350883	13772	0.00396654	0	1	0	0.0503206	1	1159	16974	28	0.939914035241;0.939320186181;0.938824740433;0.938284212189;0.936487974469;0.950588004804;0.948510511716;0.933710372847;0.932183441126;0.931659028618;0.931217887475;0.930747247321;0.930384239304;0.929987647923;0.929543909078;0.929469339529;0.929326456413;0.929001777582;0.928568644165;0.928008616226;0.92755507718;0.927060634084;0.926447551321;0.92573526877;0.924892221688;0.923938087507;0.923553660…	0
		htr1b	Paralog	ENSAMXG00000025153	KB882153.1	No_outliers	No_outliers	no	1072	0.000756785	0	0.366013	0	0.0138309	2608	1072	0	0	0	0	0	1	7	0.468983	0.199354	1	0.00619094	0.463572	18408	0.00321958	0	1	0	0.0534064	3	1072	14854	14	0.0660009649869;0.0648945751724;0.0650538513678;0.0666714475355;0.0682386840559;0.0914381313141;0.102653534547;0.118177985253;0.1257483934;0.127793751811;0.123963069129;0.123225086777;0.0875789968796;0.0857417885706	0
105	HTR3A	NA	5-hydroxytryptamine (serotonin) receptor 3A	NA
106	HTR3C	htr3c	orthologue HTR3C	ENSAMXG00000001089	KB871785.1	No_outliers	No_outliers	no	1365	0.000714046	0	0.294118	0	0.0109331	2365	1365	0	0	0	0	0	1	7	0.0203136	0.00619094	0.0964051	0.00619094	0.0312071	122	0.000371388	0	0.166667	0	0.00586339	0	1365	752	31	0.292015123005;0.291140208549;0.290013834902;0.298080547486;0.292482556092;0.284908128792;0.228197134025;0.240204561503;0.247312139512;0.322369233356;0.295302644975;0.255378635611;0.239915448784;0.23735175153;0.247726349451;0.221908770552;0.214707981277;0.206294216204;0.201127829837;0.199982648791;0.220974985576;0.216340637791;0.218281867333;0.222724950186;0.219601925249;0.200383983214;0.19517655…	0
		htr3c	Paralog	ENSAMXG00000026026	KB871785.1	No_outliers	No_outliers	no	216	0.00232994	0	0.294118	0	0.0244454	14756	216	0	0	0	0	0	1	2	0.853683	0.853683	0.881657	0.825709	0.027974	20216	0.00797325	0	0.888889	0	0.0825193	0	216	20018	4	0.325173409879;0.319962445679;0.314707398208;0.313081304688	0
107	HYDIN	hydin	HYDIN, axonemal central pair apparatus protein	ENSAMXG00000020596	KB882212.1	No_outliers	No_outliers	yes	14002	0.0020875	0	0.529412	0	0.0266621	13298	14072	0.0017566	0	0.529412	0	0.0300426	10969	124	0.176349	0.0709761	0.659646	0.00619094	0.196895	6336	0.00265502	0	0.666667	0	0.0340511	0	13997	12348	252	0.183595757419;0.183864243104;0.211490292392;0.212057240467;0.212599578154;0.21306963937;0.213517215484;0.213873731567;0.196354468909;0.194716691416;0.190312238361;0.196595317706;0.220713336643;0.169077158147;0.162267883351;0.160782701729;0.159262062267;0.157561159922;0.0785320151446;0.078305255363;0.0433707496597;0.057567603198;0.0547966679859;0.0553033424208;0.0557448448542;0.0829065685277;0.08…	1
108	ICA1	ica1	Islet cell autoantigen 1	ENSAMXG00000024636	KB872819.1	No_outliers	No_outliers	yes	1438	0.00172716	0	0.522876	0	0.0253661	10605	1438	0	0	0	0	0	1	9	0.219438	0.0964051	0.833208	0.00619094	0.26526	9091	0.00162262	0	0.833333	0	0.0283617	0	1438	6283	29	0.116593918994;0.11353340824;0.12674507313;0.147624376437;0.133951854318;0.124054713808;0.123513242624;0.122921232526;0.098100771557;0.0403272690632;0.0403832883002;0.0404247442459;0.0350465078293;0.0345700793262;0.0343946082953;0.0342124764153;0.0339394274434;0.0276380261995;0.0276185366736;0.0276683311437;0.0277132329024;0.027753379939;0.0277858878786;0.0278133002741;0.0278361088243;0.027953492…	19
109	IL1R2	il1r2	interleukin 1 receptor, type II	ENSAMXG00000010710	KB872606.1	No_outliers	No_outliers	no	1122	0.00126408	0	0.424837	0	0.0197173	6585	1122	8.91e-05	0	0.1	0	0.00298408	415	6	0.374793	0.348661	0.833208	0.00619094	0.371352	16455	0.00220341	0	0.833333	0	0.0398567	0	1122	9820	13	0.556163740514;0.557663570432;0.564749877411;0.565302600193;0.565468091622;0.56517087147;0.565826845591;0.565559544595;0.567537967268;0.599902459396;0.587618726805;0.580816118801;0.57745472916	0
110	IL1RAPL1	il1rapl1a	Interleukin 1 receptor accessory protein like 1	ENSAMXG00000002061	KB871578.1	No_outliers	No_outliers	no	1685	0.00180137	0	0.43956	0	0.0227261	11187	1742	0	0	0	0	0	1	12	0.146023	0.0813799	0.797201	0.00619094	0.212678	4503	0.00138148	0	0.785714	0	0.0229135	0	1661	4868	28	0.995024563747;0.995058919257;0.995533219153;0.878148358841;0.8643778115;0.858448025272;0.852314096431;0.447127121185;0.331113890911;0.32718222219;0.323357560893;0.592613779857;0.623308451869;0.289003009372;0.290277237688;0.291259901124;0.291590533003;0.291824875881;0.292280657316;0.292787364447;0.29315674978;0.293425006799;0.293631357935;0.293775775116;0.293858145264;0.29399895083;0.294092236116…	0
		il1rapl1b	Paralog	ENSAMXG00000008715	KB882271.1	No_outliers	No_outliers	no	1422	0.0021097	0	0.522876	0	0.0254231	13450	1422	0.000768987	0	0.505263	0	0.017338	7847	10	0.214653	0.0836906	0.881657	0.00619094	0.262633	8778	0.00232068	0	0.888889	0	0.0336173	0	1422	10515	20	0.523887593632;0.52874424235;0.437855565151;0.989899812516;0.989142446323;0.988991365458;0.632190888347;0.38632536494;0.223478848601;0.221941172029;0.218888219267;0.214014971239;0.666739546666;0.659586547858;0.610518456351;0.610309075645;0.608087959192;0.604071458084;0.597954228305;0.589808529224	0
111	IL1RAPL2	il1rapl2	interleukin 1 receptor accessory protein-like 2	ENSAMXG00000007823	KB872512.1	Choy-Pachon	No_outliers	no	1555	0.00355603	0	0.522876	0	0.0359242	18617	1570	0.000375461	0	0.189474	0	0.00694286	4511	17	0.329509	0.142857	1	0.00619094	0.3142	14937	0.00438894	0	1	0	0.0511535	1	1555	17822	36	0.0885169048544;0.0881942179285;0.0878112552375;0.0874411492843;0.0871070673727;0.0681399632583;0.0610852213449;0.205504340749;0.624717972321;0.625516499375;0.699097521751;0.695199526108;0.677773223871;0.676274964414;0.674506963671;0.672687986684;0.538677801688;0.371894972443;0.37325078526;0.373642905583;0.380792141951;0.387428856034;0.393611665439;0.386977794606;0.377284444117;0.366970460125;0.3…	0
112	INPP1	inpp1	Inositol polyphosphate-1-phosphatase	ENSAMXG00000014230	KB882116.1	Choy-Pachon	No_outliers	no	1219	0.00447411	0	0.522876	0	0.0432694	19531	1219	0.000601586	0	0.111111	0	0.00792685	6708	15	0.269477	0.170232	0.938001	0.00619094	0.270079	12056	0.00451794	0	0.95	0	0.047891	0	1219	18027	23	0.0952473858461;0.106368073498;0.115630511805;0.284468104906;0.286434214323;0.291334428309;0.297376635607;0.307669991515;0.354109696587;0.35730402472;0.353949561941;0.356463389239;0.351902373561;0.247181318655;0.207856579468;0.207822656938;0.209614929561;0.215976336626;0.221373418806;0.225572280811;0.229041318218;0.231010003752;0.234328135974	0
113	JMJD1C	jmjd1cb	jumonji domain containing 1C	ENSAMXG00000011988	KB882198.1	No_outliers	No_outliers	no	7626	0.000966936	0	0.522876	0	0.0183167	4100	7623	0.000140442	0	0.470588	0	0.00607469	1095	31	0.325849	0.170232	1	0.00619094	0.350171	14805	0.00150094	0	1	0	0.0313356	2	7623	5550	75	0.286103589777;0.282730822791;0.309665912441;0.553378098012;0.55319777348;0.161059231113;0.159198711278;0.190685254727;0.139420433991;0.13668010715;0.0672526576767;0.0680585091953;0.0687477914658;0.0690254305138;0.0695171942999;0.0713928215614;0.0786000236392;0.0804890260091;0.0830064282539;0.0891607019121;0.0916731891938;0.0916579561807;0.091188397764;0.089358431305;0.0869837778587;0.08387098019…	0
114	KCNMA1	kcnma1a	Potassium calcium-activated channel subfamily M alpha 1	ENSAMXG00000001588	KB872296.1	No_outliers	No_outliers	no	3670	0.000499011	0	0.424837	0	0.0126331	1216	3670	2.72e-05	0	0.1	0	0.00165047	33	7	0.185378	0.0709761	0.699467	0.00619094	0.227005	6939	0.000438995	0	0.75	0	0.0141259	0	3670	918	25	0.144516101986;0.183902958569;0.193596250824;0.425630134089;0.424149577316;0.423091055306;0.418692124808;0.547561645885;0.543120718149;0.763816363958;0.763781252339;0.764102088124;0.571195087096;0.469807099942;0.561875286572;0.556257841233;0.556341010633;0.72581900109;0.389151083212;0.385213587764;0.546727324167;0.54743605113;0.542304827399;0.540440261915;0.436347461772	0
		kcnma1	Paralog	ENSAMXG00000004398	KB882310.1	No_outliers	No_outliers	no	3634	0.0015272	0	0.522876	0	0.0221746	8914	3634	0.000211453	0	0.268421	0	0.00579144	2170	22	0.163399	0.0624331	0.94079	0.00619094	0.250873	5501	0.00144889	0	0.9375	0	0.0255517	0	3634	5258	46	0.294976303181;0.191426552513;0.0877242182332;0.087198179931;0.192764103454;0.199408478076;0.20794840783;0.216948759042;0.223771351782;0.238843007104;0.233760539605;0.226139134383;0.144677872471;0.21862978095;0.218472615101;0.218408818123;0.246092943529;0.238356409663;0.20924629097;0.208899612256;0.208594785243;0.208263091789;0.207906713062;0.207523769311;0.207647724987;0.117056106378;0.169598622…	0
115	KCTD13	kctd13	Potassium channel tetramerization domain containing 13	ENSAMXG00000003166	KB871820.1	No_outliers	No_outliers	no	1070	0.00317467	0	0.533333	0	0.0375874	17929	1070	0.00256442	0	0.526316	0	0.0349036	11862	7	0.189801	0.199354	0.450925	0.0230263	0.142329	7211	0.00339924	0	0.538889	0	0.0390886	0	1070	15518	17	0.450577623061;0.460552593778;0.460539470815;0.460464319162;0.460537874;0.460522140406;0.461337636753;0.463289816082;0.400059429201;0.417930296858;0.423528560952;0.397184928361;0.394701585815;0.394485086017;0.394211482013;0.393863557818;0.567836359782	0
116	KDM4B	kdm4b	lysine (K)-specific demethylase 4B [Source:ZFIN;Acc:ZDB-GENE-060503-664]	ENSAMXG00000021589	KB882097.1	No_outliers	No_outliers	no	3257	0.00213519	0	0.538462	0	0.0287071	13613	3257	0.00238874	0	0.505263	0	0.0331525	11739	25	0.207002	0.221154	0.514908	0.00619094	0.148673	8328	0.00293925	0	0.67284	0	0.034667	0	3257	13767	49	0.723569353158;0.722155286082;0.73498888189;0.737018800525;0.704232919112;0.697976747686;0.691625057796;0.692510059658;0.627661763569;0.588345801739;0.858456021421;0.858780902576;0.864697316218;0.800321474575;0.802803610145;0.664450500043;0.663664369813;0.661047479891;0.658010174714;0.451613210183;0.471168930994;0.528184389266;0.530742379692;0.477326024761;0.484942228275;0.611676799153;0.61921610…	0
117	KHDRBS2	khdrbs2	KH RNA binding domain containing, signal transduction associated 2	ENSAMXG00000009582	KB882210.1	No_outliers	Choy-Pachon	no	1020	0.000744105	0	0.522876	0	0.0171729	2528	1020	0.00040305	0	0.111111	0	0.00643062	4838	4	0.562085	0.644462	0.944581	0.0148356	0.378544	19369	0.00246263	0	0.95	0	0.0444414	0	1020	11317	12	0.113739070912;0.214729091921;0.214827115449;0.508277638724;0.422809845938;0.426143312896;0.990360855926;0.931199061915;0.929487064284;0.994157699446;0.994484650072;0.997969012177	0
118	KRR1	krr1	KRR1, small subunit processome component homolog	ENSAMXG00000013258	KB872177.1	Choy-Pachon	No_outliers	no	1354	0.0023011	0	0.529412	0	0.0293286	14601	1354	0.000388712	0	0.336842	0	0.0104958	4667	10	0.521173	0.633033	0.889811	0.00619094	0.349918	19032	0.00422411	0	0.9	0	0.0549299	0	1354	17526	20	0.733808529079;0.278391688017;0.287586920571;0.34455534138;0.343848190923;0.453205813048;0.445371528754;0.439702027967;0.440787306282;0.469018453744;0.470067907276;0.504917746002;0.523472034919;0.497393500539;0.49689444658;0.496436277207;0.495957150327;0.495731726168;0.495379962619;0.49500831836	0
119	LAMA1	lama1	Laminin subunit alpha 1	ENSAMXG00000018112	KB871690.1	No_outliers	No_outliers	no	9225	0.0020771	0	0.529412	0	0.0265244	13214	9225	0.000183141	0	0.189474	0	0.00448534	1747	76	0.234944	0.0709761	1	2.34188e-17	0.297918	10064	0.00235727	0	1	0	0.0363227	1	9225	10717	168	0.189242545109;0.188153239147;0.187078581989;0.193603348745;0.186747268115;0.759672952378;0.757211440899;0.754395110873;0.723141823625;0.593254195392;0.59120087503;0.581250603124;0.580054893052;0.578778364094;0.577303906342;0.575957409048;0.566081778656;0.565823760607;0.565376871255;0.56573812393;0.567929663722;0.659236024778;0.64192111114;0.546907684133;0.547763002399;0.546191286396;0.5442419354…	0
120	LEP	lep	Leptin (lepb)	ENSAMXG00000016308	KB882087.1	No_outliers	No_outliers	no	480	0.00131944	0	0.4	0	0.0210955	7070	480	0	0	0	0	0	1	2	0.16696	0.16696	0.242137	0.0917837	0.0751766	5738	0.00078125	0	0.25	0	0.0127338	0	480	2036	6	0.605526942986;0.60447260801;0.579424873266;0.578437928624;0.577388115642;0.576272664628	0
121	LMX1B	lmx1bb	LIM homeobox transcription factor 1 beta	ENSAMXG00000014691	KB882113.1	No_outliers	No_outliers	no	1194	0.000892946	0	0.424837	0	0.0160181	3560	1194	0	0	0	0	0	1	6	0.227226	0.0556203	1	0.00619094	0.355263	9601	0.00135516	0	1	0	0.0305289	1	1194	4709	13	0.881508067439;0.879665111874;0.879656641096;0.155933023158;0.146211857136;0.136528587345;0.130457518936;0.121049460777;0.120580602806;0.170134604306;0.130889347465;0.130619936105;0.130348554012	0
		lmx1b	Paralog	ENSAMXG00000009021	KB882182.1	No_outliers	No_outliers	no	1200	0.00101852	0	0.424837	0	0.0178335	4510	1200	0	0	0	0	0	1	6	0.243969	0.10585	1	0.00619094	0.351264	10617	0.00143519	0	1	0	0.0308571	1	1200	5183	18	0.0511689752184;0.0514424794622;0.0517290821697;0.0520224546259;0.0523031612466;0.0525712096076;0.0527115021434;0.0599937881746;0.0603763197874;0.11213425072;0.111928905089;0.111444122965;0.0946476858132;0.094148325108;0.0936601361039;0.111065203327;0.111053263736;0.111054070929	0
122	LRBA	lrba	LPS responsive beige-like anchor protein	ENSAMXG00000021707	KB871630.1	No_outliers	No_outliers	no	7798	0.00237544	0	0.568627	0	0.0287204	15008	7798	0.00212401	0	0.545455	0	0.0293862	11485	66	0.125605	0.0491781	0.718429	0.00619094	0.158765	3412	0.00268151	0	0.75	0	0.0314195	0	7798	12491	159	0.505645874545;0.492048753981;0.521989470001;0.682104791364;0.683399989263;0.718183491055;0.711220466723;0.711711086975;0.708500552177;0.705023184202;0.666402969025;0.626384329404;0.622135399199;0.616883355382;0.612793894931;0.774011576198;0.770648821194;0.766066887774;0.766150646335;0.768065225395;0.769499306191;0.765397268111;0.759200005456;0.790788438456;0.804330830725;0.806592065609;0.4990156…	0
		lrba	Paralog	ENSAMXG00000011876	KB882257.1	Choy-Pachon	No_outliers	no	1109	0.00654508	0	0.503268	0	0.0516639	20264	1109	0.00529049	0	0.526316	0	0.0485673	12557	13	0.133082	0.0670732	0.94079	0.00619094	0.236415	3796	0.00677339	0	0.9375	0	0.0565082	0	1109	19693	35	0.240320050571;0.242160907674;0.833120595639;0.833703269091;0.834284725322;0.933535936157;0.936520521698;0.937722074966;0.937739087849;0.937921570454;0.938300552568;0.947931862379;0.96525013834;0.965203658583;0.966195926257;0.97465374714;0.974628184367;0.973749899938;0.977444658187;0.977541808237;0.80191844586;0.805718438395;0.819325163448;0.820365397685;0.821481353406;0.82329520087;0.82819902349…	0
		lrba	Paralog	ENSAMXG00000011886	KB882257.1	No_outliers	No_outliers	no	2035	0.00229039	0	0.470588	0	0.0256198	14555	2035	0.000304797	0	0.20915	0	0.00649703	3579	21	0.25276	0.0148356	0.938001	2.34188e-17	0.341473	11123	0.00325576	0	0.95	0	0.0456717	0	2035	14998	52	0.114598154071;0.23810212318;0.113756254391;0.17235416344;0.168793784148;0.165531500162;0.254440636302;0.260629183169;0.258457557176;0.248892387559;0.261052047486;0.272961317356;0.303769285044;0.310426417639;0.316897153474;0.324655784847;0.333672941123;0.34489196414;0.359388111965;0.372815883188;0.383656238892;0.383711332357;0.383157763705;0.380362970117;0.375322842381;0.366102261953;0.3505129566…	0
123	LRFN5	lrfn5b	Leucine rich repeat and fibronectin type III domain containing 5	ENSAMXG00000006149	KB871737.1	No_outliers	No_outliers	no	2349	0.00117322	0	0.527473	0	0.0193564	5808	2348	0	0	0	0	0	1	12	0.48595	0.588376	0.944291	0.00619094	0.397563	18646	0.00258579	0	0.944444	0	0.045026	0	2348	11988	31	0.315380289742;0.254646162377;0.254772534373;0.254695189172;0.254833191937;0.255039489886;0.255242404034;0.255422269443;0.255562101843;0.255691353742;0.255879064519;0.256036670911;0.256192805746;0.261694194266;0.265018569278;0.270521563199;0.279325791716;0.29107110718;0.300533577134;0.300655108628;0.299250777645;0.295471087701;0.288938453075;0.281333372788;0.274079091117;0.268358478652;0.26730865…	0
		lrfn5a	Paralog	ENSAMXG00000014438	KB872231.1	No_outliers	No_outliers	no	2286	0.00219127	0	0.533333	0	0.0274621	13958	2286	0.00136815	0	0.470588	0	0.023363	10143	24	0.199134	0.0899728	0.677331	0	0.226023	7839	0.00293084	0	0.722222	0	0.0370903	0	2286	13724	53	0.23045687976;0.230481017202;0.230504106118;0.230517070407;0.230528907078;0.230538567317;0.230541209983;0.230589533889;0.230637564559;0.230691973555;0.230745020438;0.23079919655;0.230882364068;0.230940137534;0.231000431752;0.231053420831;0.231100611957;0.231156003672;0.231406221519;0.231522973274;0.231629354487;0.231722889117;0.231948026278;0.232081502507;0.232197883973;0.232306683772;0.232462642…	0
124	LRP2	lrp2a	Low density lipoprotein receptor-related protein 2	ENSAMXG00000005931	KB882284.1	No_outliers	No_outliers	no	11003	0.000913713	0	0.529412	0	0.0166997	3703	10876	0.000609326	0	0.424837	0	0.013271	6763	45	0.304932	0.170232	0.875595	0.00619094	0.321562	13856	0.00163233	0	0.89375	0	0.031355	0	10867	6365	133	0.75199545056;0.752595394952;0.766402368647;0.645496420874;0.620525752384;0.620722620986;0.553916598433;0.552743988827;0.639515610011;0.620677624573;0.623371432924;0.600661961465;0.595963029056;0.565426091595;0.551092278138;0.549576434698;0.548699482172;0.54789258068;0.547048714986;0.546169039295;0.544686848637;0.544567277457;0.544412089823;0.54509371282;0.545758933468;0.546540341488;0.5477466698…	0
125	LRRC1	lrrc1	Leucine rich repeat containing 1	ENSAMXG00000005276	KB872713.1	No_outliers	No_outliers	no	1188	0.000341102	0	0.294118	0	0.00911546	630	1188	0	0	0	0	0	1	2	0.051298	0.051298	0.0964051	0.00619094	0.0451071	636	0.000187056	0	0.166667	0	0.00509362	0	1188	294	5	0.251953731796;0.310861299697;0.139938344405;0.139939982606;0.139941709298	0
126	LZTS2	lzts2a	leucine zipper, putative tumor suppressor 2	ENSAMXG00000002964	KB872012.1	No_outliers	No_outliers	no	2060	0.00258982	0	0.525	0	0.0277247	16016	2060	0.000431783	0	0.189474	0	0.00715692	5164	16	0.197354	0.066738	0.944581	0.00619094	0.277587	7719	0.00249412	0	0.95	0	0.0333201	0	2060	11502	57	0.504650729842;0.505120911471;0.508781579617;0.510295024227;0.51345734042;0.516823314847;0.447927367504;0.430870712186;0.429605349668;0.42615643041;0.435303368863;0.433299610136;0.427458294647;0.426730627573;0.427904506825;0.428844112957;0.43017338745;0.443263994343;0.464436687712;0.481560580635;0.485326632778;0.483956079986;0.528157292165;0.526260035613;0.525383504236;0.524400104713;0.5235347066…	0
		lzts2b	Paralog	ENSAMXG00000011211	KB872331.1	No_outliers	No_outliers	no	1440	0.00274843	0	0.522876	0	0.031225	16672	1441	0	0	0	0	0	1	15	0.320738	0.170232	1	0.00619094	0.34417	14590	0.00366926	0	1	0	0.0486249	1	1440	16308	30	0.300357654795;0.297627604511;0.29491200202;0.292048929539;0.291173506713;0.291029067926;0.629546417696;0.523481691431;0.636581787386;0.636339362514;0.716225597933;0.738807182598;0.737777752608;0.735143428362;0.780263136202;0.790248855986;0.997322125038;0.996822566192;0.99688722752;0.996921279347;0.996979808889;0.997036848286;0.997088002861;0.997129398134;0.99731930383;0.997371378593;0.9974340170…	0
127	MAOA	maoa	monoamine oxidase	ENSAMXG00000002529	KB871578.1	No_outliers	No_outliers	no	1501	0.00172869	0	0.522876	0	0.0230868	10614	1501	0.000732845	0	0.521053	0	0.0184344	7618	13	0.113102	0.00619094	0.619047	0.00619094	0.185202	2781	0.00168776	0	0.65	0	0.0256881	0	1501	6706	23	0.101857893257;0.707093671163;0.744346221597;0.742710376772;0.742978193689;0.743121460633;0.468530633982;0.47113041255;0.493954052088;0.494582233444;0.496140014731;0.497655832111;0.498523135119;0.768764518762;0.767537154666;0.909667950184;0.917986644837;0.898672084761;0.89052030005;0.88720123004;0.888897819342;0.891289462147;0.893433991216	0
128	MAPK3	mapk3	Mitogen-activated protein kinase 3	ENSAMXG00000017822	KB871805.1	No_outliers	No_outliers	no	1160	0.000467658	0	0.20915	0	0.00833186	1082	1160	0.000327183	0	0.268421	0	0.00852336	3899	4	0.427104	0.413182	0.875862	0.00619094	0.391519	17716	0.00161452	0	0.895062	0	0.0356158	0	1160	6233	6	0.609130318028;0.642273391127;0.567072036035;0.625742437543;0.623946541131;0.489448292634	0
129	MARK1	mark1	MAP/microtubule affinity-regulating kinase 1	ENSAMXG00000004609	KB871797.1	No_outliers	No_outliers	no	2335	0.00154281	0	0.525	0	0.0225433	9051	2344	0.0006653	0	0.394737	0	0.0135198	7152	15	0.26625	0.126365	0.933333	0.00255363	0.306469	11889	0.00222507	0	0.9375	0	0.0351018	0	2335	9965	37	0.372989483877;0.380412022583;0.399906944388;0.418121772728;0.666982068193;0.54384749914;0.557292599759;0.566612833964;0.57604476303;0.583987111038;0.544353345393;0.367379469303;0.361118641326;0.360546347783;0.35987278396;0.360510560536;0.365209693355;0.376476220813;0.483708077172;0.495904909194;0.507063101979;0.517003181725;0.709365573357;0.743549854118;0.754667377875;0.396223657213;0.3881143302…	0
		mark1	Paralog	ENSAMXG00000013387	KB872242.1	No_outliers	Choy-Pachon	no	2259	0.000505819	0	0.366013	0	0.0113487	1247	2259	0.000782252	0	0.394737	0	0.0129623	7930	12	0.605155	0.847341	0.944581	0.0294627	0.387644	19636	0.00346823	0	0.95	0	0.0535774	0	2259	15725	26	0.923212536179;0.923170992553;0.922987538712;0.922619402162;0.922538127948;0.921285102854;0.348529999496;0.379827931265;0.385003155841;0.513197514591;0.592180777947;0.558077599962;0.553507765349;0.689874847773;0.688766748403;0.688096138251;0.679288059819;0.641458653477;0.58341117537;0.56889727196;0.562705478465;0.553237634485;0.545021884149;0.46317834963;0.457181112245;0.433071590204	0
130	MBD1	mbd1b	methyl-CpG binding domain protein 1	ENSAMXG00000006387	KB871987.1	Choy-Pachon	Choy-Pachon	yes	2088	0.00193623	0	0.527473	0	0.0291874	12231	2055	0	0	0	0	0	1	15	0.560354	0.408317	1	0.00619094	0.429285	19357	0.00432084	0	1	0	0.0609163	7	2054	17695	35	0.0577188631622;0.057989687846;0.0948349635714;0.0957582354971;0.0968093829873;0.111086013723;0.112620593774;0.116039151461;0.123232384736;0.124696405243;0.125999209056;0.127675357816;0.152012081347;0.0195189058424;0.0195206944063;0.0189190480572;0.0205145824434;0.0205574631565;0.0234183479196;0.0334298167035;0.0197293185903;0.0191929516502;0.0187932534166;0.0249649881059;0.0411463133947;0.055078…	17
		mbd1	Paralog	ENSAMXG00000016933	KB882094.1	No_outliers	No_outliers	no	2637	0.00106163	0	0.5	0	0.0169981	4867	2637	0	0	0	0	0	1	14	0.258897	0.0709761	1	0.00619094	0.352052	11467	0.00154058	0	1	0	0.0322182	1	2637	5788	45	0.507777212089;0.56419414709;0.563219125253;0.300051849631;0.246176170285;0.244818030412;0.243319059479;0.241745454824;0.240164554115;0.238740206504;0.237551067476;0.236454383538;0.234052700271;0.232908869317;0.231684398917;0.230270814259;0.228785579203;0.227402396553;0.227949726512;0.226756640454;0.181689204225;0.175796171751;0.173256653674;0.188431821851;0.214721890159;0.216101698719;0.19308958…	0
131	MBD3	mbd3b	Methyl-CpG binding domain protein 3	ENSAMXG00000017952	KB871753.1	No_outliers	No_outliers	no	835	0.000641854	0	0.424837	0	0.015183	1948	835	0	0	0	0	0	1	2	0.122961	0.122961	0.239732	0.00619094	0.116771	3269	0.000399202	0	0.277778	0	0.00979514	0	835	820	6	0.389837954864;0.390620011943;0.390330728371;0.387672667594;0.357288109916;0.434423598098	0
132	MBD4	mbd4	methyl-CpG binding domain protein 4	ENSAMXG00000017271	KB872059.1	No_outliers	No_outliers	no	1326	0.00202585	0	0.529412	0	0.0256258	12879	1326	0	0	0	0	0	1	12	0.316253	0.115884	1	0.00619094	0.366255	14399	0.00314228	0	1	0	0.046645	2	1326	14565	28	0.85621009641;0.856524602536;0.856843521852;0.828967618911;0.814546402678;0.814575361263;0.814226288407;0.813451448825;0.813612855033;0.814506086197;0.814881571662;0.815521313381;0.816605486601;0.817612671959;0.81856211321;0.819514656309;0.820446479759;0.789749877743;0.789249643496;0.879937447686;0.88235503329;0.883111327965;0.883593393796;0.881050315035;0.88057014368;0.854884612732;0.83383743655…	0
133	MCM4	mcm4	minichromosome maintenance complex component 4	ENSAMXG00000004298	KB871830.1	No_outliers	No_outliers	no	2505	0.0011207	0	0.522876	0	0.0196616	5348	2505	0.000982706	0	0.478947	0	0.0202312	8857	11	0.141066	0.0709761	0.619047	0.00619094	0.172745	4227	0.0013462	0	0.65	0	0.0234374	0	2505	4662	26	0.205865740144;0.196460254848;0.185985827497;0.224067375458;0.226113157973;0.229089270033;0.260796954186;0.222601558633;0.222053393329;0.221790832264;0.223860319272;0.45832515444;0.444858518354;0.127896386477;0.127226948055;0.126821354606;0.136807440289;0.220015014625;0.269525713885;0.273848932887;0.291060860413;0.29589881894;0.283153994691;0.27444642483;0.25250236029;0.474579600916	0
134	MCPH1	mcph1	microcephalin 1	ENSAMXG00000003815	KB872081.1	Choy-Pachon	No_outliers	no	2189	0.00427423	0	0.529412	0	0.0358092	19397	2246	0.000980049	0	0.5	0	0.0166368	8844	39	0.179512	0.0964051	0.944581	1.82146e-17	0.240674	6558	0.0041733	0	0.95	0	0.0428643	0	2185	17437	82	0.492051007913;0.489925873838;0.487562847587;0.484589672914;0.465430692001;0.464017137721;0.458242007087;0.456706847626;0.441714696992;0.43986518716;0.439579394046;0.441818500117;0.444026771168;0.446178694687;0.46304684211;0.471280169282;0.47384804146;0.476373503491;0.513315059443;0.518771457284;0.528872288959;0.546851958737;0.567527734012;0.587621492294;0.605412810525;0.616982305109;0.6434317098…	0
135	MDGA2	mdga2	MAM domain containing glycosylphosphatidylinositol anchor 2	ENSAMXG00000020080	KB882265.1	Choy-Pachon	No_outliers	no	602	0.00261312	0	0.525	0	0.032262	16111	615	0	0	0	0	0	1	7	0.431283	0.34126	1	0.00619094	0.404707	17791	0.0053344	0	1	0	0.0638973	2	602	18952	16	0.484865824084;0.484626649876;0.485747486536;0.332766127313;0.332081278003;0.331574985203;0.331160979365;0.330204140912;0.329493996616;0.328781869601;0.328293743021;0.32790866797;0.327813053286;0.325496104684;0.324456517935;0.323831167446	0
136	MEF2C	mef2ca	Myocyte enhancer factor 2C	ENSAMXG00000008663	KB872542.1	No_outliers	Choy-Pachon	no	552	0.000378895	0	0.20915	0	0.00889395	750	552	0.000840101	0	0.263736	0	0.0127096	8227	3	0.620072	0.84466	0.944581	0.0709761	0.390407	19707	0.00356568	0	0.95	0	0.0545904	0	552	16006	7	0.275246168021;0.275260665543;0.268982470082;0.26872924578;0.268255835778;0.267613627171;0.267429615604	0
		mef2cb	Paralog	ENSAMXG00000014607	KB882180.1	No_outliers	No_outliers	no	1468	0.00158201	0	0.5	0	0.0200963	9383	1470	0.000895493	0	0.268421	0	0.0136269	8468	6	0.0677848	0.00619094	0.199354	0.00619094	0.0872412	1060	0.00131083	0	0.388889	0	0.0161814	0	1468	4450	19	0.503429855406;0.481193490572;0.460346940577;0.446379806621;0.438034023405;0.43011176123;0.428873299648;0.427327550683;0.308338978764;0.307998893819;0.29072736425;0.305329437291;0.430972684024;0.468452304963;0.469722271054;0.504900324132;0.495779109507;0.489819276702;0.497095424667	0
137	MIB1	mib1	Mindbomb E3 ubiquitin protein ligase 1	ENSAMXG00000012348	KB871660.1	No_outliers	No_outliers	yes	3071	0.00132405	0	0.533333	0	0.0200938	7117	3071	6.51e-05	0	0.1	0	0.00255114	231	19	0.0860288	0.00619094	0.499816	0.00619094	0.128444	1644	0.000856806	0	0.5	0	0.0146571	0	3071	2306	47	0.486071428485;0.490184563693;0.471737079156;0.490629639674;0.454210519787;0.332010192968;0.332365416919;0.608610328708;0.61869261896;0.610611336392;0.607147441553;0.677579159119;0.682779077248;0.673766582619;0.671908667782;0.332506984429;0.429819101701;0.427985419675;0.424067631162;0.358633971401;0.35976564885;0.360622405546;0.181384159258;0.19216891142;0.199368367734;0.205577661957;0.2390221754…	2
138	MKL2	mkl2a	MKL/myocardin-like 2	ENSAMXG00000008553	KB882143.1	Choy-Pachon	No_outliers	no	2850	0.00479143	0	0.525	0	0.0414973	19705	2850	0.00104176	0	0.268421	0	0.0150485	9098	46	0.260883	0.128084	1	0.00619094	0.315002	11583	0.00570461	0	1	0	0.0569852	1	2850	19194	62	0.292480258308;0.338829095709;0.339352243889;0.349901239313;0.350397132332;0.394222801767;0.444396680297;0.431965707445;0.355282779932;0.323046522631;0.319878044367;0.318046969411;0.324941112241;0.329422298352;0.350600401031;0.365870628372;0.324979546955;0.324480038354;0.323961710806;0.318344551653;0.320120174479;0.320813687582;0.321189373433;0.322454365174;0.323722044259;0.324852278602;0.3259088…	0
		mkl2b	Paralog	ENSAMXG00000017729	KB872038.1	No_outliers	No_outliers	no	2613	0.00206631	0	0.527473	0	0.0264506	13136	2631	0.000873025	0	0.478947	0	0.0166762	8374	24	0.309622	0.213043	1	0.00619094	0.33781	14083	0.00352751	0	1	0	0.0472471	1	2613	15906	63	0.218096490875;0.217778870942;0.720613023294;0.719961527135;0.718328102855;0.717781889866;0.717530723607;0.749801857984;0.774290293726;0.774522796838;0.787865096044;0.788498597428;0.796148199118;0.854824772929;0.855098149969;0.875542658586;0.876463825485;0.876774303981;0.878603405241;0.880565499766;0.849618733979;0.876637855885;0.964552446678;0.964676245717;0.964777904261;0.964857738051;0.9651993…	0
139	MNT	mnt	MAX network transcriptional repressor	ENSAMXG00000008763	KB882095.1	No_outliers	No_outliers	no	1619	0.0018315	0	0.494505	0	0.0264151	11429	1646	0	0	0	0	0	1	9	0.164535	0.135363	0.334169	0.00619094	0.140311	5573	0.00119244	0	0.357143	0	0.0181787	0	1614	3843	30	0.466239227565;0.470254180176;0.472725497666;0.475638739542;0.477596239744;0.478523980295;0.479435777195;0.480648715663;0.481361671679;0.482031234096;0.295356346881;0.3053718628;0.187142164892;0.187884068849;0.187254696589;0.1864746575;0.185553134827;0.184557141888;0.184634542966;0.184870958716;0.184988454769;0.185065426393;0.185101597113;0.183781089394;0.183276831856;0.183197383472;0.18309204652…	0
		mntb	Paralog	ENSAMXG00000020050	KB882304.1	No_outliers	Choy-Pachon	yes	1726	0.000340267	0	0.142857	0	0.00634974	628	1736	0	0	0	0	0	1	9	0.663992	1	1	0.00619094	0.46238	19862	0.003582	0	1	0	0.0583879	5	1726	16050	32	0.0406984199677;0.148666548083;0.149586917335;0.148855298752;0.146683576214;0.143092505321;0.137836057483;0.131138235437;0.123087718568;0.113913425243;0.106962019651;0.102365784485;0.0971955992094;0.0952469960112;0.0928698294066;0.089984346777;0.0867262444141;0.0972259056216;0.124842273967;0.12144679851;0.119523061291;0.0975303786505;0.098464483158;0.0992959364092;0.100030306308;0.10048763659;0.1…	1
140	MSR1	msr1	orthologue MSR1: macrophage scavenger receptor 1	ENSAMXG00000015424	KB871594.1	No_outliers	No_outliers	no	1947	0.00258316	0	0.503268	0	0.029606	15986	1947	0.000526367	0	0.424837	0	0.0111013	6083	19	0.247973	0.0709761	0.778026	0.00619094	0.287794	10849	0.00301104	0	0.777778	0	0.0400059	0	1947	14066	40	0.756935687588;0.757508674582;0.748585717704;0.747728759789;0.880376198805;0.881065227309;0.909873964324;0.981235350576;0.979683439848;0.976395444613;0.976663770185;0.978221434972;0.979305064974;0.980045238289;0.980506511787;0.980590578172;0.981027921274;0.887809608333;0.883815242565;0.906306991258;0.908808581029;0.88450493684;0.893654536727;0.893219999835;0.949970514648;0.949957856858;0.96308157…	0
141	MTF1	mtf1	metal-regulatory transcription factor 1	ENSAMXG00000001644	KB882126.1	Choy-Pachon	No_outliers	yes	2316	0.00206294	0	0.533333	0	0.0277754	13115	2316	0	0	0	0	0	1	19	0.544544	0.568182	1	0.00619094	0.375809	19240	0.00462963	0	1	0	0.0602995	2	2316	18181	30	0.0246829269346;0.0253910114863;0.0254852919581;0.0248156712899;0.0231712816609;0.0528262058905;0.0530077084325;0.0538361714513;0.0550265068744;0.0585700594524;0.135439121316;0.0591739590907;0.0586471475448;0.0580357672995;0.057400416624;0.0567485868554;0.0560736779299;0.0553765148964;0.0546690057422;0.0540085968156;0.0533299731326;0.0526340270092;0.0519213606702;0.0511473199472;0.0460276069988;0…	9
142	MTHFR	mthfr	methylenetetrahydrofolate reductase (NAD(P)H)	ENSAMXG00000014200	KB882113.1	No_outliers	No_outliers	no	1971	0.00138943	0	0.366013	0	0.0182682	7671	1971	0.000152207	0	0.1	0	0.0038984	1266	12	0.0636167	0.0709761	0.199354	0.00619094	0.0574857	931	0.000823045	0	0.222222	0	0.0108102	0	1971	2186	24	0.864797101384;0.727581189309;0.725098387901;0.711714880133;0.70118507593;0.700088208242;0.702656602487;0.705394284236;0.670205200075;0.664207285126;0.658364940143;0.630521388865;0.538264478309;0.593718710614;0.651426476043;0.609789675399;0.593776546598;0.584698798454;0.580103397408;0.509140632153;0.509855555118;0.510225414154;0.550742444287;0.547495194817	0
143	MYH4	NA	Myosin, heavy chain 4, skeletal muscle	NA
144	MYO16	myo16	myosin XVI	ENSAMXG00000003764	KB871578.1	No_outliers	No_outliers	yes	5295	0.00113098	0	0.470588	0	0.0168035	5433	5285	0.000425737	0	0.336842	0	0.010341	5094	30	0.212823	0.0709761	0.944581	0	0.316256	8680	0.00164766	0	0.95	0	0.0306516	0	5285	6468	100	0.00331419314532;0.00334048608519;0.00336991055731;0.00339622387711;0.00342040633649;0.683051727535;0.684265621384;0.685164003219;0.749321298788;0.751899436277;0.754287139839;0.756376769144;0.999992010769;0.999992190967;0.893943308741;0.97229208956;0.937834906224;0.937925849855;0.807247917552;0.806420967165;0.806619797688;0.806781891765;0.806935198856;0.807081014353;0.702521646715;0.64528402868;0…	5
145	NAALADL2	naaladl2	N-acetylated alpha-linked acidic dipeptidase-like 2	ENSAMXG00000008247	KB872674.1	No_outliers	No_outliers	no	413	0.00211785	0	0.294118	0	0.0208426	13501	412	0	0	0	0	0	1	4	0.278472	0.077381	0.944291	0.0148356	0.385281	12534	0.00328681	0	0.944444	0	0.0477127	0	412	15111	8	0.985864507928;0.985852590407;0.985848731905;0.98584490858;0.985842518873;0.985841745799;0.985841594721;0.92880514264	0
146	NBEA	nbeaa	Neurobeachin	ENSAMXG00000015757	KB871618.1	No_outliers	No_outliers	no	5652	0.00308238	0	0.529412	0	0.0350493	17696	5653	0.000949981	0	0.522876	0	0.0215482	8722	47	0.212187	0.0964051	1	0.00619094	0.263233	8649	0.00295876	0	1	0	0.037946	1	5652	13855	112	0.772724014697;0.7719293743;0.707428222528;0.674844859656;0.674340923183;0.673767836927;0.673236957272;0.672632368478;0.672073849168;0.6714354712;0.670353409916;0.668495866824;0.666002502512;0.663630367081;0.662006146747;0.660971169021;0.659920233746;0.658860667906;0.65774712612;0.656579494342;0.655357492213;0.65430509516;0.805202882785;0.728754932522;0.697845990192;0.697863237345;0.880515729852;…	0
		nbeab	Paralog	ENSAMXG00000011903	KB882257.1	Choy-Pachon	No_outliers	no	690	0.00915151	0	0.503268	0	0.0554955	20602	690	0.00985592	0	0.505263	0	0.059594	12868	2	0.253862	0.253862	0.501533	0.00619094	0.247671	11196	0.0095934	0	0.65	0	0.0586588	0	690	20244	32	0.999744485541;0.999751383837;0.999838086529;0.999880033163;0.999900349351;0.999922113758;0.999933967355;0.999933552204;0.999932017238;0.999929834241;0.99991289179;0.999894899119;0.998626618433;0.998598436758;0.998553880172;0.998475486258;0.996149264565;0.996147113939;0.805889272474;0.804972917359;0.802801712223;0.802505220773;0.79271210573;0.790868534895;0.786941615763;0.809098489733;0.807610708…	0
		nbeab	Paralog	ENSAMXG00000011914	KB882257.1	No_outliers	No_outliers	yes	1206	0.00138035	0	0.233333	0	0.0138606	7582	1207	0.00249422	0	0.336842	0	0.0260819	11824	7	0.168069	0.0445823	0.944581	0.00619094	0.317418	5813	0.00266952	0	0.95	0	0.0331241	0	1206	12425	23	0.0282190302048;0.028218531187;0.0285535261738;0.0480022918294;0.0447042116573;0.043714567209;0.0421372565607;0.0626714435271;0.0628797667104;0.141091328323;0.140142402926;0.14117590663;0.137789092978;0.138711487575;0.139872431165;0.140367333211;0.14069692837;0.140931213142;0.168189848274;0.0783594510179;0.0791806669124;0.0800418186804;0.0808575633237	7
147	NCKAP5	nckap5 (nckap5l 1 of 2)	NCK-associated protein 5	ENSAMXG00000002787	KB871870.1	No_outliers	No_outliers	no	4513	0.00243903	0	0.525	0	0.0269767	15323	4512	0.000359572	0	0.189474	0	0.00698072	4312	48	0.125077	0.0152303	0.944581	2.34188e-17	0.204034	3381	0.00208494	0	0.95	0	0.0289899	0	4512	9105	99	0.842062830776;0.75941047632;0.752647997603;0.61651540303;0.686945467177;0.709958696746;0.729396090732;0.739724236866;0.743100549577;0.736820100649;0.711865907343;0.673281067161;0.630887637249;0.620790397459;0.61758870182;0.616581485409;0.615749273723;0.614893290963;0.61402842319;0.613360031942;0.612665607177;0.611955763256;0.611237053675;0.610531988978;0.609763614908;0.609426278541;0.60907852932…	0
		nckap5 (nckap5l 2 of 2)		ENSAMXG00000024707	KB882116.1	Choy-Pachon	No_outliers	no	4343	0.00273787	0	0.545455	0	0.0295988	16644	4343	0.000393993	0	0.111111	0	0.00628716	4735	53	0.309487	0.125	1	0.00619094	0.368551	14075	0.00447208	0	1	0	0.0551823	1	4343	17974	84	0.535115084778;0.534044380391;0.937020857333;0.93737855673;0.937565194671;0.937872844145;0.769612761272;0.756508677071;0.499386851323;0.241106084076;0.23906884261;0.238534615877;0.237979768991;0.237372306146;0.236754705889;0.236113202028;0.235476897515;0.234808895582;0.234114821318;0.233394687821;0.232636428653;0.234384345079;0.236025530648;0.237584296483;0.239097798047;0.240557438216;0.241932186…	0
148	NCOR1	ncor1	nuclear receptor corepressor 1 [Source:ZFIN;Acc:ZDB-GENE-040426-993]	ENSAMXG00000019642	KB871760.1	No_outliers	No_outliers	no	6845	0.00168372	0	0.530303	0	0.0236647	10264	6838	0	0	0	0	0	1	56	0.331412	0.110703	1	0	0.392372	15004	0.0030248	0	1	0	0.0471427	12	6837	14116	123	0.582374501392;0.548942560533;0.548007981694;0.547402844041;0.547230954282;0.546914723434;0.546484657195;0.657155263572;0.656137032378;0.658551357281;0.660830388367;0.663569857893;0.666465609754;0.616410680818;0.621190121308;0.625661468803;0.0739423896902;0.105538727999;0.0556170741223;0.0591183668756;0.0745832231916;0.0765372261819;0.078401805081;0.392851069893;0.433216451089;0.907422634974;0.90…	0
149	NDNL2	ndnl2	necdin-like 2	ENSAMXG00000012845	KB871886.1	No_outliers	No_outliers	no	785	0.000753715	0	0.233333	0	0.0125717	2589	785	0.000241368	0	0.189474	0	0.00675831	2621	2	0.0294627	0.0294627	0.0294627	0.0294627	0	219	0.000509554	0	0.15	0	0.00825904	0	785	1131	8	0.161093345872;0.188047821237;0.0719388617135;0.0669841647372;0.052960524188;0.0534953247266;0.0543197082599;0.0821393422882	0
150	NDUFA5	ndufa5	NADH:ubiquinone oxidoreductase subunit A5	ENSAMXG00000003659	KB872208.1	No_outliers	No_outliers	no	345	0.00149664	0	0.294118	0	0.0178905	8633	345	0	0	0	0	0	1	3	0.0492483	0.00619094	0.135363	0.00619094	0.0608923	583	0.000805153	0	0.166667	0	0.00988733	0	345	2125	4	0.175655639102;0.180521431568;0.0850284415772;0.133376989004	0
151	NEO1	neo1b	Neogenin 1	ENSAMXG00000019193	KB871834.1	No_outliers	No_outliers	no	4166	0.00194432	0	0.525	0	0.0241221	12300	4166	0.000168027	0	0.1	0	0.00409566	1524	35	0.271923	0.0917837	1	0	0.348614	12199	0.00274558	0	1	0	0.0421597	1	4166	12810	96	0.703990434468;0.69280654484;0.632949197355;0.762589104148;0.773993431398;0.786336542266;0.789306607672;0.789229603871;0.788642881698;0.788238218849;0.756914398056;0.743563551813;0.703750406661;0.70277228749;0.701414266344;0.712603769312;0.731532971284;0.754483405002;0.133226450355;0.133064749185;0.132505186759;0.131124824097;0.129350217567;0.126266815524;0.0603774261778;0.0588544544206;0.0566728…	0
		neo1a	Paralog	ENSAMXG00000007328	KB871688.1	No_outliers	No_outliers	no	4208	0.00146841	0	0.503268	0	0.0213761	8360	4209	0.000217187	0	0.30303	0	0.00604832	2264	26	0.164946	0.0576969	0.944581	0.00619094	0.245382	5605	0.00138757	0	0.95	0	0.0254028	0	4208	4908	59	0.580751122355;0.891309304967;0.891456256853;0.893113427942;0.895070248387;0.896515103787;0.908777859309;0.912040722986;0.913595975423;0.776021166858;0.807063219869;0.817826748282;0.870441166319;0.921513806452;0.913299456634;0.913237508764;0.913445137977;0.832774619619;0.862132756216;0.865922559162;0.869727446802;0.814221332208;0.750330165969;0.751120249746;0.714909511066;0.713150617897;0.7116402…	0
152	NFIA	nfia	Nuclear factor I A	ENSAMXG00000017908	KB872295.1	No_outliers	No_outliers	no	1564	0.000560507	0	0.458333	0	0.0137819	1529	1564	0.00049829	0	0.336842	0	0.0116223	5822	5	0.203862	0.0625	0.817121	0.00621118	0.307499	8138	0.00108229	0	1	0	0.027285	1	1564	3282	12	0.543794645409;0.539542131782;0.535272348526;0.531328058181;0.785092411662;0.608789745461;0.615479156886;0.62234466535;0.492689580888;0.714060176174;0.348679901784;0.347858546512	0
153	NLGN1	nlgn1	neuroligin 1	ENSAMXG00000016615	KB871698.1	No_outliers	No_outliers	no	1794	0.00198905	0	0.522876	0	0.0276312	12627	1794	5.57e-05	0	0.1	0	0.0023603	164	11	0.268298	0.170232	0.941478	0.00619094	0.274453	11992	0.00197063	0	0.95	0	0.0316802	0	1794	8414	32	0.274090649378;0.276256967743;0.27674955533;0.280847542168;0.28372421283;0.457134698143;0.452797654378;0.44856095826;0.443422093966;0.437851306816;0.430196687863;0.423944450262;0.418001886732;0.422525265676;0.417066933703;0.415691917113;0.414933008104;0.231230280997;0.200229657375;0.186357160031;0.184932635305;0.184843082175;0.184170336289;0.181736567528;0.177998112006;0.17548108577;0.17323019872…	0
154	NLGN4Y	nlgn4b	orthologue NLGN4Y: neuroligin 4, Y-linked	ENSAMXG00000001458	KB871578.1	No_outliers	No_outliers	no	2436	0.00181739	0	0.545455	0	0.0228251	11322	2436	0.00140197	0	0.522876	0	0.0246645	10235	24	0.16932	0.066738	0.610831	0.00619094	0.202295	5895	0.00251186	0	0.733333	0	0.0337431	0	2436	11592	51	0.932063756039;0.932558798717;0.933045338401;0.934153197379;0.934788015326;0.935842782026;0.939090431297;0.927337408617;0.923660302062;0.707206817558;0.708026882763;0.701352805237;0.687157465966;0.628063941758;0.627607692633;0.638358081747;0.644807503103;0.691529338351;0.695016023659;0.696695697153;0.697931032572;0.699123288586;0.700289108849;0.701433598075;0.702598198227;0.703716016849;0.7046332…	0
		nlgn4a	Paralog	ENSAMXG00000018861	KB882168.1	No_outliers	No_outliers	no	1605	0.00274632	0	0.691667	0	0.0346669	16669	1605	0.00090541	0	0.294118	0	0.0136633	8515	14	0.262595	0.172944	0.819555	0.00619094	0.275655	11676	0.00334297	0	0.85	0	0.0437536	0	1605	15319	32	0.804060869759;0.804234273031;0.80435927335;0.804431387856;0.804406617282;0.804990350725;0.805458576902;0.806055135073;0.806652337421;0.807156890172;0.807530520372;0.807767769019;0.109723842257;0.224812994534;0.22113916911;0.511640948031;0.514418461984;0.517982984079;0.52184489659;0.531964621252;0.554067102677;0.608317964508;0.621359259475;0.623333555337;0.624975981813;0.626235291496;0.6205950026…	0
155	NPAS2	npas2	neuronal PAS domain protein 2	ENSAMXG00000006915	KB882234.1	No_outliers	No_outliers	yes	2150	0.00165741	0	0.533333	0	0.0263038	10050	2150	0	0	0	0	0	1	12	0.410229	0.308611	1	0.00619094	0.345409	17360	0.00244509	0	1	0	0.0407595	2	2150	11224	27	0.0471297014887;0.0461588311521;0.0223519060516;0.0223476789555;0.0860432037569;0.0899745499428;0.0609586962257;0.0458591474809;0.0458569900171;0.0328519373189;0.032607263642;0.0324225911552;0.0413870121535;0.0536711459417;0.0624314892536;0.100590050859;0.105665478842;0.216220456285;0.182056175216;0.181931361148;0.12619262373;0.122995678514;0.119732314279;0.116409099073;0.0966441715741;0.09633733…	10
156	NR2F1	nr2f1a	Nuclear receptor subfamily 2 group F member 1	ENSAMXG00000007779	KB882080.1	No_outliers	No_outliers	no	1227	9.06e-05	0	0.111111	0	0.00317072	34	1199	0	0	0	0	0	1	1	0.00619094	0.00619094	0.00619094	0.00619094	0	14	4.63349e-05	0	0.0555556	0	0.00160375	0	1199	9	8	0.992021662324;0.992251273706;0.992352226028;0.995145234941;0.988169422153;0.987576423696;0.9867156262;0.986448522519	0
157	NRCAM	nrcama	Neuronal cell adhesion molecule	ENSAMXG00000016466	KB882087.1	No_outliers	No_outliers	no	3747	0.00335136	0	0.529412	0	0.0343889	18281	3747	0.00140415	0	0.526316	0	0.0232058	10240	45	0.165044	0.135363	0.569414	0.00619094	0.150234	5609	0.00308992	0	0.633333	0	0.0327516	0	3747	14358	83	0.695884066146;0.687731190187;0.6856356653;0.694464929181;0.731496756315;0.660729744515;0.656420432998;0.651560489309;0.394073973575;0.620787283638;0.620770909678;0.685803565919;0.700098296745;0.700660323896;0.999997856849;0.999997848422;0.999997584919;0.999996715303;0.999996016596;0.99999492002;0.999994361006;0.999994283096;0.999994351628;0.999994410071;0.999994368625;0.999994194012;0.9999941116…	0
		nrcam	Paralog	ENSAMXG00000014777	KB882082.1	No_outliers	No_outliers	yes	3974	0.00120507	0	0.545455	0	0.0194892	6070	3974	0	0	0	0	0	1	23	0.307571	0.125	1	0.00619094	0.379177	13972	0.00198712	0	1	0	0.0378064	3	3974	8500	47	0.0311255798207;0.0836460844705;0.181279763551;0.217879931321;0.220912205666;0.223859329148;0.30237288121;0.301290727543;0.302958657947;0.260327637918;0.301985071934;0.289830218677;0.193323977422;0.192764399799;0.192085021264;0.110467869842;0.0782015540822;0.0781269962075;0.0780766928836;0.0872673683871;0.0352770316664;0.0350808599791;0.0348817405023;0.0433724735637;0.0433326697372;0.043900479289…	28
158	NRP2	nrp2	Neuropilin 2	ENSAMXG00000015291	KB871769.1	No_outliers	No_outliers	no	2597	0.0023017	0	0.620915	0	0.0288241	14606	2597	0.00027382	0	0.111111	0	0.0052709	3117	24	0.348117	0.213396	1	0.00619094	0.355709	15620	0.00368282	0	1	0	0.0504749	1	2597	16338	49	0.313919632881;0.31472529754;0.676468110821;0.959354807891;0.959138417865;0.959023234882;0.958964945152;0.95889969455;0.980942214752;0.981066939695;0.981175744221;0.981277035471;0.981381704088;0.981499514759;0.981644689786;0.989171766567;0.989497749632;0.985986577612;0.986296526431;0.992510994177;0.994788497571;0.983058832642;0.984338393926;0.984784671811;0.997913620227;0.999051434352;0.999049061…	0
		nrp2b	Paralog	ENSAMXG00000016895	KB871791.1	No_outliers	No_outliers	no	2747	0.00127019	0	0.529412	0	0.0203568	6640	2748	0.000853083	0	0.478947	0	0.0185539	8283	16	0.259304	0.135363	0.828518	0.00619094	0.2687	11489	0.00196376	0	0.85	0	0.03238	0	2747	8365	41	0.587546548736;0.815998770215;0.8801632531;0.539294991365;0.181055347279;0.177945144227;0.173794568267;0.170805782447;0.168214259022;0.410559595782;0.414635490969;0.60854643137;0.611701756892;0.613313642236;0.603135598479;0.567876002284;0.54886600137;0.487319068585;0.271944682714;0.234525915968;0.235270697107;0.32057377282;0.192111504722;0.189845518909;0.188053009523;0.192352111904;0.190468330635…	0
159	NRXN2	nrxn2a	Neurexin 2	ENSAMXG00000020165	KB882304.1	No_outliers	No_outliers	no	1799	0.00144513	0	0.529412	0	0.0224485	8134	1844	0.000924765	0	0.189474	0	0.0132047	8615	18	0.0844038	0.0397979	0.462563	0.00619094	0.10664	1582	0.0014405	0	0.5	0	0.0176287	0	1799	5206	40	0.911462228134;0.917187173181;0.922134270603;0.874537717189;0.874497260738;0.898096097363;0.911393277385;0.91604752931;0.919501620344;0.921559324765;0.922623533511;0.921957208048;0.92027468147;0.917983607996;0.914442211104;0.910358558147;0.910610582414;0.909085138859;0.907203378816;0.358875927971;0.369385563261;0.390385593733;0.409000240824;0.417330566689;0.428166478825;0.434333733772;0.445715950…	0
160	NTNG1	ntng1a	Netrin G1 (or vav3b)	ENSAMXG00000013183	KB872321.1	No_outliers	No_outliers	no	892	0.0021229	0	0.529412	0	0.0281126	13535	892	0	0	0	0	0	1	5	0.212249	0.155606	0.475302	0.0709761	0.14721	8656	0.00145584	0	0.5	0	0.0212722	0	892	5300	15	0.432489071729;0.43875410822;0.438943396077;0.833955086809;0.832938842398;0.831762070586;0.830413104473;0.84736944828;0.900203564199;0.928563845535;0.942389648716;0.951469912572;0.942465670706;0.976238098557;0.969357771695	0
		ntng1a	Paralog	ENSAMXG00000005175	KB872308.1	No_outliers	No_outliers	no	891	0.0016338	0	0.503268	0	0.023212	9844	891	0.000561824	0	0.189474	0	0.0087338	6380	4	0.404969	0.437657	0.738372	0.00619094	0.300372	17254	0.00242757	0	0.796296	0	0.0391133	0	891	11123	18	0.908647894785;0.912955166479;0.919802107401;0.927355167738;0.945973419548;0.888412792828;0.887375653773;0.632329790448;0.578477827653;0.571752460835;0.564865036544;0.557695570437;0.5503936297;0.542808710542;0.535025845141;0.527327964409;0.526813343174;0.526785749496	0
161	NTRK1	ntrk1	neurotrophic tyrosine kinase, receptor, type 1	ENSAMXG00000024617	KB872819.1	No_outliers	No_outliers	no	2046	0.00212794	0	0.503268	0	0.0259417	13565	2047	0.000644688	0	0.521053	0	0.0138081	7016	20	0.226267	0.0836906	0.944581	0.00619094	0.294148	9540	0.0028219	0	0.95	0	0.0398102	0	2046	13212	52	0.417120461903;0.431104433609;0.432644809367;0.43602251454;0.435980094114;0.43479287854;0.421943572804;0.424664861315;0.425840118527;0.426548820369;0.425232609515;0.421935580812;0.365559262316;0.367804965353;0.369393486609;0.369967442522;0.380622354328;0.38190785965;0.385994169282;0.331901215955;0.36715711167;0.366127455343;0.365019914732;0.363944578927;0.481605770539;0.480988832851;0.48093301804…	0
162	NTRK3	ntrk3b	Neurotrophic receptor tyrosine kinase 3	ENSAMXG00000021538	KB882097.1	No_outliers	No_outliers	no	2425	0.00316868	0	0.458333	0	0.0319489	17915	2434	0.00240986	0	0.470588	0	0.0270593	11751	14	0.157745	0.0139854	0.763871	0.00619094	0.245918	5174	0.00328764	0	0.8	0	0.0350865	0	2425	15116	40	0.991837191384;0.992637844063;0.992998933383;0.99329560518;0.860382522807;0.961190587683;0.966342881349;0.967889391593;0.969068626434;0.97031750813;0.970809858871;0.971063949392;0.973503720052;0.956513655448;0.946758617174;0.946420299864;0.951409070365;0.989861617408;0.989872485562;0.989881123811;0.989877733862;0.989887209656;0.989875344857;0.989860273727;0.989836872897;0.990022055178;0.823003620…	0
163	NUP133	nup133	nucleoporin 133	ENSAMXG00000001154	KB872110.1	Choy-Pachon	No_outliers	no	136	0.00153787	0	0.20915	0	0.0178684	9002	136	0.000735294	0	0.1	0	0.00854335	7634	2	0.478463	0.478463	0.944581	0.0123457	0.466118	18559	0.00780229	0	0.95	0	0.0816452	0	136	19988	3	0.294505486433;0.412724193126;0.383144272482	0
		nup133	Paralog	ENSAMXG00000001152	KB872110.1	No_outliers	No_outliers	no	273	0.000407	0	0.111111	0	0.00671242	845	273	0.0003663	0	0.1	0	0.00604118	4400	2	0.475386	0.475386	0.944581	0.00619094	0.469195	18509	0.00368335	0	0.95	0	0.0574769	0	273	16342	7	0.587528097684;0.587911809204;0.588143267096;0.588683441552;0.588207681216;0.579646151255;0.673374823068	0
164	NXPH1	nxph1	Neurexophilin 1	ENSAMXG00000025855	KB876035.1	No_outliers	No_outliers	no	793	0.00249474	0	0.525	0	0.0326941	15576	793	0.000940721	0	0.336842	0	0.0149191	8682	6	0.360373	0.438204	0.774806	0.00619094	0.272415	16041	0.00353527	0	0.8	0	0.0462293	0	793	15927	10	0.811722160019;0.816435250027;0.820752224684;0.829828262313;0.836811052459;0.713284536313;0.712075410023;0.714983641416;0.717790998013;0.72567668894	0
165	ODF3L2	odf3l2	outer dense fiber of sperm tails 3-like 2	ENSAMXG00000017815	KB871753.1	No_outliers	No_outliers	no	762	0.000145815	0	0.111111	0	0.00402249	121	762	0	0	0	0	0	1	1	0.00619094	0.00619094	0.00619094	0.00619094	0	14	7.29076e-05	0	0.0555556	0	0.00201124	0	762	36	3	0.109847171945;0.110089302076;0.110755024074	0
166	OR1C1	NA	olfactory receptor, family 1, subfamily C, member 1	NA
167	OR2M4	NA	Olfactory receptor, family 2, subfamily M, member 4	NA
168	OR2T10	NA	olfactory receptor family 2 subfamily T member 10??	NA
169	OTX1	otx1a	Orthodenticle homeobox 1	ENSAMXG00000002802	KB882301.1	No_outliers	No_outliers	no	1030	0.00159004	0	0.5	0	0.0208682	9465	1030	0.000107875	0	0.111111	0	0.00346041	608	10	0.351284	0.0813799	1	2.34188e-17	0.423641	15729	0.00379585	0	1	0	0.0546203	2	1030	16618	23	0.73860144508;0.757609300008;0.718273357218;0.7155066499;0.713103149972;0.709567664936;0.704779712255;0.700476945744;0.68954832449;0.641134368239;0.637896192426;0.636348988437;0.63457563914;0.632189305862;0.629682274224;0.627055058239;0.626670492374;0.626269893947;0.625854507198;0.625379257022;0.63210654737;0.662781372631;0.665511616086	0
		otx1b	Paralog	ENSAMXG00000011543	KB882084.1	No_outliers	No_outliers	no	934	0.00154791	0	0.5	0	0.0225798	9088	934	0.00118239	0	0.494505	0	0.0229964	9624	8	0.292882	0.208974	0.928842	0	0.324719	13273	0.0030516	0	0.9375	0	0.0420426	0	934	14224	12	0.758715717028;0.623362570549;0.622453988804;0.621382790275;0.61963881996;0.617557544404;0.617427135132;0.617190792273;0.616647497221;0.615797863164;0.615140880832;0.614553784993	0
170	OXT	oxt	oxytocin [Source:ZFIN;Acc:ZDB-GENE-030407-1]	ENSAMXG00000009155	KB882182.1	No_outliers	No_outliers	no	471	0.00244231	0	0.503268	0	0.0311031	15334	471	0	0	0	0	0	1	4	0.148354	0.115595	0.356033	0.00619094	0.149521	4621	0.00165133	0	0.388889	0	0.0222552	0	471	6496	8	0.305153643233;0.30562542172;0.305993200157;0.306403048138;0.306788262846;0.558252100414;0.548938574211;0.512436570208	0
171	PARD3B	pard3b	Par-3 partitioning defective 3 homolog B (C. elegans)	ENSAMXG00000015269	KB871769.1	No_outliers	No_outliers	yes	2839	0.00238237	0	0.503268	0	0.0284563	15045	2840	0.000313195	0	0.189474	0	0.00609842	3721	23	0.289532	0.172728	1	0.00619094	0.342326	13104	0.00304562	0	1	0	0.0428017	2	2839	14199	55	0.0941261852137;0.0432724756246;0.0442243883746;0.0450709319578;0.0459223835493;0.181876581426;0.182763543485;0.18363087151;0.184348208855;0.184844365265;0.294170718542;0.294058434231;0.391071232502;0.389427179989;0.355706580075;0.249923522839;0.329823897317;0.147125106165;0.652145036531;0.651453186162;0.650744505465;0.650069400808;0.290701756416;0.290205157193;0.296376730994;0.303093999928;0.313…	10
		pard3bb	Paralog	ENSAMXG00000005554	KB882284.1	Choy-Pachon	No_outliers	yes	1799	0.00409768	0	0.529412	0	0.0387127	19257	1799	5.56e-05	0	0.1	0	0.00235702	163	28	0.368025	0.273906	0.944291	0.00619094	0.361467	16267	0.00627934	0	0.944444	0	0.0654752	0	1799	19494	43	0.11309057515;0.0876595612236;0.0848323821013;0.0850338178222;0.0850973299479;0.0851186395506;0.0849719597944;0.0489522682187;0.0508527308724;0.0511952385945;0.0414865816269;0.0416305189994;0.0462611753726;0.0490447602221;0.0520183026284;0.0552422627032;0.054948234866;0.0538512417767;0.091312052786;0.0925292983731;0.0877126733722;0.0291891289778;0.0284564490398;0.0270956984942;0.0252106041277;0.1…	9
172	PCDH10	pcdh10	Protocadherin 10	ENSAMXG00000015613	KB872371.1	No_outliers	No_outliers	no	2951	0.00258653	0	0.533333	0	0.031083	16004	2952	0.000790488	0	0.442105	0	0.0156778	7976	25	0.226263	0.082043	0.78247	0.00619094	0.228743	9538	0.00279647	0	0.8	0	0.0375979	0	2951	13080	56	0.626652765303;0.626669628933;0.626540146363;0.626745500698;0.632569247138;0.640528458536;0.646908926536;0.642176785976;0.640033317721;0.638248225394;0.635652864577;0.635517277187;0.631577005225;0.631122888157;0.631573631753;0.631821412941;0.632618738919;0.636979408904;0.644323122581;0.644702376648;0.644979974446;0.64502212037;0.645281606956;0.64550291554;0.645710520178;0.645430420354;0.640408663…	0
		pcdh10	Paralog	ENSAMXG00000015801	KB882091.1	No_outliers	No_outliers	no	2728	0.00143189	0	0.525	0	0.020796	8033	2728	0.00178387	0	0.533333	0	0.0278345	11016	15	0.143666	0.0702179	0.589249	0	0.180888	4355	0.00191013	0	0.583333	0	0.0258582	0	2728	8047	43	0.727967238109;0.742743217563;0.746428701888;0.758567185896;0.75564738477;0.747726971319;0.670026544607;0.668935685852;0.668421915395;0.667434710024;0.666521991993;0.665269696809;0.665892912058;0.786274585961;0.792854948997;0.720078920597;0.691424082535;0.69403983264;0.706080137216;0.730753660505;0.751363644723;0.794534134223;0.819286319416;0.833375750538;0.844117634069;0.845867120373;0.848454105…	0
173	PCDH15	pcdh15	protocadherin-related 15; HGNC:14674	ENSAMXG00000018085	KB871784.1	No_outliers	No_outliers	yes	4845	0.00216466	0	0.525	0	0.0267217	13809	4845	0.000368499	0	0.478947	0	0.0117097	4423	51	0.205618	0.0709761	1	0.00619094	0.288035	8239	0.0026635	0	1	0	0.0384604	1	4845	12401	113	0.913860623399;0.838968939656;0.839792141176;0.841044545852;0.718119363798;0.718462023135;0.72582767856;0.73704472866;0.746446642319;0.750817766181;0.751994388762;0.751534656152;0.752882959133;0.748481817785;0.747049551764;0.933331042043;0.43083418362;0.430615533129;0.430073924647;0.428832263637;0.11970779838;0.120144545138;0.120559787794;0.120987192538;0.121603314002;0.122470855503;0.12332842817…	21
		pcdh15a	Paralog	ENSAMXG00000002174	KB872296.1	No_outliers	No_outliers	no	6357	0.00169571	0	0.503268	0	0.0210254	10356	6357	0.000221058	0	0.505263	0	0.00736666	2314	53	0.26555	0.0709761	1	2.34188e-17	0.365067	11854	0.0027178	0	1	0	0.0430704	2	6357	12690	120	0.252061352098;0.877418989723;0.877230546778;0.573005739053;0.573139788265;0.54985269884;0.518162706953;0.518107333269;0.447399265337;0.449732883549;0.452383358511;0.455501667605;0.457666750372;0.460980424669;0.738831175882;0.734400027843;0.729385769535;0.719264178992;0.718371235627;0.736077307009;0.776964350957;0.78046188206;0.613049619579;0.609165386108;0.986420486117;0.986489380949;0.986560208…	0
		pcdh15b	Paralog	ENSAMXG00000017052	KB871993.1	No_outliers	No_outliers	no	504	0.00149296	0	0.20915	0	0.0170045	8589	504	0	0	0	0	0	1	4	0.0551924	0.0709761	0.0709761	0.00784133	0.0273382	718	0.000785384	0	0.111111	0	0.00897886	0	504	2052	5	0.702810096703;0.70028142664;0.817557579387;0.817848429043;0.818440034818	0
174	PCDH9	pcdh9	protocadherin 9; HGNC:8661	ENSAMXG00000012351	KB882082.1	No_outliers	No_outliers	no	3088	0.00267339	0	0.529412	0	0.033232	16362	3088	0.000436514	0	0.268421	0	0.00865854	5217	27	0.266568	0.220232	1	0.00619094	0.292176	11906	0.00303861	0	1	0	0.0412673	1	3088	14161	40	0.710360323292;0.719860930844;0.724184645311;0.7175303271;0.715047915847;0.709274148987;0.7056217886;0.705190984093;0.702968972903;0.702734530266;0.701390383961;0.697345632064;0.694023186804;0.683027602733;0.671174718953;0.669554764363;0.672336960988;0.693546703825;0.697596206211;0.715842762441;0.724363585609;0.73007801989;0.683505619224;0.682772779423;0.682595178944;0.682570813567;0.682018925266…	0
175	PER1	per1b	period homolog 1	ENSAMXG00000018625	KB872818.1	No_outliers	No_outliers	no	4184	0.00113276	0	0.538462	0	0.0200977	5448	4184	5.05e-05	0	0.111111	0	0.00231045	133	18	0.221673	0.120604	1	0.00619094	0.296406	9230	0.00121505	0	1	0	0.0260948	1	4184	3956	50	0.286160508986;0.283704385295;0.281073989501;0.277984786333;0.275344053498;0.272013090772;0.270953977146;0.270368926767;0.270058943015;0.267734490055;0.266164323654;0.264070689099;0.264054113273;0.302751036616;0.191507041733;0.190314551042;0.18983706382;0.187452650247;0.186703372314;0.18588469912;0.127500719883;0.127369068403;0.160218981512;0.160990884565;0.161701186165;0.182457964943;0.181021654…	0
		per1a	Paralog	ENSAMXG00000019909	KB871888.1	No_outliers	No_outliers	no	4295	0.00171519	0	0.529412	0	0.0240374	10511	4295	2.59e-05	0	0.111111	0	0.00169521	28	36	0.388302	0.167358	1	2.34188e-17	0.405257	16839	0.00351646	0	1	0	0.0519125	7	4295	15873	69	0.34167651375;0.354791742308;0.359810860852;0.364672086093;0.392751952622;0.402469942135;0.414743385634;0.425082855839;0.430102242186;0.427692707651;0.316185276539;0.303646260651;0.303242266558;0.302755408068;0.233524615369;0.232005029224;0.230662371622;0.229200430512;0.227400850975;0.22614285525;0.22474708786;0.216722185274;0.2024634746;0.194463064374;0.196880214243;0.235515618037;0.234019628959…	0
176	PHIP	phip (1 of 5)	pleckstrin homology domain interacting protein [Source:ZFIN;Acc:ZDB-GENE-050208-261]	ENSAMXG00000004400	KB882242.1	No_outliers	No_outliers	no	566	0.000392618	0	0.111111	0	0.00659318	795	566	0	0	0	0	0	1	2	0.00619094	0.00619094	0.00619094	0.00619094	0	14	0.000196309	0	0.0555556	0	0.0032966	0	566	310	5	0.385396913906;0.437133862344;0.522800245212;0.536199101043;0.538211814059	0
		phip (2 of 5)	Paralog	ENSAMXG00000004405	KB882242.1	No_outliers	No_outliers	no	361	0	0	0	0	0	1	361	0	0	0	0	0	1	NA	NA	NA	NA	NA	NA	NA	0	0	0	0	0	0	361	1	5	0.77252465904;0.780963619778;0.78103138092;0.780986160038;0.818404945968	0
		phip (3 of 5)	Paralog	ENSAMXG00000004407	KB882242.1	No_outliers	No_outliers	no	3034	0.00101082	0	0.4	0	0.0146302	4447	3029	0.000978442	0	0.521053	0	0.0194812	8838	17	0.145415	0.015625	0.713755	0.00619094	0.232146	4458	0.00141274	0	0.75	0	0.0242526	0	3028	5065	44	0.715980024266;0.71601370816;0.735366929715;0.685624156481;0.770196552838;0.770025957436;0.770038865215;0.747880927085;0.735189019838;0.735540775752;0.765653428216;0.82627130583;0.776561447324;0.774850984425;0.742020807162;0.72932716716;0.72890945943;0.728463943604;0.727981547427;0.721560469236;0.721403032314;0.72131563535;0.721284942258;0.721371850793;0.750012473127;0.750561982099;0.750976068841…	0
177	PIK3CG	pik3cg	phosphoinositide-3-kinase, catalytic, gamma polypeptide	ENSAMXG00000004209	KB872473.1	No_outliers	No_outliers	no	3301	0.000627656	0	0.470588	0	0.0122197	1863	3301	0.000154835	0	0.111111	0	0.00397914	1311	15	0.282177	0.0709761	0.944581	0.00619094	0.392286	12736	0.00147598	0	0.95	0	0.033463	0	3301	5403	32	0.320652401922;0.320652795811;0.32048219534;0.320394353047;0.32040472478;0.320516705305;0.32010765113;0.319330359382;0.319207138894;0.319364117927;0.319566676668;0.319746245858;0.320315476528;0.320803134867;0.31310236994;0.313623701808;0.314027690324;0.314200104997;0.314340932842;0.314121304368;0.3138538541;0.313579985308;0.312882958964;0.312934343282;0.305941439855;0.767067545241;0.73978213912;0…	0
178	PITX1	pitx1	Paired like homeodomain 1	ENSAMXG00000009343	KB871696.1	Choy-Pachon	No_outliers	no	848	0.00336687	0	0.484848	0	0.0347379	18295	848	0.00164474	0	0.394737	0	0.0241568	10771	7	0.457556	0.702439	0.798243	0.00619094	0.348894	18256	0.00516657	0	0.85	0	0.0565597	0	848	18787	14	0.251077962385;0.251568626289;0.296432133428;0.296107384332;0.38638018449;0.38453113033;0.384175775163;0.384207201464;0.383192284319;0.379597397158;0.255830022201;0.255892202656;0.255970016603;0.256017941383	0
179	PLN	NA	phospholamban	NA
180	PPP1R1B	ppp1r1b	Protein phosphatase 1, regulatory (inhibitor) subunit 1B	ENSAMXG00000015417	KB871965.1	No_outliers	No_outliers	no	758	0.00409208	0	0.525	0	0.036982	19248	758	0	0	0	0	0	1	12	0.151594	0.0709761	0.691877	0.00619094	0.205447	4815	0.00306911	0	0.6875	0	0.0336738	0	758	14291	18	0.427007425425;0.495281524504;0.495784209989;0.346665235245;0.318190516106;0.317813208065;0.317574308388;0.317385941536;0.317258701134;0.316491373672;0.316244174654;0.316260533884;0.31695438668;0.320297223783;0.32107928228;0.321577702917;0.322331576939;0.322992192901	0
		ppp1r1b	Paralog	ENSAMXG00000008179	KB871649.1	No_outliers	No_outliers	no	469	0.000710731	0	0.111111	0	0.00885804	2346	469	0	0	0	0	0	1	3	0.00619094	0.00619094	0.00619094	0.00619094	0	14	0.000355366	0	0.0555556	0	0.00442903	0	469	696	5	0.533252106655;0.544564676918;0.653928362738;0.671911998309;0.679808593998	0
181	PPP2R1B	ppp2r1b	protein phosphatase 2 regulatory subunit A, beta	ENSAMXG00000018277	KB871608.1	No_outliers	No_outliers	no	1753	0.00187733	0	0.529412	0	0.0269683	11781	1753	0.000171135	0	0.1	0	0.00413331	1559	12	0.237237	0.153626	0.944581	0.00619094	0.272939	10199	0.00197043	0	0.95	0	0.0320808	0	1753	8412	23	0.397306482609;0.408785570563;0.416423682002;0.422476829441;0.475541221747;0.476191444864;0.279657755111;0.277875927936;0.270919728193;0.341830918385;0.346542270181;0.350833318922;0.354893335279;0.366225136732;0.471802303219;0.468010387306;0.350524387869;0.346212433196;0.291499241877;0.2926020964;0.294236519441;0.294789220893;0.268027403525	0
182	PPP2R5D	ppp2r5d	Protein phosphatase 2, regulatory subunit B', delta	ENSAMXG00000015584	KB882107.1	No_outliers	No_outliers	no	1817	0.0018098	0	0.522876	0	0.0257027	11260	1817	0.000373664	0	0.189474	0	0.00747578	4486	11	0.371737	0.337945	0.944581	0.00619094	0.33655	16372	0.00270707	0	0.95	0	0.0422129	0	1817	12632	17	0.12610484609;0.314914506559;0.275686448478;0.303528977147;0.303813077279;0.302204435697;0.20800118622;0.206935105284;0.408544316389;0.36347426737;0.324054826392;0.322256720013;0.319865992486;0.31794010181;0.328219188489;0.329673738343;0.346115287599	0
183	PRKDC	prkdc	protein kinase, DNA-activated, catalytic polypeptide [Source:ZFIN;Acc:ZDB-GENE-030131-9008]	ENSAMXG00000007058	KB871631.1	No_outliers	No_outliers	no	12115	0.00361096	0	0.660131	0	0.0361061	18700	12115	0.000662929	0	0.268421	0	0.0109415	7143	158	0.190331	0.0964051	0.944581	0.00619094	0.243431	7246	0.00351379	0	0.95	0	0.0405356	0	12115	15865	265	0.12580912109;0.17852874263;0.214213752645;0.215857529647;0.22660925985;0.262536153011;0.230204976243;0.229267665725;0.227562068983;0.224769667962;0.230956768161;0.231612908697;0.231423677084;0.227270789531;0.225141753909;0.205926781683;0.279930931792;0.277240868035;0.229891315749;0.230364682987;0.231283644511;0.231758969141;0.22919349656;0.204700237936;0.173668875767;0.161482311793;0.15584342414…	0
184	PSD3	psd3l	*orthologue PSD3: pleckstrin and Sec7 domain containing 3	ENSAMXG00000010171	KB882201.1	No_outliers	No_outliers	no	2649	0.00170677	0	0.424837	0	0.0198724	10440	2649	0.000622105	0	0.189474	0	0.0100343	6849	22	0.283961	0.0148356	0.944581	2.34188e-17	0.387234	12835	0.00318516	0	0.95	0	0.04636	0	2649	14728	55	0.243476098812;0.243858487768;0.244087966516;0.249595243691;0.254800376193;0.25954555909;0.262912634729;0.265875305247;0.268186031111;0.270707302331;0.273200390353;0.275410768101;0.276915219388;0.277329676246;0.276624227786;0.276291019563;0.274320835601;0.278541529453;0.286691128145;0.290885095947;0.290310085641;0.165344775493;0.164355012781;0.162333244312;0.159814854871;0.114429922161;0.11638715…	0
185	PTBP2	ptbp2a	polypyrimidine tract binding protein 2a [Source:ZFIN;Acc:ZDB-GENE-050320-141]	ENSAMXG00000000134	KB882133.1	No_outliers	No_outliers	no	1518	0.000912793	0	0.522876	0	0.0164145	3696	1518	0.000291242	0	0.442105	0	0.0113435	3362	8	0.223417	0.0709761	0.944291	0.00619094	0.306967	9340	0.00136876	0	0.944444	0	0.0282401	0	1518	4796	16	0.915055926105;0.913510479345;0.913588976436;0.913922710213;0.914195921601;0.915805320526;0.916612886746;0.932421043933;0.932844196404;0.980894280838;0.992791239455;0.992738938695;0.992678130254;0.992706255486;0.992835481181;0.992868353917	0
		ptbp2b	Paralog	ENSAMXG00000000378	KB872104.1	No_outliers	No_outliers	no	1553	0.0012565	0	0.529412	0	0.0220028	6532	1553	0	0	0	0	0	1	6	0.381484	0.329136	0.888666	1.82146e-17	0.320123	16637	0.00159318	0	0.888889	0	0.0315997	0	1553	6104	16	0.55830548723;0.505197344441;0.390341713976;0.402427416306;0.401412172815;0.24235139479;0.242739005706;0.208389993271;0.210789656926;0.21330590898;0.213016127367;0.212652783023;0.212270323068;0.211868809966;0.211447388208;0.129723403889	0
186	PTGS2	ptgs2b	Prostaglandin-endoperoxide synthase 2	ENSAMXG00000010238	KB882090.1	No_outliers	No_outliers	yes	1823	0.00107244	0	0.470588	0	0.0197711	4950	1823	0	0	0	0	0	1	9	0.464356	0.315597	1	0.00619094	0.401538	18352	0.00239608	0	1	0	0.0434141	1	1823	10937	23	0.0289542320836;0.0246555664894;0.0246479968432;0.0373816175274;0.0223512663883;0.0216784538739;0.0216506141588;0.0218385130807;0.0221297404883;0.0193140978241;0.019449015602;0.0254325072263;0.0252264797052;0.0244083998732;0.0400917777041;0.0422211942433;0.0444198981264;0.0472754865984;0.0500828194482;0.0528231568804;0.0554895407445;0.0581347876867;0.0607195880968	18
		ptgs2a	Paralog	ENSAMXG00000005495	KB882088.1	No_outliers	No_outliers	no	2107	0.00178765	0	0.503268	0	0.0261191	11101	2107	0	0	0	0	0	1	15	0.384996	0.291316	1	0.00619094	0.375569	16745	0.00295171	0	1	0	0.04587	3	2107	13823	44	0.168583750588;0.16921072926;0.169884426631;0.16998869069;0.173540238755;0.178790306655;0.179050849638;0.184180398305;0.189298834989;0.194268896507;0.199078410053;0.203714767749;0.32274600247;0.307275222631;0.175774760651;0.175323406972;0.174859740057;0.174318590469;0.180023464311;0.18286573246;0.200487959385;0.201141895264;0.208126458208;0.214195394469;0.210108673784;0.200289639611;0.20214264243…	0
187	PTPN11	ptpn11b	protein tyrosine phosphatase, non-receptor type 11	ENSAMXG00000012738	KB882098.1	No_outliers	No_outliers	no	1774	0.000783742	0	0.366013	0	0.0151933	2770	1774	0	0	0	0	0	1	6	0.07857	0.066278	0.170232	0.00619094	0.0735262	1385	0.000450175	0	0.222222	0	0.00897263	0	1774	943	12	0.275258458112;0.310402355965;0.38848595663;0.35348668653;0.311356270706;0.30622379708;0.361937458561;0.356075577361;0.349330857261;0.319227312345;0.311767665838;0.36715618859	0
		ptpn11a	Paralog	ENSAMXG00000019931	KB882132.1	No_outliers	No_outliers	no	356	0.00233165	0	0.424837	0	0.0279145	14766	356	0	0	0	0	0	1	3	0.114109	0.0964051	0.239732	0.00619094	0.0961611	2823	0.00140449	0	0.277778	0	0.0173628	0	356	5014	8	0.372526519835;0.371381446939;0.363324460499;0.363645426182;0.380225830529;0.401958381459;0.402965429292;0.404734354195	0
188	RAB39B	rab39ba	RAB39B, member RAS oncogene family	ENSAMXG00000005906	KB882184.1	No_outliers	No_outliers	no	637	0.000923447	0	0.294118	0	0.0164545	3775	637	0	0	0	0	0	1	3	0.393246	0.0964051	1	0.0833333	0.429073	16968	0.00209314	0	1	0	0.0406533	1	637	9151	6	0.54293255072;0.545288831883;0.662655139338;0.662989623358;0.662916906288;0.65742508338	0
		rab39bb	Paralog	ENSAMXG00000003717	KB882131.1	Choy-Pachon	No_outliers	no	637	0.00528108	0	0.503268	0	0.0452694	19928	637	0	0	0	0	0	1	10	0.236102	0.213688	0.812836	0.00619094	0.225291	10140	0.00442613	0	0.8125	0	0.0438111	0	637	17884	18	0.942124329837;0.95339601439;0.951826000392;0.949863266691;0.949968593146;0.947079286805;0.947177346189;0.947062832591;0.939406348736;0.936761795594;0.936494293937;0.935673416989;0.935882001149;0.935813724752;0.935606722695;0.935709151175;0.935819549723;0.935910838775	0
189	RAPGEF4	rapgef4	Rap guanine nucleotide exchange factor 4	ENSAMXG00000013128	KB882082.1	No_outliers	No_outliers	no	3001	0.000559726	0	0.385621	0	0.0107279	1526	3001	8.94e-05	0	0.268421	0	0.00489904	418	12	0.0949392	0.00619094	0.83575	0.00619094	0.22783	2005	0.000579436	0	0.85	0	0.0165947	0	3001	1357	29	0.875544505725;0.862601218944;0.859258273761;0.881460585155;0.881427814083;0.881412327021;0.876473895004;0.874644994286;0.863067585107;0.849656906745;0.849827853299;0.848635341856;0.852160791099;0.853029822636;0.827548556044;0.826549326384;0.857336560651;0.781279991293;0.781815863649;0.786512589066;0.78741587432;0.845176505746;0.850233219565;0.849080596189;0.86103439344;0.860657145818;0.859554035…	0
		rapgef4	Paralog	ENSAMXG00000015318	KB871829.1	No_outliers	No_outliers	no	736	0.00107452	0	0.470588	0	0.0193892	4967	736	0.00013587	0	0.1	0	0.00368354	1030	3	0.384647	0.326167	0.821583	0.00619094	0.335441	16735	0.00168327	0	0.85	0	0.0336747	0	736	6679	10	0.504538338989;0.504533130867;0.504499404501;0.504496607199;0.504499605523;0.50456470662;0.47831914836;0.469514332796;0.46791069979;0.468594944889	0
		rapgef4	Paralog	ENSAMXG00000011563	KB882173.1	No_outliers	No_outliers	no	2311	0.000984563	0	0.529412	0	0.0171838	4238	2311	0.000216357	0	0.1	0	0.00464638	2253	12	0.295116	0.0709761	0.944581	0.00619094	0.363757	13375	0.00176751	0	0.95	0	0.0347605	0	2311	7195	32	0.487585804214;0.588493257694;0.593446712468;0.597100471767;0.599461515409;0.596391893059;0.592979449409;0.588980225002;0.637636345109;0.624869918465;0.628115307684;0.631133588651;0.638220972103;0.652661002491;0.669606301044;0.763148159268;0.605619742022;0.643024728862;0.644322513464;0.544960640342;0.524292632656;0.595828752869;0.592786414834;0.526090151377;0.598660571507;0.59703420653;0.59421668…	0
190	REEP3	reep3b	Receptor accessory protein 3	ENSAMXG00000011970	KB882198.1	No_outliers	No_outliers	no	764	0.00133457	0	0.503268	0	0.0218009	7220	764	0.000661339	0	0.505263	0	0.0182678	7135	5	0.260383	0.135363	0.584758	0.00619094	0.262898	11549	0.00194881	0	0.611111	0	0.0316332	0	764	8282	8	0.777593265045;0.954070879655;0.949796993688;0.967454645046;0.870990517383;0.896936200834;0.903770903322;0.867680603292	0
		reep3a	Paralog	ENSAMXG00000011246	KB882084.1	Choy-Pachon	No_outliers	no	750	0.00319477	0	0.533333	0	0.0348184	17978	750	0	0	0	0	0	1	8	0.446167	0.42848	0.944291	0.00619094	0.349795	18071	0.00503704	0	0.944444	0	0.0592072	0	750	18645	15	0.364404153129;0.135988721295;0.240910960339;0.242901649216;0.245216172508;0.255988707743;0.309607332258;0.174800456506;0.161860324407;0.161446993299;0.160663583276;0.196792840163;0.197404670492;0.217566799853;0.227480495523	0
191	RERE	rerea	Arginine-glutamic acid dipeptide repeats	ENSAMXG00000024776	KB882098.1	No_outliers	No_outliers	yes	4531	0.00106784	0	0.527473	0	0.0198425	4915	4532	0.000185897	0	0.20915	0	0.0049406	1791	15	0.295999	0.135363	0.867525	0.00619094	0.289293	13418	0.00122488	0	0.888889	0	0.0261961	0	4531	4004	50	0.488986729471;0.481850837206;0.843239941822;0.832366191061;0.864101001448;0.86551191936;0.347580177417;0.231393620152;0.14856825361;0.143738539898;0.207161690264;0.0349369023624;0.0348766420994;0.0723097457378;0.140508383799;0.0723021375207;0.0671489727911;0.0666625943558;0.0662251390132;0.0655826862225;0.0646696341911;0.0658180404214;0.0670993674762;0.0684685423035;0.0706725532724;0.07212640968…	7
		rereb	Paralog	ENSAMXG00000002224	KB882185.1	No_outliers	No_outliers	no	3519	0.000510441	0	0.503268	0	0.0135295	1268	3519	0	0	0	0	0	1	8	0.227905	0.0502194	1	0.00619094	0.322632	9645	0.000621625	0	1	0	0.0195077	1	3519	1484	35	0.143082650278;0.162569866258;0.116081153731;0.111205500774;0.115361532205;0.120368414807;0.122805955891;0.177646517698;0.174629501192;0.197204976124;0.15726113904;0.15372938754;0.152652263329;0.151807903064;0.152080485734;0.158324711145;0.164456674707;0.171443938918;0.188515854351;0.15596087702;0.180405106659;0.196432732434;0.206055117323;0.210086831979;0.205193420484;0.199702646054;0.1646128626…	0
192	RGS7	rgs7a	Regulator of G-protein signaling 7	ENSAMXG00000011216	KB882084.1	No_outliers	No_outliers	no	1298	0.00150559	0	0.424837	0	0.0219939	8712	1298	0	0	0	0	0	1	9	0.272889	0.135363	1	0.00619094	0.346314	12251	0.00209724	0	1	0	0.0371736	1	1298	9177	15	0.279255367544;0.2838808681;0.246343012181;0.246235708111;0.246106459674;0.246001481369;0.245824213014;0.245477781166;0.268833671613;0.313141964215;0.416708842922;0.415937962841;0.395477377029;0.4029221016;0.390008101634	0
		rgs7b	Paralog	ENSAMXG00000007898	KB873417.1	No_outliers	No_outliers	no	1162	0.00190679	0	0.529412	0	0.0283668	12010	1190	0	0	0	0	0	1	7	0.21949	0.0709761	0.518072	0.00619094	0.228408	9095	0.00157774	0	0.555556	0	0.0259774	0	1162	6013	17	0.463727689199;0.464217189137;1.0;0.99999999997;0.998466041032;0.399924817246;0.765370387189;0.716804980987;0.712425131135;0.599085853803;0.587940365335;0.49444693188;0.48089268416;0.466333839912;0.32030078905;0.148690885185;0.149999037449	0
193	RHOXF1	rhoxf1	orthologue RHOXF1: Rhox homeobox family member 1	ENSAMXG00000014772	KB872366.1	No_outliers	No_outliers	no	357	0	0	0	0	0	1	357	0	0	0	0	0	1	NA	NA	NA	NA	NA	NA	NA	0	0	0	0	0	0	357	1	3	0.786795942663;0.6960285131;0.666106836941	0
194	RIMS3	rims3	regulating synaptic membrane exocytosis 3	ENSAMXG00000015828	KB871918.1	No_outliers	No_outliers		956	0.00117592	0	0.424837	0	0.0191385	5830	956	0.000209205	0	0.1	0	0.00456911	2127	7	0.330657	0.170232	0.944581	0.00619094	0.396384	14978	0.0026848	0	0.95	0	0.0449769	0	956	12510	9	0.930732828157;0.930656067399;0.928548599005;0.926343563666;0.527621250369;0.531083849856;0.31909830445;0.29444011801;0.269968040285	0
195	RIT2	NA	Ras-like without CAAX 2	NA
196	RNF135	NA	Ring finger protein 135??	NA
197	RPL10	rpl10a	ribosomal protein L10	ENSAMXG00000007677	KB871688.1	No_outliers	No_outliers	no	648	0.000736302	0	0.366013	0	0.0150082	2483	648	0	0	0	0	0	1	2	0.102772	0.102772	0.199354	0.00619094	0.0965815	2323	0.000428669	0	0.222222	0	0.00898817	0	648	894	7	0.593621898107;0.594141954809;0.594324830833;0.740357947109;0.696407852508;0.699928881591;0.709734453494	0
		rpl10	Paralog	ENSAMXG00000013437	KB882128.1	No_outliers	No_outliers	no	645	0.000455997	0	0.294118	0	0.0115719	1022	645	0	0	0	0	0	1	1	0.135363	0.135363	0.135363	0.135363	0	3906	0.000258398	0	0.166667	0	0.0065574	0	645	455	3	0.403080778858;0.335135721262;0.325186587646	0
198	RPS6KA2	rps6ka2	ribosomal protein S6 kinase, 90kDa, polypeptide 2	ENSAMXG00000003976	KB872081.1	No_outliers	No_outliers	no	2062	0.00130275	0	0.522876	0	0.0223562	6929	2062	9.7e-05	0	0.1	0	0.00311286	481	10	0.168989	0.0385835	0.560061	0.00619094	0.212696	5868	0.00110195	0	0.65	0	0.0219511	0	2062	3376	23	0.220136421635;0.214414904277;0.272378945234;0.266743901634;0.265919380921;0.262505855998;0.260665514457;0.689616655277;0.723467809553;0.636646319715;0.235913444418;0.236231557987;0.23628629048;0.236957657366;0.292754072974;0.293327977705;0.294129492911;0.294079925932;0.145456902527;0.207916447561;0.255385643679;0.256814369683;0.25826243461	0
199	RPS6KA3	rps6ka3b	Ribosomal protein S6 kinase, 90kDa, polypeptide 3	ENSAMXG00000013900	KB882121.1	No_outliers	No_outliers	no	2177	0.00128685	0	0.503268	0	0.0220932	6793	2177	9.19e-05	0	0.1	0	0.00302961	441	9	0.314911	0.262955	0.937285	0.00619094	0.286814	14341	0.00145779	0	0.9375	0	0.0286854	0	2177	5317	16	0.51646108755;0.524704028667;0.37774545758;0.379925927013;0.380529603093;0.338669302017;0.353274668199;0.353356988589;0.38373553446;0.355401577388;0.381125876281;0.381090080251;0.300628862782;0.283568775934;0.255194908199;0.343570410182	0
200	SATB2	satb2	SATB homeobox 2	ENSAMXG00000002186	KB871578.1	No_outliers	No_outliers	no	2577	0.00108123	0	0.5	0	0.0187965	5027	2577	0.000267015	0	0.20915	0	0.00697467	3003	10	0.270804	0.133319	1	0.00619094	0.352663	12135	0.00145721	0	1	0	0.0294801	1	2577	5308	23	0.512703138044;0.533801439204;0.499037129374;0.510088270791;0.516180238662;0.545042781221;0.565877191921;0.828967939492;0.83039239048;0.953115881353;0.953314464339;0.951550615185;0.951429656123;0.949921038504;0.981175754932;0.957890774068;0.769375076869;0.772785417742;0.452050018626;0.450972655963;0.450615994333;0.450132468037;0.449323555499	0
201	SCFD2	scfd2	sec1 family domain containing 2	ENSAMXG00000002603	KB882228.1	No_outliers	No_outliers	no	2025	0.0019362	0	0.522876	0	0.0266198	12230	2030	0.000495831	0	0.503268	0	0.0157889	5802	14	0.114695	0.0294627	0.437069	2.34188e-17	0.156323	2851	0.00139983	0	0.537037	0	0.0217425	0	2025	4975	41	0.974134157507;0.974117454302;0.974284558011;0.975869835728;0.978076478956;0.980827434402;0.982942444472;0.985301196343;0.987481296657;0.984727771217;0.975259268953;0.976037156571;0.978131124737;0.974914225139;0.973510598988;0.97416232215;0.918445909951;0.920286481249;0.920199671035;0.971758745848;0.971031372888;0.970580862647;0.87108621298;0.857161710145;0.576879172404;0.578085314897;0.313158902…	0
202	SCN4A	scn4ab	sodium voltage-gated channel alpha subunit 4	ENSAMXG00000006225	KB872586.1	Choy-Pachon	No_outliers	no	5396	0.00343559	0	0.538462	0	0.038413	18401	5396	0.00277475	0	0.521053	0	0.0329139	11977	49	0.219337	0.202441	0.650183	0.00619094	0.18935	9084	0.00410589	0	0.666667	0	0.0439413	0	5396	17291	88	0.670506921052;0.67343751486;0.676324139315;0.677687293497;0.677770315745;0.678817454282;0.689927630507;0.422125989696;0.260491444198;0.256722528985;0.240787588962;0.240217600047;0.23921297353;0.239295315568;0.240547254533;0.24207501337;0.206803218895;0.155700774236;0.155425258345;0.155121734816;0.154820104259;0.15281461646;0.150704458206;0.148857534684;0.194086122665;0.195223767686;0.34229659885…	0
		scn4aa	Paralog	ENSAMXG00000021306	KB882119.1	No_outliers	No_outliers	no	5325	0.00272694	0	0.538462	0	0.0314298	16590	5365	0.000762667	0	0.394737	0	0.0153889	7806	53	0.27818	0.135363	1	0.00619094	0.292365	12522	0.00352426	0	1	0	0.0451056	1	5325	15893	109	0.98299273732;0.981463996398;0.977555657799;0.966303416479;0.966497333683;0.966778386337;0.966949085824;0.966616808729;0.966341609282;0.965456077808;0.96480358385;0.958300186511;0.52096266696;0.516335227003;0.421257573255;0.420953009115;0.420513926818;0.418620197447;0.417875951298;0.417200901708;0.426355113247;0.425925751902;0.475511177691;0.493829449124;0.496520226021;0.499875238871;0.5031579204…	0
203	SDC2	sdc2	Syndecan 2	ENSAMXG00000010384	KB882112.1	No_outliers	No_outliers	no	589	0.00279775	0	0.529412	0	0.0309212	16829	589	0	0	0	0	0	1	7	0.271774	0.135363	1	0.00619094	0.330392	12189	0.00359602	0	1	0	0.0475675	1	589	16093	13	0.442116707288;0.435744543416;0.214133989691;0.222080572159;0.224731461244;0.227650406625;0.230777064253;0.234074712511;0.237482574879;0.240944457995;0.244515130151;0.133564493403;0.133788333054	0
		sdc2	Paralog	ENSAMXG00000000209	KB882133.1	No_outliers	No_outliers	no	636	0.00334505	0	0.5	0	0.0378833	18269	636	0	0	0	0	0	1	5	0.243119	0.239732	0.347813	0.170232	0.0686653	10558	0.0022493	0	0.375	0	0.0258334	0	636	10111	12	0.457552335754;0.47692184231;0.475540612544;0.431995741441;0.433328118892;0.434731442765;0.450079061196;0.490921026897;0.499941378241;0.389145132437;0.391560606172;0.392900391217	0
204	SETDB1	setdb1b	SET domain bifurcated 1	ENSAMXG00000016168	KB882208.1	No_outliers	No_outliers	no	3362	0.00254195	0	0.529412	0	0.0300893	15790	3367	0.000520348	0	0.294118	0	0.00933716	6023	30	0.187029	0.089224	0.938001	2.34188e-17	0.249622	7047	0.00250144	0	0.95	0	0.0343193	0	3362	11540	70	0.561404528036;0.564125946677;0.566949799112;0.572467153887;0.586988566247;0.410501133378;0.406677857035;0.402655989023;0.353899455124;0.353929262205;0.353903093624;0.353921348523;0.353993439249;0.640591283983;0.642971615539;0.650609250874;0.711578982952;0.686158208423;0.726036488627;0.725604222229;0.721855340187;0.721616182127;0.721328148833;0.877356992781;0.87694878462;0.878962464958;0.89219210…	0
		setdb1b	Paralog	ENSAMXG00000010030	KB871640.1	No_outliers	No_outliers	no	4093	0.00140955	0	0.529412	0	0.0219681	7845	4095	0.00033931	0	0.189474	0	0.00616083	4050	28	0.347385	0.170232	0.944581	0.00619094	0.387424	15591	0.00277099	0	0.95	0	0.0445628	0	4093	12948	61	0.79538294801;0.795254758708;0.795216932708;0.795143070416;0.795422239693;0.797450201052;0.796417584065;0.797479219117;0.798481504139;0.799310814587;0.800692206797;0.819453352732;0.831644855124;0.796087798283;0.777276720486;0.756357788492;0.757037868069;0.754271885633;0.754905149479;0.75607857907;0.752348974105;0.752709234807;0.756200417741;0.756758692106;0.758936995707;0.761443747997;0.761413767…	0
205	SETDB2	setdb2	SET domainbifurcated 2; HGNC:20263	ENSAMXG00000016092	KB882194.1	No_outliers	No_outliers	no	1972	0.00338127	0	0.522876	0	0.0353011	18318	1972	0.000360604	0	0.111111	0	0.00604619	4330	21	0.22797	0.123264	1	0.00619094	0.282722	9649	0.00338471	0	1	0	0.0416109	2	1972	15459	43	0.134662553735;0.159920775892;0.274034129649;0.275307273755;0.276432806083;0.277408472079;0.278164190457;0.279021855116;0.27974067631;0.280629446648;0.281262213139;0.281946703975;0.282698289863;0.283233412542;0.283431777747;0.283384300328;0.283184133945;0.282823053366;0.282323977445;0.281661736248;0.28084681042;0.279874857108;0.278738908679;0.277433504702;0.275978076278;0.274405971564;0.291066762…	0
206	SEZ6L2	sez6l2	Seizure related 6 homolog like 2	ENSAMXG00000003204	KB871820.1	No_outliers	No_outliers	no	2590	0.00138573	0	0.458333	0	0.0191336	7637	2590	0.000791512	0	0.505263	0	0.0185881	7979	17	0.0819433	0.00619094	0.345662	0.00619094	0.109999	1497	0.00123421	0	0.438272	0	0.0179908	0	2590	4061	37	0.479062385756;0.578061934548;0.593310237825;0.266484396837;0.272892593314;0.287337823509;0.290321812538;0.337776051559;0.344583195541;0.391140564184;0.39240771914;0.395482700406;0.39963654968;0.401941097778;0.488182092827;0.501444988399;0.50141731885;0.52354110025;0.566177900732;0.567091811303;0.302351645094;0.306985932469;0.308078046527;0.30886236312;0.314964262085;0.342174179181;0.344630917972…	0
207	SGSM3	sgsm3	Small G protein signaling modulator 3	ENSAMXG00000014779	KB872539.1	No_outliers	No_outliers	no	1768	0.000841761	0	0.294118	0	0.013198	3194	1768	0.000208383	0	0.268421	0	0.00680917	2110	6	0.209181	0.0813799	0.944581	0.00619094	0.332053	8465	0.00105109	0	0.95	0	0.0241341	0	1768	3125	29	0.252583140759;0.248998925184;0.309650600728;0.311832497422;0.312896488012;0.313529184504;0.313285712799;0.178220059809;0.166876494127;0.112279279864;0.108159458196;0.10309169786;0.100815579031;0.100268739248;0.0996901433717;0.100486124795;0.289224163428;0.287194707557;0.285026885353;0.283517477035;0.47853364025;0.494258664054;0.52493107097;0.519765355156;0.85598299856;0.852745061393;0.4521400185…	0
208	SIN3A	sin3aa	SIN3 transcription regulator family member A??	ENSAMXG00000008726	KB872199.1	No_outliers	No_outliers	no	3298	0.00189682	0	0.529412	0	0.0247772	11939	3298	0.0004933	0	0.268421	0	0.00942711	5780	24	0.267487	0.152798	0.876352	0.00619094	0.296018	11954	0.00246408	0	0.9	0	0.0378283	0	3298	11330	58	0.621717204649;0.651582886494;0.29543619343;0.514252400487;0.51885601647;0.521843470397;0.505014261208;0.682691443945;0.705279964295;0.79036444138;0.799859358629;0.697705289177;0.591244019487;0.547475949127;0.507232621272;0.464522667148;0.420472461793;0.335109379151;0.339435933851;0.341835378348;0.342810487036;0.322100292351;0.321218221033;0.320348914797;0.315805000678;0.238451512962;0.1378178309…	0
		sin3ab	Paralog	ENSAMXG00000004608	KB871583.1	No_outliers	No_outliers	no	3337	0.000567415	0	0.503268	0	0.0126029	1563	3351	0.000215175	0	0.521053	0	0.00932424	2229	12	0.427216	0.28923	1	0.00619094	0.407093	17717	0.001669	0	1	0	0.0360397	2	3337	6596	28	0.650283677102;0.651594162601;0.657494703294;0.659922767397;0.662188992789;0.664371508149;0.68582285508;0.689048874365;0.797856054756;0.835526038654;0.853533316208;0.847341906212;0.846093292357;0.889606362582;0.888248374328;0.887690317528;0.861173626812;0.821253876852;0.820705298244;0.819741898836;0.820311486732;0.833098408687;0.946136419171;0.946458288183;0.946667854249;0.94686836382;0.947067748…	0
209	SLC1A1	slc1a1	Solute carrier family 1 member 1	ENSAMXG00000013844	KB872235.1	No_outliers	No_outliers	no	1583	0.000892344	0	0.424837	0	0.0144759	3554	1583	0.000615088	0	0.394737	0	0.0124918	6794	9	0.245613	0.0148356	0.822568	0.00619094	0.326957	10717	0.00179073	0	0.855556	0	0.0336422	0	1583	7330	16	0.423752915666;0.0898399476358;0.111320090439;0.120601559896;0.145582670352;0.146165373621;0.340399193718;0.270262516149;0.255299840523;0.48281236809;0.410982446682;0.409721378263;0.408861708624;0.411592668828;0.40740174945;0.40675434434	0
210	SLC22A15	slc22a15	Solute carrier family 22 member 15	ENSAMXG00000011263	KB882084.1	No_outliers	No_outliers	no	1027	0.00110736	0	0.366013	0	0.0188657	5239	1027	0	0	0	0	0	1	5	0.482056	0.199354	1	0.0964051	0.401947	18602	0.00248837	0	1	0	0.0442635	1	1027	11476	11	0.0508076678082;0.0517544811914;0.0523665342432;0.0533810900014;0.0542411549479;0.0550150002501;0.206668486692;0.197135875413;0.19553786363;0.175325495585;0.170254688257	0
211	SLC22A9	NA	solute carrier family 22 member 9	NA
212	SLC25A12	slc25a12	Solute carrier family 25 member 12; HGNC:10982	ENSAMXG00000011447	KB882173.1	No_outliers	No_outliers	yes	1975	0.00159684	0	0.529412	0	0.0232375	9524	1975	0.00025879	0	0.111111	0	0.00514171	2880	10	0.262907	0.0892088	0.944581	0.00619094	0.300122	11696	0.00176582	0	0.95	0	0.0304961	0	1975	7188	23	0.0357688472905;0.0357767092822;0.044649715781;0.0437243147173;0.0383710373725;0.0341333467252;0.0357281953426;0.0368669544077;0.035590149759;0.0357621360137;0.0358559560293;0.0145591085629;0.0152560100716;0.0182927562957;0.0211379389744;0.0175574368389;0.0105876750942;0.0104775444638;0.276622507946;0.277535517103;0.233710993942;0.150929248192;0.165163679531	18
		slc25a12	Paralog	ENSAMXG00000012512	KB882082.1	No_outliers	No_outliers	no	1997	0.00133911	0	0.522876	0	0.0218233	7264	1997	0.00038937	0	0.20915	0	0.00869969	4680	10	0.235938	0.129791	0.944291	0.00619094	0.292084	10131	0.00163956	0	0.944444	0	0.0304244	0	1997	6407	23	0.395906731189;0.425709256135;0.436077353005;0.437800131712;0.482546474201;0.476527604048;0.488980586985;0.489020387493;0.489744308254;0.491036604352;0.491422538906;0.458035098931;0.380929512686;0.40394672385;0.477454544638;0.472114540262;0.492198190126;0.425591924729;0.441731533285;0.439962486379;0.299025097296;0.298909201748;0.296424519439	0
213	SLC27A4	slc27a4	Solute carrier family 27 member 4	ENSAMXG00000006543	KB871675.1	No_outliers	No_outliers	no	1563	0.00168657	0	0.529412	0	0.0263564	10282	1563	0	0	0	0	0	1	9	0.472455	0.356033	1	0.0148356	0.356553	18461	0.00290129	0	1	0	0.0458077	1	1563	13601	18	0.748522390653;0.735594711709;0.733828776081;0.742506770182;0.264533429691;0.263686702008;0.259860737649;0.258587198975;0.25776529945;0.256372558967;0.254588452274;0.255191079222;0.328113204243;0.328671561299;0.32923349374;0.349945569687;0.361604807759;0.366832215981	0
214	SLC4A10	slc4a10a	Solute carrier family 4 member 10	ENSAMXG00000002997	KB872105.1	No_outliers	No_outliers	yes	3246	0.00231939	0	0.503268	0	0.0278279	14703	3246	0.000402114	0	0.442105	0	0.0118753	4829	26	0.162291	0.0964051	0.889811	0.00619094	0.192926	5426	0.00193284	0	0.9	0	0.0272097	0	3246	8172	42	0.12213741298;0.134132363952;0.132676833541;0.130309147897;0.129742768976;0.0502364133832;0.0466270873813;0.0444226771861;0.0428618854756;0.110573321185;0.121498487798;0.121969656538;0.12824089112;0.110876540104;0.150606753402;0.150949754381;0.152044699396;0.149559607505;0.163283919013;0.164621303379;0.164903991799;0.165163363887;0.165207679547;0.166208968627;0.137830237907;0.14131726315;0.144113…	3
		slc4a10b	Paralog	ENSAMXG00000010002	KB871634.1	No_outliers	No_outliers	no	3243	0.000931115	0	0.522876	0	0.0166606	3848	3243	0.00120929	0	0.505263	0	0.0232402	9702	14	0.125402	0.0394215	0.628411	0.00619094	0.172647	3400	0.00128577	0	0.65	0	0.0220042	0	3243	4343	39	0.406987053374;0.940521818758;0.940462462912;0.93882863893;0.866680364367;0.627185096727;0.614808708903;0.60684038611;0.607256730427;0.609115509746;0.613055095264;0.620094462923;0.635881971625;0.179403118196;0.140763956063;0.157187698704;0.157584827014;0.157923484762;0.158577368836;0.158620917212;0.159032401526;0.159204636238;0.235884126807;0.236317173858;0.236544695044;0.33969391973;0.3410547367…	0
215	SLC6A4	slc6a4a	Solute carrier family 6 member 4	ENSAMXG00000010342	KB871938.1	No_outliers	No_outliers	no	1891	0.00123253	0	0.470588	0	0.0198484	6294	1891	0	0	0	0	0	1	9	0.285482	0.170232	0.873217	0.00619094	0.330157	12917	0.0015277	0	0.875	0	0.0307398	0	1891	5711	19	0.326305560024;0.326008881145;0.326338680865;0.32722544288;0.327651275558;0.348197407501;0.349779926928;0.333613863063;0.292635658139;0.29255434951;0.318782202171;0.306622608175;0.332438832478;0.30844207533;0.311929425263;0.319178073374;0.326320263904;0.355482526086;0.585639729852	0
		slc6a4b	Paralog	ENSAMXG00000004268	KB871756.1	No_outliers	No_outliers	no	1719	0.0022737	0	0.522876	0	0.0285944	14464	1719	0.00166381	0	0.529412	0	0.0263181	10810	13	0.141019	0.0709761	0.534967	0.00619094	0.178016	4224	0.00253198	0	0.7	0	0.03402	0	1719	11703	29	0.594669183367;0.832838912057;0.833189214227;0.832717674535;0.832596999029;0.832369779523;0.823481938028;0.822581838692;0.821094795256;0.820062626447;0.76516174398;0.763039453604;0.710916787662;0.712507171995;0.714471997299;0.723526300904;0.696592109781;0.696055503343;0.695405595925;0.695024948351;0.682688163196;0.680391190083;0.678679975015;0.676548576238;0.675940202146;0.756078605418;0.75432316…	0
216	SLC6A8	slc6a8	Solute carrier family 6 member 8	ENSAMXG00000017442	KB882094.1	No_outliers	No_outliers	no	1879	0.00112005	0	0.522876	0	0.0189521	5344	1879	0	0	0	0	0	1	9	0.198022	0.0709761	0.888666	0.00619094	0.278183	7766	0.00112353	0	0.888889	0	0.0243589	0	1879	3483	19	0.793665554319;0.785495721721;0.817107156684;0.619831070087;0.61892546566;0.621819205912;0.624382728866;0.626964259618;0.629290826824;0.631499222696;0.543587518438;0.754885309664;0.755310046362;0.754797708854;0.740872825314;0.892260282929;0.902332839966;0.613218285476;0.618351605807	0
217	SLC9A9	NA	solute carrier family 9 (sodium/hydrogen exchanger), member 9	NA
218	SND1	snd1	staphylococcal nuclease and tudor domain containing 1	ENSAMXG00000016318	KB882087.1	No_outliers	No_outliers	no	2543	0.00178556	0	0.503268	0	0.023084	11081	2543	0.00163589	0	0.521053	0	0.0274648	10751	21	0.137742	0.0709761	0.496403	0.00619094	0.140381	4040	0.00220904	0	0.655556	0	0.0289437	0	2543	9857	35	0.318874976093;0.442449367731;0.442541835378;0.218194618818;0.213863959538;0.215762758796;0.215884602393;0.324943026735;0.379197784465;0.282630061274;0.21044411853;0.211591676161;0.303213316415;0.41146810923;0.41105069694;0.523978301632;0.527557813196;0.530821906388;0.0697419253358;0.110725300793;0.109572602593;0.192218569004;0.187515010568;0.606589050583;0.606935191085;0.606716034485;0.578163276…	0
219	SNTG2	sntg2	Syntrophin gamma 2	ENSAMXG00000014894	KB882233.1	No_outliers	No_outliers	yes	1611	0.000563933	0	0.366013	0	0.0115318	1545	1611	6.21e-05	0	0.1	0	0.00249068	209	4	0.0633975	0.0385835	0.170232	0.00619094	0.0671123	928	0.000337954	0	0.222222	0	0.00694562	0	1611	656	15	0.275091093118;0.226452797295;0.228240558244;0.231044770991;0.30791285124;0.519627660726;0.55861628874;0.557373345754;0.238315681584;0.244209229392;0.0904866383725;0.0864867702492;0.0372192073186;0.0313470315333;0.0312241820077	3
220	SOX5	sox5	SRY-box 5	ENSAMXG00000007582	KB871646.1	No_outliers	No_outliers	no	1736	0.000916304	0	0.522876	0	0.018761	3720	1736	0	0	0	0	0	1	6	0.320051	0.181811	1	0.0123457	0.35281	14561	0.00125665	0	1	0	0.0287164	1	1736	4184	18	0.41806173884;0.384791235231;0.446548456733;0.448992521839;0.452367756518;0.446874002546;0.723515523639;0.723452989967;0.724863761008;0.738984181344;0.786245519471;0.775264115621;0.832859619639;0.929059917373;0.952047118446;0.963687172496;0.96491510167;0.965050090844	0
221	SSPO	scospondin	orthologue SSPO: SCO-spondin	ENSAMXG00000012126	KB882226.1	No_outliers	No_outliers	yes	14969	0.00205404	0	0.568627	0	0.0263038	13064	14962	0.000237835	0	0.189474	0	0.00542907	2570	120	0.225859	0.0940944	1	2.34188e-17	0.30135	9506	0.00234977	0	1	0	0.0363687	6	14961	10674	276	0.404049675227;0.456069909804;0.457986141616;0.462579659442;0.461257519281;0.449802957267;0.449835011531;0.450445324303;0.464198647104;0.406129473262;0.40332900408;0.403446931284;0.403480248833;0.371114410504;0.198360292897;0.196310673423;0.195876634937;0.195651240317;0.195322889132;0.198333616327;0.197899928315;0.154391199603;0.152714860221;0.147255172151;0.146049504791;0.15726333309;0.158827450…	2
222	ST7	st7	Suppression of tumorigenicity 7	ENSAMXG00000014997	KB872995.1	Choy-Pachon	No_outliers	no	201	0.00419471	0	0.424837	0	0.0362713	19334	201	0.00219953	0	0.442105	0	0.031106	11562	3	0.272162	0.239732	0.505779	0.0709761	0.178983	12214	0.00519624	0	0.655556	0	0.0505606	0	201	18814	3	0.371609600739;0.37272943844;0.372859641922	0
223	STK39	stk39	Serine/threonine kinase 39	ENSAMXG00000009817	KB871634.1	No_outliers	No_outliers	no	1337	0.00108525	0	0.522876	0	0.020874	5062	1337	0.000826674	0	0.526316	0	0.0196355	8163	6	0.336344	0.272979	1	0.0123457	0.343577	15181	0.002061	0	1	0	0.0357021	1	1337	8961	16	0.824954018236;0.825411133373;0.793470891933;0.762899447372;0.715230583255;0.715017343968;0.714702484585;0.779429107665;0.78123519947;0.836588008373;0.980939234173;0.981112774978;0.981247148029;0.978996544765;0.964819764272;0.964980052655	0
224	STYK1	styk1	Serine/threonine/tyrosine kinase 1	ENSAMXG00000010082	KB882226.1	No_outliers	No_outliers	yes	1355	0.0013699	0	0.294118	0	0.017477	7502	1355	0	0	0	0	0	1	9	0.0426868	0.0123457	0.0964051	0.00619094	0.0377087	432	0.000738007	0	0.166667	0	0.00951669	0	1355	1864	24	0.0468437335599;0.0797390125646;0.078805025077;0.0800481944903;0.0976559664519;0.0980945374454;0.100922705695;0.103582302013;0.106115193264;0.108458950376;0.110776957078;0.113057784819;0.115307474403;0.117335600775;0.119042362025;0.120337049526;0.107158352401;0.0960304126671;0.0963092834086;0.0964151653028;0.0967343251805;0.0964159645843;0.096006970841;0.0961061080074	1
		styk1	Paralog	ENSAMXG00000009547	KB882251.1	No_outliers	No_outliers	no	1265	0.00133302	0	0.470588	0	0.0231379	7207	1265	0.000237154	0	0.1	0	0.00486407	2558	7	0.421903	0.306878	1	0.00619094	0.390868	17601	0.00268775	0	1	0	0.0447426	1	1265	12526	16	0.656867678273;0.661732601029;0.597242274392;0.597611761736;0.598296082391;0.599070417185;0.600607693455;0.621465589517;0.62111164619;0.70121597803;0.683741112007;0.670603143634;0.668791932528;0.626701163117;0.629128282802;0.631901233316	0
225	SYN1	syn1	Synapsin 1	ENSAMXG00000001381	KB872176.1	No_outliers	No_outliers	no	1636	0.00112732	0	0.525	0	0.0200066	5405	1636	0	0	0	0	0	1	11	0.434754	0.367884	1	0.00619094	0.438522	17852	0.00313082	0	1	0	0.050913	3	1636	14519	31	0.720629736189;0.720719145891;0.678156817631;0.64749103161;0.646771586554;0.647915182215;0.648376482106;0.650061936978;0.649025771168;0.650197242487;0.671441059695;0.674817515798;0.713829160356;0.78270393803;0.777280815368;0.773982395947;0.769925260322;0.746782602644;0.652526833799;0.591413609864;0.576914220782;0.563821331405;0.548073607364;0.57194366489;0.590108434579;0.602511925647;0.6092933078…	0
226	SYNE1	syne1a	Spectrin repeat containing nuclear envelope protein1	ENSAMXG00000006306	KB882181.1	No_outliers	No_outliers	yes	25704	0.00163202	0	0.581699	0	0.0234254	9832	25693	0.000165204	0	0.521053	0	0.00803226	1473	181	0.305288	0.135363	1	2.34188e-17	0.350356	13871	0.00246267	0	1	0	0.0403091	18	25693	11318	359	0.0640945239528;0.0641412390375;0.059339459909;0.0466771008586;0.0842587428095;0.0721487852573;0.0731072788171;0.159341717768;0.161154825204;0.138230745199;0.204112686321;0.21426961738;0.235909001318;0.283008189925;0.305386655658;0.156357757626;0.156358802191;0.178257548704;0.176402201821;0.176379656754;0.142609720618;0.127219129014;0.125228474118;0.123918630561;0.122203013161;0.120818226962;0.14…	23
		syne1b	Paralog	ENSAMXG00000000506	KB882150.1	No_outliers	No_outliers	no	26281	0.00148547	0	0.529412	0	0.021874	8535	26281	0.000136981	0	0.1	0	0.00369856	1051	162	0.223849	0.0709761	1	0.00619094	0.297189	9363	0.00170049	0	1	0	0.0310954	4	26281	6775	360	0.99992960894;0.999811043704;0.999765993445;0.99988247964;0.999979101302;0.999978695939;0.999994341829;0.999988983617;0.999998869465;0.999998990096;0.999999323658;0.999999673858;0.999999755176;0.99999976476;0.999999781139;0.99999987741;0.999999884513;0.999999894204;0.999999908852;0.999999905635;0.999999907439;0.999999958934;0.999999475171;0.999999472671;0.999999477463;0.999999469975;0.99999946409…	0
227	SYT17	syt17	synaptotagmin 17	ENSAMXG00000009392	KB882142.1	No_outliers	No_outliers	no	1413	0.00170372	0	0.529412	0	0.0227339	10418	1413	0	0	0	0	0	1	10	0.203315	0.0750993	1	0.00619094	0.30236	8104	0.00179386	0	1	0	0.0314229	1	1413	7355	22	0.852029409083;0.616213946442;0.616430162337;0.616639019033;0.616840578849;0.666471239805;0.669943829885;0.675208551494;0.678958049557;0.682761687357;0.689217157856;0.692961844299;0.695120239617;0.697818591946;0.700509913621;0.701759198922;0.70327772059;0.705562112017;0.81393100338;0.464190099289;0.463274422842;0.46207913159	0
228	TBC1D5	tbc1d5	TBC1 domain family member 5	ENSAMXG00000007142	KB872223.1	No_outliers	No_outliers	no	2432	0.00202172	0	0.503268	0	0.0260747	12849	2435	0.000164271	0	0.1	0	0.00404971	1455	20	0.221644	0.130864	0.944581	0.00619094	0.292082	9229	0.0022301	0	0.95	0	0.0347766	0	2432	9996	48	0.147167100911;0.155381682335;0.162441289037;0.169658843786;0.276947021851;0.288512588405;0.355535820591;0.345132228058;0.344367100899;0.339598266004;0.43720872255;0.43563656575;0.436286384628;0.438627706009;0.500276733245;0.499463148499;0.563943629813;0.393501619554;0.392910719911;0.389558988926;0.388978907621;0.388312343818;0.387537733373;0.386950441076;0.386592049609;0.38617410408;0.5032728966…	0
229	TBL1X	tbl1x	transducin beta like 1X-linked	ENSAMXG00000001491	KB871578.1	No_outliers	No_outliers	no	1480	0.000875286	0	0.464052	0	0.0172941	3436	1480	0.000287052	0	0.424837	0	0.0110394	3299	5	0.432543	0.2	1	0.0709761	0.365359	17818	0.0017455	0	1	0	0.0353373	1	1480	7056	12	0.694746021432;0.692940975384;0.69106064156;0.692783796249;0.692973526803;0.697734793331;0.810454732499;0.811820936203;0.813015442024;0.840692992981;0.842764403839;0.838930610122	0
230	TBX1	tbx1	T-box 1	ENSAMXG00000020444	KB872555.1	No_outliers	No_outliers	no	1504	0.00213311	0	0.525	0	0.0268934	13600	1491	0.000320302	0	0.268421	0	0.00880676	3808	12	0.353701	0.21659	0.881657	0.00619094	0.351013	15816	0.00333403	0	0.888889	0	0.0477162	0	1491	15287	25	0.318198061863;0.396052212026;0.400746299609;0.410041213922;0.412794981803;0.355402552561;0.355260502765;0.14384882217;0.144099960241;0.143093668753;0.246127050131;0.244188870876;0.242009850734;0.239596754689;0.236898714975;0.233953901633;0.23072445072;0.227223275979;0.223493389483;0.219563893424;0.215453031025;0.211321033795;0.207007623228;0.203353842938;0.210756864644	0
231	TDO2	tdo2b	tryptophan 2,3-dioxygenase	ENSAMXG00000008213	KB882159.1	No_outliers	No_outliers	no	458	0.00128436	0	0.294118	0	0.0193934	6770	458	0	0	0	0	0	1	2	0.135363	0.135363	0.135363	0.135363	0	3906	0.000727802	0	0.166667	0	0.0109896	0	458	1828	11	0.726928783709;0.728549263395;0.729143260489;0.729880082839;0.73049883245;0.734724027642;0.744456925863;0.728350786163;0.730943689819;0.730563456097;0.734700799221	0
		tdo2a	Paralog	ENSAMXG00000015199	KB882091.1	No_outliers	No_outliers	yes	1091	0.00189309	0	0.529412	0	0.0275387	11906	1091	0.000492064	0	0.336842	0	0.0110494	5768	6	0.375209	0.363886	0.774806	0.0565344	0.272448	16468	0.0024697	0	0.8	0	0.0374293	0	1091	11366	13	0.162788248642;0.162862458042;0.162848862419;0.162680646405;0.16241419557;0.0614080157433;0.0563354805742;0.0531079216293;0.0527190718185;0.0560294970549;0.0545171432295;0.0495758506404;0.0493223512502	2
232	TSHZ3	tshz3a	teashirt zinc finger homeobox 3b [Source:ZFIN;Acc:ZDB-GENE-100319-2]	ENSAMXG00000024934	KB882135.1	No_outliers	No_outliers	no	3002	0.00258869	0	0.529412	0	0.0324806	16009	3002	6.31e-05	0	0.189474	0	0.00345758	214	25	0.274999	0.141104	1	0.00619094	0.281218	12355	0.0026797	0	1	0	0.0376842	2	3002	12479	48	0.207676384262;0.207592748117;0.207478054356;0.207366226672;0.207157258999;0.206935136808;0.206730724483;0.206782841939;0.206953704096;0.206964685916;0.207105981735;0.207468947178;0.207724476556;0.207915977802;0.208674438023;0.230541408629;0.248528791893;0.25191006654;0.243248666768;0.27223600937;0.289069756604;0.285694086566;0.274761332048;0.252608004663;0.223018646291;0.227465635218;0.230980140…	0
		tshz3b	teashirt zinc finger homeobox 3b [Source:ZFIN;Acc:ZDB-GENE-100319-2]	ENSAMXG00000006284	KB882103.1	No_outliers	No_outliers	no	3278	0.00196803	0	0.525	0	0.0252197	12468	3278	9.49e-05	0	0.111111	0	0.00313982	466	21	0.137677	0.0917837	0.584758	0.00619094	0.147347	4034	0.00131607	0	0.611111	0	0.018684	0	3278	4487	71	0.238298399024;0.238727665317;0.238699076718;0.23996565969;0.243344244538;0.254407145914;0.272231922446;0.298927870728;0.264370539857;0.266276701968;0.276055422957;0.301317675035;0.311353927274;0.315403512393;0.320462005681;0.318621422813;0.318472713243;0.316890112628;0.314361207374;0.310488227807;0.195085904675;0.195188899831;0.195344114143;0.195540186947;0.195713659093;0.195891929861;0.19613549…	0
233	TSPAN7	tspan7	Tetraspanin 7	ENSAMXG00000021471	KB882119.1	No_outliers	No_outliers	no	752	0.00236407	0	0.522876	0	0.0328303	14953	752	0	0	0	0	0	1	6	0.575241	0.54093	1	0.170232	0.333796	19467	0.00472813	0	1	0	0.0599117	2	752	18291	12	0.787387145755;0.236058599286;0.236281294943;0.235872370774;0.264987957932;0.25819568152;0.256935123263;0.255698271594;0.255436498479;0.254487383478;0.253536468229;0.201894383886	0
234	TTN	ttnb	titin	ENSAMXG00000015164	KB882082.1	No_outliers	No_outliers	no	58522	0.00152446	0	0.533333	0	0.0218043	8887	58522	0.000302365	0	0.505263	0	0.00738478	3542	443	0.333159	0.112187	1	2.34188e-17	0.386384	15064	0.0029295	0	1	0	0.045869	24	58522	13720	930	0.770614808684;0.776816128903;0.782839699318;0.79483741212;0.80795106463;0.836372862575;0.802188574177;0.79484463427;0.791753290302;0.774176995305;0.773721744514;0.839509923861;0.849698736253;0.882678030926;0.889600125942;0.887684155433;0.883799300291;0.883394177649;0.88367216222;0.884134351716;0.8910747679;0.892490747218;0.894165022064;0.894090372275;0.893919720076;0.892716276956;0.890041919108;…	0
[truncated: 14 more rows]
