# Supplementary material for: The evolution of a series of behavioral traits is associated with autism-risk genes in cavefish
Source: BMC Evol Biol. 2018 Jun 18;18:89. doi: 10.1186/s12862-018-1199-9 (PMC6004695; doi:10.1186/s12862-018-1199-9)
Supplement: Supplementary file 9 — ASD genes under diversification/positive selection and under QTL intervals. (XLSX 71 kb) [file 12862_2018_1199_MOESM9_ESM.xlsx]

## Sheet: results_scaffold
Additional file 8. ASD genes under diversification/ positive selection and under QTL intervals (labeled with red-shading. See Additional file 7 too)
Linkage Group	ASD Human gene	ASD Cf gene	Asty gene ID	scaffold	start position	Marker	sequence start bp	Expression Score (*: P<0.05, **: P<0.01, ***: P<0.001) (see Additional file 1 too)	Sfari score
2	CNTNAP2	cntnap2	ENSAMXG00000021544	KB882193.1	1754872	RAD_19081	318891	***	2S
2	DRD3	drd3	ENSAMXG00000014808	KB882121.1	2630005	Am119c	762362		4
2	ARX	arxa	ENSAMXG00000007740	KB882155.1	869473	RAD_79105	1754890	***	S
2	CTNND2	ctnnd2a	ENSAMXG00000007719	KB882155.1	52454	RAD_79105	1754890	***	2
2	PTCHD1	ptchd1	ENSAMXG00000007995	KB882155.1	1406499	RAD_79105	1754890		2
3	GRIP1	grip1	ENSAMXG00000011215	KB882280.1	194350	RAD_18104	1161543	***	2
3	DEAF1	deaf1	ENSAMXG00000016516	KB871834.1	3962096	RAD_46535	3856346	***	2S
3	PLXNA4	plxna4	ENSAMXG00000014622	KB882268.1	1461905	th2	28765		3
3	PLXNA4	plxna4	ENSAMXG00000014631	KB882268.1	1796435	th2	28765		3
3	SLC1A2	slc1a2b	ENSAMXG00000017604	KB871579.1	6848060	RAD_3816	2102064	***	S		Also significant for ENSAMXG00000019747
4	DST	dst	ENSAMXG00000014847	KB882107.1	161570	RAD_90665	373125	***	4
4	RIMS1	rims1a	ENSAMXG00000011907	KB882125.1	34379	RAD_95530	658842	***	2
4	KHDRBS2	khdrbs2	ENSAMXG00000009582	KB882210.1	1136408	RAD_31844	977799	***	4
4	ADK	adk	ENSAMXG00000004800	KB882154.1	2343661	RAD_79497	1794017		4
5	SHANK3	shank3 (1 of many)	ENSAMXG00000012983	KB871776.1	443190	Am101a	61789		1S
6	PAX6	pax6	ENSAMXG00000013008	KB871580.1	806052	pax6	808040	***	S
6	GABRA4	gabra4	ENSAMXG00000005855	KB882108.1	1403163	RAD_93450	2009831		4
7 (near QTL)	ARX	arx	ENSAMXG00000019244	KB882275.1	600901	RAD_16332	933740		S
8	ATP1A3	atp1a3b	ENSAMXG00000017919	KB882139.1	1473486	Am204f	54330	***	S
8	CYP11B1	cyp11b1	ENSAMXG00000011283	KB882226.1	597474	RAD_74554	703545		4
8	SSPO	scospondin	ENSAMXG00000012126	KB882226.1	1016043	RAD_74554	703545	*	4
8	STYK1	styk1	ENSAMXG00000010082	KB882226.1	69174	RAD_74554	703545	***	4
9	MARK1	mark1	ENSAMXG00000013387	KB872242.1	93971	RAD_90557	125840	*	4
10	ERBIN	erbb2ip (erbin)	ENSAMXG00000020815	KB882196.1	1515352	Am227d	909920	***	2
11	MYO16	myo16	ENSAMXG00000003764	KB871578.1	8979956	RAD_58175	9020306		4
11	HDAC4	hdac4	ENSAMXG00000018271	KB882215.1	1074754	RAD_70453	1019040		S
11	SCN1A	scn1a	ENSAMXG00000010407	KB882244.1	1108049	RAD_69027	1530000		S
12	CHD7	chd7	ENSAMXG00000006180	KB882088.1	2721782	Am135c	753943		S
15	CACNA1I	cacna1i	ENSAMXG00000013571	KB882305.1	201465	RAD_32846	165569		4
17 (near QTL)	GSTM1	gstm1	ENSAMXG00000000228	KB882211.1	2236338	RAD_35532	1719280	***	4
20	SNTG2	sntg2	ENSAMXG00000014894	KB882233.1	6017765	Am206a	2785773	***	4
20	SNX14	snx14	ENSAMXG00000014858	KB882233.1	5660176	Am206a	2785773	***	S
21	CCT4	cct4	ENSAMXG00000003076	KB882301.1	589507	RAD_90815	705534	***	3
21	NFIX	nfixa	ENSAMXG00000003579	KB882301.1	1478600	RAD_90815	705534		S
21	SPAST	spast	ENSAMXG00000002732	KB882301.1	48442	RAD_90815	705534		2
22	CACNA1F	cacna1fb	ENSAMXG00000007496	KB871688.1	3956682	RAD_49749	994405	*	4
22	DOCK8	dock8	ENSAMXG00000007414	KB871688.1	3348320	RAD_49749	994405	***	3
23	HYDIN	hydin	ENSAMXG00000020596	KB882212.1	1389388	Am3c	592409	***	4
23	KMT5B	suv420h1	ENSAMXG00000020652	KB882212.1	1634068	Am3c	592409	***	1
24	TNRC6B	tnrc6b	ENSAMXG00000008707	KB882143.1	2189920	RAD_41764	2536290		3
24	MKL2	mkl2a	ENSAMXG00000008553	KB882143.1	1618684	RAD_82798	1528402	*	4
24	EP300	ep300a	ENSAMXG00000007487	KB882270.1	34889	RAD_57878	385917		4S
24	CACNA1G	cacna1g	ENSAMXG00000009755	KB882270.1	1003090	RAD_62629	901009	***	4
24	SLC38A10	slc38a10	ENSAMXG00000016164	KB882270.1	4700882	RAD_97116	4197463		3
24	ABCA10	abca5	ENSAMXG00000011731	KB882130.1	1366949	RAD_85634	1024958	***	4
25	AHDC1	ahdc1	ENSAMXG00000025287	KB882093.1	1167753	RAD_77528	1076972	***	3S
Not anchord on linkage group yet	CNTNAP5	cntnap5b	ENSAMXG00000013974	KB871596.1	1025808				4
Not anchord on linkage group yet	DPP4	dpp4	ENSAMXG00000013549	KB871596.1	17073				4
Not anchord on linkage group yet	TERF2	terfa	ENSAMXG00000017143	KB871620.1	212573				3
Not anchord on linkage group yet	EHMT1	ehmt1a	ENSAMXG00000016013	KB871637.1	731097				3S
Not anchord on linkage group yet	GRIN1	grin1b	ENSAMXG00000016090	KB871637.1	927333				3
Not anchord on linkage group yet	STXBP1	stxbp1b	ENSAMXG00000015624	KB871637.1	159196				3S
Not anchord on linkage group yet	TSC1	tsc1a	ENSAMXG00000016096	KB871637.1	989680				S
Not anchord on linkage group yet	ESR2	esr2a	ENSAMXG00000020530	KB871653.1	745835				4
Not anchord on linkage group yet	ANXA1	anxa1c	ENSAMXG00000006568	KB871673.1	26568				3
Not anchord on linkage group yet	CAMK4	camk4	ENSAMXG00000006696	KB871673.1	227925				4
Not anchord on linkage group yet	ADRB2	adrb2b	ENSAMXG00000025830	KB871685.1	481944				4
Not anchord on linkage group yet	TMLHE	tmlhe	ENSAMXG00000017168	KB871685.1	259700				3
Not anchord on linkage group yet	KMT2E	kmt2e	ENSAMXG00000006334	KB871730.1	521364				3
Not anchord on linkage group yet	AVPR1A	avpr1a	ENSAMXG00000000726	KB871763.1	203377				3
Not anchord on linkage group yet	ZMYND11	zmynd11	ENSAMXG00000005242	KB871766.1	572687				3
Not anchord on linkage group yet	EXT1	ext1a	ENSAMXG00000016992	KB871770.1	260610				4
Not anchord on linkage group yet	PRODH	prodh	ENSAMXG00000013282	KB871783.1	207722				3S
Not anchord on linkage group yet		taf1c	ENSAMXG00000013241	KB871783.1	156489				S
Not anchord on linkage group yet	CEP41	cep41	ENSAMXG00000011660	KB871793.1	367035				3
Not anchord on linkage group yet	KCTD13	kctd13	ENSAMXG00000003166	KB871820.1	327377				4
Not anchord on linkage group yet	SEZ6L2	sez6l2	ENSAMXG00000003204	KB871820.1	355567				4
Not anchord on linkage group yet	VPS13B	vps13b	ENSAMXG00000014544	KB871821.1	256426				S
Not anchord on linkage group yet		taf1b	ENSAMXG00000004793	KB871837.1	274277				S
Not anchord on linkage group yet	GIGYF2	gigfy2	ENSAMXG00000001520	KB871856.1	357781				2
Not anchord on linkage group yet	DIP2A	dip2a	ENSAMXG00000000155	KB871858.1	413083				3
Not anchord on linkage group yet	GIGYF1	gigyf1	ENSAMXG00000019988	KB871888.1	462770				3
Not anchord on linkage group yet	KDM6B	kdm6bb	ENSAMXG00000019968	KB871888.1	152504				3
Not anchord on linkage group yet	PER1	per1a	ENSAMXG00000019909	KB871888.1	76834				4
Not anchord on linkage group yet	MBD1	mbd1b	ENSAMXG00000006387	KB871987.1	280808				4
Not anchord on linkage group yet	DPP6	dpp6a	ENSAMXG00000009337	KB872002.1	236934				4
Not anchord on linkage group yet	NRXN1	nrxn1b	ENSAMXG00000000283	KB872020.1	5157				2
Not anchord on linkage group yet	ADA	ada	ENSAMXG00000017327	KB872100.1	118262				3
Not anchord on linkage group yet	KRR1	krr1	ENSAMXG00000013258	KB872177.1	152248				4
Not anchord on linkage group yet	NR3C2	nr3c2	ENSAMXG00000018443	KB872183.1	210700				3
Not anchord on linkage group yet	HOXA1	hoxa1	ENSAMXG00000005258
Not anchord on linkage group yet	GPR37	gpr37b	ENSAMXG00000003640	KB872208.1	21				4
Not anchord on linkage group yet	NDUFA5	ndufa5	ENSAMXG00000003659	KB872208.1	161125				4
Not anchord on linkage group yet	DMD	dmd	ENSAMXG00000000119	KB872360.1	64730				S
Not anchord on linkage group yet	DMD	dmd		KB872360.1	72115				S
Not anchord on linkage group yet	DMD	dmd		KB872360.1	75390				S
Not anchord on linkage group yet	DMD	dmd		KB872360.1	97987				S
Not anchord on linkage group yet	DMD	dmd		KB872360.1	14256				S
Not anchord on linkage group yet	IL1RAPL2	il1rapl2	ENSAMXG00000007823	KB872512.1	18286				4
Not anchord on linkage group yet	DMXL2	dmxl2	ENSAMXG00000015112	KB872549.1	19510				4
Not anchord on linkage group yet	DMXL2	dmxl2	ENSAMXG00000015048	KB872549.1	6564				4
Not anchord on linkage group yet	DMXL2	dmxl2	ENSAMXG00000015082	KB872549.1	9221				4
Not anchord on linkage group yet	DMXL2	dmxl2	ENSAMXG00000015184	KB872549.1	47452				4
Not anchord on linkage group yet	DMXL2	dmxl2	ENSAMXG00000015168	KB872549.1	43339				4
Not anchord on linkage group yet	DMXL2	dmxl2	ENSAMXG00000015112	KB872549.1	19510				4
Not anchord on linkage group yet	DMXL2	dmxl2	ENSAMXG00000015048	KB872549.1	6564				4
Not anchord on linkage group yet	DMXL2	dmxl2	ENSAMXG00000015082	KB872549.1	9221				4
Not anchord on linkage group yet	DMXL2	dmxl2	ENSAMXG00000015184	KB872549.1	47452				4
Not anchord on linkage group yet	DMXL2	dmxl2	ENSAMXG00000015168	KB872549.1	43339				4
Not anchord on linkage group yet	DMXL2	dmxl2	ENSAMXG00000015112	KB872549.1	19510				4
Not anchord on linkage group yet	DMXL2	dmxl2	ENSAMXG00000015048	KB872549.1	6564				4
Not anchord on linkage group yet	DMXL2	dmxl2	ENSAMXG00000015082	KB872549.1	9221				4
Not anchord on linkage group yet	DMXL2	dmxl2	ENSAMXG00000015184	KB872549.1	47452				4
Not anchord on linkage group yet	DMXL2	dmxl2	ENSAMXG00000015168	KB872549.1	43339				4
Not anchord on linkage group yet	DMXL2	dmxl2	ENSAMXG00000015139	KB872549.1	29007				4
Not anchord on linkage group yet	DMXL2	dmxl2	ENSAMXG00000015139	KB872549.1	29007				4
Not anchord on linkage group yet	DMXL2	dmxl2	ENSAMXG00000015139	KB872549.1	29007				4
Not anchord on linkage group yet	ADK	adkb	ENSAMXG00000013461	KB872654.1	44076				4
Not anchord on linkage group yet	CNTNAP5	cntnap5	ENSAMXG00000012642	KB872891.1	5392				4
Not anchord on linkage group yet	GNB1L	gnb1l	ENSAMXG00000000343	KB873193.1	4062				4
Not anchord on linkage group yet	GATM	gatm	ENSAMXG00000008299	KB873821.1	647				S
Not anchord on linkage group yet	DSCAM	dscam	ENSAMXG00000002989	KB876231.1	30				1
Not anchord on linkage group yet	SLC1A2	slc1a2	ENSAMXG00000019747	KB877755.1	41				S
Not anchord on linkage group yet	DDX3X	ddx3b	ENSAMXG00000013396	KB882082.1	3101538				3S
Not anchord on linkage group yet	HDAC4	hdac4	ENSAMXG00000013400	KB882082.1	3257216				S
Not anchord on linkage group yet	NCKAP1	nckap1	ENSAMXG00000014904	KB882082.1	7036216				2
Not anchord on linkage group yet	NRCAM	nrcam	ENSAMXG00000016466	KB882082.1	6425989				4
Not anchord on linkage group yet	PCDH9	pcdh9	ENSAMXG00000012351	KB882082.1	179825				4
Not anchord on linkage group yet	PRICKLE1	prickle1a	ENSAMXG00000014705	KB882082.1	5886092				3
Not anchord on linkage group yet	RAPGEF4	rapgef4	ENSAMXG00000013128	KB882082.1	2573801				4
Not anchord on linkage group yet	SLC25A12	slc25a12	ENSAMXG00000012512	KB882082.1	827601				4
Not anchord on linkage group yet	TTN	ttn	ENSAMXG00000015251	KB882082.1	8436708				4
Not anchord on linkage group yet	TTN	ttn	ENSAMXG00000015164	KB882082.1	8337973				4
Not anchord on linkage group yet	TTN	ttn	ENSAMXG00000015283	KB882082.1	8517736				4
Not anchord on linkage group yet	TTN	ttn	ENSAMXG00000015297	KB882082.1	8578510				4
Not anchord on linkage group yet	TTN	ttn	ENSAMXG00000015317	KB882082.1	8592491				4
Not anchord on linkage group yet	WWOX	wwox	ENSAMXG00000013856	KB882082.1	4231280				3
Not anchord on linkage group yet	GPHN	gphna	ENSAMXG00000011740	KB882084.1	4070313				3
Not anchord on linkage group yet	REEP3	reep3a	ENSAMXG00000011246	KB882084.1	1821224				4
Not anchord on linkage group yet	RGS7	rgs7a	ENSAMXG00000011216	KB882084.1	1721681				4
Not anchord on linkage group yet	SLC22A15	slc22a15	ENSAMXG00000011263	KB882084.1	1922746				4
Not anchord on linkage group yet	INPP1	inpp1	ENSAMXG00000014230	KB882116.1	626320				4
Not anchord on linkage group yet	KDM5B	kdm5b	ENSAMXG00000024732	KB882116.1	3464065				2
Not anchord on linkage group yet	SLC6A1	slc6a1b	ENSAMXG00000014084	KB882116.1	151360				2
Not anchord on linkage group yet	EPC2	epc2	ENSAMXG00000012850	KB882136.1	2152213				4
Not anchord on linkage group yet	DMPK	dmpk	ENSAMXG00000014929	KB882157.1	918981				S
Not anchord on linkage group yet	CCDC88C	ccdc88c	ENSAMXG00000002066	KB882158.1	1464967				4
Not anchord on linkage group yet	JMJD1C	jmjd1c	ENSAMXG00000001886	KB882158.1	674880				4
Not anchord on linkage group yet	ARID1B	arid1b	ENSAMXG00000018182	KB882202.1	3124461				1S
Not anchord on linkage group yet	DLGAP2	dlgap2b	ENSAMXG00000024541	KB882202.1	5969831				4
Not anchord on linkage group yet	GLO1	glo1	ENSAMXG00000024551	KB882202.1	6274009				4
Not anchord on linkage group yet	C12orf57	grcc10	ENSAMXG00000024543	KB882202.1	6154539				S
Not anchord on linkage group yet	FHIT	fhit	ENSAMXG00000016351	KB882225.1	384443				4
Not anchord on linkage group yet	SGSH	sgsh	ENSAMXG00000004733	KB882237.1	1647986				S
Not anchord on linkage group yet	TSPAN7	tspan7b	ENSAMXG00000021471	KB882237.1	1580381				4
Not anchord on linkage group yet	CUL3	cul3b	ENSAMXG00000013139	KB882254.1	70084				1
Not anchord on linkage group yet	CUX1	cux1	ENSAMXG00000014925	KB882254.1	1601176				3
Not anchord on linkage group yet	BRCA2	brca2	ENSAMXG00000013027	KB882257.1	1212119				4
Not anchord on linkage group yet	C4B	c4	ENSAMXG00000012282	KB882257.1	819892				4
Not anchord on linkage group yet	NBEA	nbea	ENSAMXG00000011914	KB882257.1	456311				4
Not anchord on linkage group yet	NBEA	nbea	ENSAMXG00000011876	KB882257.1	176034				4
Not anchord on linkage group yet	NBEA	nbea	ENSAMXG00000011903	KB882257.1	402983				4
Not anchord on linkage group yet	NBEA	nbea	ENSAMXG00000011886	KB882257.1	251159				4
Not anchord on linkage group yet	NBEA	nbea	ENSAMXG00000011914	KB882257.1	456311				4
Not anchord on linkage group yet	NBEA	nbea	ENSAMXG00000011876	KB882257.1	176034				4
Not anchord on linkage group yet	NBEA	nbea	ENSAMXG00000011903	KB882257.1	402983				4
Not anchord on linkage group yet	NBEA	nbea	ENSAMXG00000011886	KB882257.1	251159				4
Not anchord on linkage group yet	WAC	waca	ENSAMXG00000012591	KB882277.1	115220				2S
Not anchord on linkage group yet	DLX6	dlx6a	ENSAMXG00000014554	KB882282.1	1182688				4
Not anchord on linkage group yet	HEPACAM2	hepacam2	ENSAMXG00000014291	KB882282.1	155896				S
Not anchord on linkage group yet	FRK	fynrk	ENSAMXG00000014352	KB882283.1	1355886				4
Not anchord on linkage group yet	HS3ST5	hs3st5	ENSAMXG00000014338	KB882283.1	1333251				4
Not anchord on linkage group yet	ZNF292	znf292b	ENSAMXG00000013980	KB882283.1	774655				4
Not anchord on linkage group yet	CACNA1H	cacna1hb	ENSAMXG00000004441	KB882293.1	1060944				2
Not anchord on linkage group yet	GRIN2A	grin2ab	ENSAMXG00000004215	KB882293.1	460414				4
Not anchord on linkage group yet	PRKCB	prkcba	ENSAMXG00000004180	KB882293.1	59982				3
Not anchord on linkage group yet	ARHGAP32	arhgap32	ENSAMXG00000003298	KB882299.1	1383893				4
Not anchord on linkage group yet	AUTS2	auts2b	ENSAMXG00000002870	KB882299.1	404507				3
Not anchord on linkage group yet	CADM1	cadm1	ENSAMXG00000003312	KB882299.1	1530836				4
Not anchord on linkage group yet	DYRK1A	dyrk1ab	ENSAMXG00000002931	KB882299.1	460226				1S
